# Supplementary material for: Chlamydomonas CHT7 is involved in repressing DNA replication and mitotic genes during synchronous growth
Source: G3 (Bethesda). 2022 Feb 7;12(3):jkac023. doi: 10.1093/g3journal/jkac023 (PMC8895990; doi:10.1093/g3journal/jkac023)
Supplement: jkac023_Supplemental_Table_S1 [file jkac023_supplemental_table_s1.xlsx]

## Sheet: Cluster-1
Table S1. GO enrichment analysis of the 14 gene clusters shown in Figure 2.
GO term	Hits	p.value	Expected	Genes
GO:0060294-Cilium Movement Involved in Cell Motility	19/20	6.00e-20	1.69	Cre02.g141606,Cre05.g242500,Cre05.g242550,Cre06.g265950,Cre06.g271150,Cre07.g330200,Cre07.g351650,Cre09.g411450,Cre10.g420800,Cre11.g476050,Cre11.g476850,Cre12.g484250,Cre12.g494800,Cre12.g506000,Cre14.g624950,Cre16.g655750,Cre16.g666150,Cre16.g674515,Cre33.g759047
GO:0060271-Cilium Assembly	66/88	3.70e-17	7.44	Cre01.g027950,Cre01.g029150,Cre01.g043750,Cre01.g065822,Cre02.g092850,Cre02.g103950,Cre02.g141606,Cre03.g181150,Cre03.g185050,Cre03.g204150,Cre04.g218250,Cre04.g219250,Cre04.g219700,Cre05.g238270,Cre05.g241637,Cre05.g242500,Cre05.g242550,Cre06.g257250,Cre06.g258363,Cre06.g265950,Cre06.g267550,Cre06.g271150,Cre06.g284300,Cre06.g296850,Cre07.g325724,Cre07.g330200,Cre07.g335750,Cre07.g342850,Cre07.g…
GO:0060285-Cilium-Dependent Cell Motility	35/37	5.90e-17	3.13	Cre01.g029150,Cre02.g091700,Cre02.g110950,Cre02.g141606,Cre04.g217914,Cre05.g241637,Cre05.g242500,Cre05.g242550,Cre06.g265950,Cre06.g271150,Cre06.g291700,Cre07.g330200,Cre07.g351650,Cre09.g386736,Cre09.g411450,Cre09.g416550,Cre10.g418150,Cre10.g420800,Cre11.g467739,Cre11.g476050,Cre11.g476850,Cre12.g484250,Cre12.g494800,Cre12.g502000,Cre12.g506000,Cre12.g531500,Cre13.g584400,Cre13.g607750,Cre14.g…
GO:0003341-Cilium Movement	36/41	1.30e-15	3.47	Cre01.g029150,Cre02.g103950,Cre02.g141606,Cre03.g167600,Cre03.g185050,Cre03.g185650,Cre05.g242500,Cre05.g242550,Cre06.g265950,Cre06.g271150,Cre06.g296850,Cre07.g330200,Cre07.g330700,Cre07.g351650,Cre08.g361200,Cre09.g392282,Cre09.g411450,Cre10.g420800,Cre11.g476050,Cre11.g476376,Cre11.g476850,Cre12.g484250,Cre12.g494800,Cre12.g506000,Cre12.g520950,Cre12.g536550,Cre13.g607750,Cre14.g624950,Cre16.g…
GO:0042073-Intraciliary Transport	21/22	1.00e-13	1.86	Cre01.g027950,Cre01.g065822,Cre02.g089950,Cre02.g110950,Cre04.g219250,Cre05.g241637,Cre06.g268800,Cre07.g335750,Cre07.g342200,Cre08.g362650,Cre09.g398882,Cre10.g428664,Cre10.g450350,Cre10.g467000,Cre11.g467616,Cre11.g467739,Cre12.g536600,Cre13.g572700,Cre17.g703900,Cre17.g723600,Cre17.g730950
GO:0007018-Microtubule-Based Movement	84/132	3.30e-13	11.16	Cre01.g021950,Cre01.g027950,Cre01.g029150,Cre01.g036800,Cre01.g065822,Cre02.g073750,Cre02.g089950,Cre02.g103950,Cre02.g107050,Cre02.g107350,Cre02.g110950,Cre02.g141606,Cre03.g145127,Cre03.g167600,Cre03.g185050,Cre03.g185650,Cre04.g219250,Cre05.g241637,Cre05.g242500,Cre05.g242550,Cre05.g244250,Cre06.g265950,Cre06.g268800,Cre06.g271150,Cre06.g296850,Cre06.g297850,Cre07.g330200,Cre07.g330700,Cre07.g…
GO:0061512-Protein Localization to Cilium	9/10	1.90e-09	0.85	Cre01.g065822,Cre02.g089950,Cre06.g268800,Cre11.g475000,Cre12.g506851,Cre12.g520650,Cre16.g664500,Cre16.g667450,Cre17.g741950
GO:0035082-Axoneme Assembly	29/34	2.00e-09	2.88	Cre01.g029150,Cre02.g092850,Cre02.g103950,Cre02.g141606,Cre05.g238270,Cre05.g241637,Cre06.g258363,Cre06.g265950,Cre06.g271150,Cre07.g330200,Cre07.g342850,Cre07.g351650,Cre08.g361200,Cre09.g411450,Cre10.g420800,Cre10.g434400,Cre11.g476050,Cre11.g476850,Cre12.g484250,Cre12.g494800,Cre12.g506000,Cre12.g536550,Cre13.g607750,Cre14.g624950,Cre16.g666150,Cre16.g674515,Cre16.g689600,Cre17.g698365,Cre17.g…
GO:0036158-Outer Dynein Arm Assembly	9/11	9.90e-09	0.93	Cre02.g092850,Cre06.g258363,Cre06.g265950,Cre07.g342850,Cre09.g411450,Cre11.g476050,Cre12.g506000,Cre12.g536550,Cre16.g666150
GO:0036159-Inner Dynein Arm Assembly	8/11	3.30e-07	0.93	Cre02.g103950,Cre02.g141606,Cre12.g484250,Cre12.g494800,Cre14.g624950,Cre16.g674515,Cre16.g689600,Cre17.g701250
GO:0035721-Intraciliary Retrograde Transport	6/6	3.60e-07	0.51	Cre01.g065822,Cre02.g110950,Cre06.g268800,Cre08.g362650,Cre09.g398882,Cre13.g572700
GO:0044458-Motile Cilium Assembly	8/12	9.20e-07	1.01	Cre01.g029150,Cre03.g181150,Cre06.g267550,Cre07.g330200,Cre09.g389300,Cre09.g398882,Cre10.g449250,Cre17.g730950
GO:1905515-Non-Motile Cilium Assembly	6/7	2.30e-06	0.59	Cre01.g065822,Cre06.g257250,Cre07.g335750,Cre10.g467000,Cre16.g666500,Cre17.g741950
GO:2000574-Regulation of Microtubule Motor Activity	5/5	4.30e-06	0.42	Cre02.g103950,Cre03.g181150,Cre03.g187200,Cre12.g527800,Cre16.g689600
GO:0051270-Regulation of Cellular Component Movement	5/5	4.30e-06	0.42	Cre01.g029150,Cre06.g291700,Cre07.g351650,Cre13.g607750,Cre16.g688450
GO:0044782-Cilium Organization	79/102	1.40e-05	8.63	Cre01.g024500,Cre01.g025450,Cre01.g027950,Cre01.g029150,Cre01.g043750,Cre01.g065822,Cre02.g089950,Cre02.g092850,Cre02.g103950,Cre02.g110950,Cre02.g141606,Cre03.g167600,Cre03.g181150,Cre03.g185050,Cre03.g204150,Cre04.g218250,Cre04.g219250,Cre04.g219700,Cre05.g238270,Cre05.g241637,Cre05.g242500,Cre05.g242550,Cre06.g257250,Cre06.g258363,Cre06.g265950,Cre06.g267550,Cre06.g268800,Cre06.g271150,Cre06.g…
GO:0030030-Cell Projection Organization	83/112	3.20e-05	9.47	Cre01.g024500,Cre01.g025450,Cre01.g027950,Cre01.g029150,Cre01.g043750,Cre01.g065822,Cre02.g073750,Cre02.g089950,Cre02.g092850,Cre02.g103950,Cre02.g110950,Cre02.g141606,Cre03.g145127,Cre03.g167600,Cre03.g181150,Cre03.g185050,Cre03.g204150,Cre04.g218250,Cre04.g219250,Cre04.g219700,Cre05.g238270,Cre05.g241637,Cre05.g242500,Cre05.g242550,Cre06.g251200,Cre06.g257250,Cre06.g258363,Cre06.g265950,Cre06.g…
GO:0006886-Intracellular Protein Transport	57/332	3.80e-05	28.08	Cre01.g003050,Cre01.g010700,Cre01.g027950,Cre01.g039200,Cre01.g047950,Cre01.g065822,Cre02.g089950,Cre02.g094350,Cre02.g110950,Cre02.g143600,Cre02.g144350,Cre03.g155650,Cre04.g219250,Cre04.g224650,Cre05.g241637,Cre05.g245350,Cre06.g268800,Cre06.g290100,Cre06.g301050,Cre07.g315350,Cre07.g324600,Cre07.g327450,Cre07.g335750,Cre07.g342200,Cre08.g362650,Cre09.g398882,Cre10.g428664,Cre10.g429600,Cre10.g…
GO:0032886-Regulation of Microtubule-Based Process	10/18	4.90e-05	1.52	Cre01.g005550,Cre01.g029150,Cre03.g178500,Cre07.g345150,Cre07.g351650,Cre11.g467739,Cre12.g536600,Cre13.g607750,Cre16.g688450,Cre17.g741200
GO:0006887-Exocytosis	10/25	1.00e-04	2.11	Cre01.g003050,Cre04.g224750,Cre04.g225850,Cre09.g392000,Cre11.g467699,Cre12.g521350,Cre12.g539050,Cre12.g551802,Cre13.g588550,Cre16.g684600
GO:0016192-Vesicle-Mediated Transport	48/311	1.30e-04	26.3	Cre01.g003050,Cre01.g010700,Cre01.g021000,Cre02.g079300,Cre02.g087551,Cre02.g097227,Cre02.g099050,Cre03.g155650,Cre03.g179450,Cre03.g188500,Cre03.g190450,Cre04.g224750,Cre04.g225850,Cre05.g240700,Cre06.g290100,Cre07.g318000,Cre07.g324600,Cre09.g389100,Cre09.g392000,Cre09.g393136,Cre10.g458850,Cre10.g458900,Cre10.g461250,Cre11.g467699,Cre12.g483800,Cre12.g487350,Cre12.g506650,Cre12.g506851,Cre12.g…
GO:0070286-Axonemal Dynein Complex Assembly	21/26	2.20e-04	2.2	Cre01.g029150,Cre02.g092850,Cre02.g103950,Cre02.g141606,Cre06.g258363,Cre06.g265950,Cre07.g342850,Cre08.g361200,Cre09.g411450,Cre11.g476050,Cre11.g476850,Cre12.g484250,Cre12.g494800,Cre12.g506000,Cre12.g536550,Cre13.g607750,Cre14.g624950,Cre16.g666150,Cre16.g674515,Cre16.g689600,Cre17.g701250
GO:0035735-Intraciliary Transport Involved in Cilium Assembly	4/5	2.40e-04	0.42	Cre01.g027950,Cre09.g398882,Cre11.g467616,Cre17.g723600
GO:0019722-Calcium-Mediated Signaling	5/9	4.00e-04	0.76	Cre01.g051250,Cre03.g178150,Cre03.g178350,Cre11.g468450,Cre16.g676645
GO:0000278-Mitotic Cell Cycle	21/164	5.40e-04	13.87	Cre01.g047229,Cre01.g055428,Cre02.g091700,Cre03.g150650,Cre03.g190950,Cre03.g206650,Cre04.g214350,Cre04.g216850,Cre05.g232750,Cre06.g255450,Cre07.g317300,Cre07.g347050,Cre10.g429000,Cre11.g468450,Cre12.g542250,Cre12.g549550,Cre13.g602400,Cre16.g666400,Cre16.g680500,Cre17.g728700,Cre17.g733300
GO:0070507-Regulation of Microtubule Cytoskeleton Organization	6/14	5.90e-04	1.18	Cre01.g005550,Cre03.g178500,Cre07.g345150,Cre11.g467739,Cre12.g536600,Cre17.g741200
GO:0000226-Microtubule Cytoskeleton Organization	56/146	6.60e-04	12.35	Cre01.g005550,Cre01.g024500,Cre01.g029150,Cre01.g055428,Cre02.g091700,Cre02.g092850,Cre02.g095113,Cre02.g103950,Cre02.g141606,Cre02.g141700,Cre03.g178150,Cre03.g178350,Cre03.g178500,Cre03.g190950,Cre04.g216850,Cre05.g238270,Cre05.g241637,Cre06.g258363,Cre06.g265950,Cre06.g271150,Cre06.g278194,Cre06.g283550,Cre07.g330200,Cre07.g342850,Cre07.g345150,Cre07.g347050,Cre07.g351650,Cre08.g361200,Cre09.g…
GO:0006828-Manganese Ion Transport	5/16	6.60e-04	1.35	Cre09.g390578,Cre09.g397142,Cre10.g420500,Cre10.g452950,Cre17.g707700
GO:0007099-Centriole Replication	5/10	7.50e-04	0.85	Cre01.g024500,Cre01.g055428,Cre07.g347050,Cre11.g468450,Cre16.g680500
GO:0048278-Vesicle Docking	10/31	1.25e-03	2.62	Cre01.g003050,Cre01.g010700,Cre06.g290100,Cre10.g461250,Cre11.g467699,Cre12.g483800,Cre12.g507450,Cre12.g521350,Cre12.g551802,Cre13.g588550
GO:0006893-Golgi to Plasma Membrane Transport	5/11	1.28e-03	0.93	Cre01.g003050,Cre09.g392000,Cre10.g461250,Cre12.g539050,Cre16.g684600
GO:0051480-Regulation of Cytosolic Calcium Ion Concentration	4/7	1.44e-03	0.59	Cre09.g390578,Cre09.g397142,Cre10.g420500,Cre10.g452950
GO:0034220-Ion Transmembrane Transport	34/335	1.83e-03	28.33	Cre01.g022150,Cre01.g029400,Cre02.g144700,Cre03.g145147,Cre04.g223300,Cre06.g257450,Cre06.g278226,Cre06.g281400,Cre06.g293051,Cre06.g308650,Cre07.g330400,Cre07.g334300,Cre08.g358572,Cre08.g358576,Cre09.g390578,Cre09.g397142,Cre09.g416800,Cre10.g419700,Cre10.g420500,Cre10.g422750,Cre10.g434600,Cre10.g452950,Cre10.g456600,Cre11.g467705,Cre11.g468353,Cre12.g553900,Cre16.g655950,Cre16.g658900,Cre16.g…
GO:0048870-Cell Motility	38/41	1.95e-03	3.47	Cre01.g029150,Cre02.g091700,Cre02.g103950,Cre02.g110950,Cre02.g141606,Cre04.g217914,Cre05.g241637,Cre05.g242500,Cre05.g242550,Cre06.g265950,Cre06.g271150,Cre06.g291700,Cre07.g330200,Cre07.g351650,Cre09.g386736,Cre09.g411450,Cre09.g416550,Cre10.g418150,Cre10.g420800,Cre11.g467739,Cre11.g476050,Cre11.g476850,Cre12.g484250,Cre12.g494800,Cre12.g502000,Cre12.g506000,Cre12.g531500,Cre13.g584400,Cre13.g…
GO:0070588-Calcium Ion Transmembrane Transport	8/33	5.19e-03	2.79	Cre09.g390578,Cre09.g397142,Cre10.g420500,Cre10.g452950,Cre16.g665050,Cre16.g665100,Cre16.g665450,Cre16.g681750
GO:0031109-Microtubule Polymerization or Depolymerization	5/20	5.27e-03	1.69	Cre01.g005550,Cre02.g141700,Cre03.g178500,Cre13.g602400,Cre17.g741200
GO:0007021-Tubulin Complex Assembly	3/5	5.29e-03	0.42	Cre02.g095113,Cre03.g200150,Cre16.g670800
GO:0060548-Negative Regulation of Cell Death	3/5	5.29e-03	0.42	Cre02.g095115,Cre02.g113400,Cre11.g482101
GO:0051261-Protein Depolymerization	3/5	5.29e-03	0.42	Cre03.g178500,Cre12.g511650,Cre13.g602400
GO:0051300-Spindle Pole Body Organization	3/5	5.29e-03	0.42	Cre03.g178150,Cre06.g283550,Cre16.g676645
GO:0006906-Vesicle Fusion	7/27	5.94e-03	2.28	Cre01.g010700,Cre04.g224750,Cre04.g225850,Cre06.g290100,Cre12.g507450,Cre13.g577500,Cre13.g588550
GO:0031098-Stress-Activated Protein Kinase Signaling Cascade	5/15	6.25e-03	1.27	Cre05.g232750,Cre07.g317300,Cre12.g560350,Cre17.g728700,Cre17.g733300
GO:0007017-Microtubule-Based Process	117/251	6.34e-03	21.23	Cre01.g005550,Cre01.g021950,Cre01.g024500,Cre01.g027950,Cre01.g029150,Cre01.g036800,Cre01.g055428,Cre01.g065822,Cre02.g073750,Cre02.g089950,Cre02.g091700,Cre02.g092850,Cre02.g095113,Cre02.g103950,Cre02.g107050,Cre02.g107350,Cre02.g110950,Cre02.g141606,Cre02.g141700,Cre03.g145127,Cre03.g167600,Cre03.g178150,Cre03.g178350,Cre03.g178500,Cre03.g181150,Cre03.g185050,Cre03.g185650,Cre03.g187200,Cre03.g…
GO:0032482-Rab Protein Signal Transduction	5/16	8.47e-03	1.35	Cre01.g039200,Cre01.g047950,Cre02.g144350,Cre12.g517400,Cre17.g715050
GO:0034453-Microtubule Anchoring	3/6	9.92e-03	0.51	Cre06.g278194,Cre12.g487350,Cre17.g724400
GO:0006898-Receptor-Mediated Endocytosis	3/6	9.92e-03	0.51	Cre03.g155650,Cre09.g393136,Cre12.g511650
GO:0090630-Activation of GTPase Activity	4/12	1.45e-02	1.01	Cre07.g315350,Cre10.g459800,Cre12.g486400,Cre17.g715400
GO:0009100-Glycoprotein Metabolic Process	6/125	1.68e-02	10.57	Cre01.g053900,Cre07.g336600,Cre09.g388134,Cre09.g397993,Cre12.g505900,Cre12.g522650
GO:0032147-Activation of Protein Kinase Activity	5/19	1.82e-02	1.61	Cre05.g232750,Cre07.g317300,Cre12.g560350,Cre17.g728700,Cre17.g733300
GO:0019932-Second-Messenger-Mediated Signaling	7/12	2.00e-02	1.01	Cre01.g051250,Cre03.g178150,Cre03.g178350,Cre06.g278650,Cre11.g468450,Cre12.g540050,Cre16.g676645
GO:0043547-Positive Regulation of GTPase Activity	9/32	2.23e-02	2.71	Cre03.g154150,Cre03.g190450,Cre06.g304750,Cre06.g307350,Cre07.g315350,Cre10.g459800,Cre12.g486400,Cre17.g715350,Cre17.g715400
GO:0030705-Cytoskeleton-Dependent Intracellular Transport	24/30	2.26e-02	2.54	Cre01.g027950,Cre01.g065822,Cre02.g089950,Cre02.g110950,Cre04.g219250,Cre05.g241637,Cre06.g268800,Cre07.g335750,Cre07.g342200,Cre08.g362650,Cre09.g398882,Cre10.g428664,Cre10.g447500,Cre10.g450350,Cre10.g463026,Cre10.g467000,Cre11.g467616,Cre11.g467739,Cre12.g536600,Cre13.g572700,Cre15.g639100,Cre17.g703900,Cre17.g723600,Cre17.g730950
GO:0007346-Regulation of Mitotic Cell Cycle	9/78	2.28e-02	6.6	Cre01.g047229,Cre03.g206650,Cre05.g232750,Cre06.g255450,Cre07.g317300,Cre10.g429000,Cre16.g666400,Cre17.g728700,Cre17.g733300
GO:0006457-Protein Folding	20/150	2.30e-02	12.69	Cre01.g017200,Cre02.g095113,Cre02.g114700,Cre03.g168450,Cre03.g178450,Cre03.g200150,Cre03.g204577,Cre05.g234639,Cre06.g250100,Cre06.g292500,Cre07.g327450,Cre09.g397200,Cre09.g416750,Cre10.g443250,Cre12.g511050,Cre12.g528250,Cre14.g632000,Cre16.g670800,Cre16.g671750,Cre17.g723150
GO:0045332-Phospholipid Translocation	3/8	2.44e-02	0.68	Cre07.g316992,Cre12.g536000,Cre12.g536050
GO:0007264-Small GTPase Mediated Signal Transduction	9/37	2.52e-02	3.13	Cre01.g005550,Cre01.g039200,Cre01.g047950,Cre02.g144350,Cre09.g398882,Cre12.g506851,Cre12.g517400,Cre12.g535900,Cre17.g715050
GO:0008104-Protein Localization	78/423	3.36e-02	35.78	Cre01.g003050,Cre01.g010700,Cre01.g027950,Cre01.g029150,Cre01.g039200,Cre01.g043750,Cre01.g047950,Cre01.g065822,Cre02.g089950,Cre02.g094350,Cre02.g110950,Cre02.g143600,Cre02.g144350,Cre03.g155650,Cre03.g188500,Cre04.g218250,Cre04.g219250,Cre04.g224650,Cre05.g241637,Cre05.g245350,Cre06.g268800,Cre06.g282950,Cre06.g290100,Cre06.g301050,Cre07.g315350,Cre07.g324600,Cre07.g327450,Cre07.g335750,Cre07.g…
GO:0009967-Positive Regulation of Signal Transduction	3/9	3.44e-02	0.76	Cre01.g004550,Cre02.g077925,Cre19.g751247
GO:0009179-Purine Ribonucleoside Diphosphate Metabolic Process	3/27	3.83e-02	2.28	Cre05.g234700,Cre08.g377350,Cre14.g618750
GO:0015031-Protein Transport	64/372	4.00e-02	31.46	Cre01.g003050,Cre01.g010700,Cre01.g027950,Cre01.g039200,Cre01.g047950,Cre01.g065822,Cre02.g089950,Cre02.g094350,Cre02.g110950,Cre02.g143600,Cre02.g144350,Cre03.g155650,Cre03.g188500,Cre04.g218250,Cre04.g219250,Cre04.g224650,Cre05.g241637,Cre05.g245350,Cre06.g268800,Cre06.g290100,Cre06.g301050,Cre07.g315350,Cre07.g324600,Cre07.g327450,Cre07.g335750,Cre07.g342200,Cre07.g351050,Cre08.g362650,Cre09.g…
GO:0006904-Vesicle Docking Involved in Exocytosis	3/10	4.61e-02	0.85	Cre01.g003050,Cre11.g467699,Cre12.g521350
GO:0006952-Defense Response	5/57	4.64e-02	4.82	Cre01.g016200,Cre08.g358572,Cre08.g358576,Cre09.g414050,Cre13.g606300

## Sheet: Cluster-2
GO term	Hits	p.value	Expected	Genes
GO:0006468-Protein Phosphorylation	255/778	4.90e-21	140.33	Cre01.g001678,Cre01.g001685,Cre01.g001800,Cre01.g008650,Cre01.g009500,Cre01.g011800,Cre01.g011850,Cre01.g013900,Cre01.g024650,Cre01.g029500,Cre01.g029850,Cre01.g030100,Cre01.g031900,Cre01.g036000,Cre01.g040200,Cre01.g040900,Cre01.g041550,Cre01.g043950,Cre01.g048650,Cre01.g064362,Cre02.g075850,Cre02.g076000,Cre02.g076900,Cre02.g087750,Cre02.g087850,Cre02.g095117,Cre02.g095129,Cre02.g097500,Cre02.g…
GO:0035556-Intracellular Signal Transduction	130/394	4.20e-13	71.07	Cre01.g008650,Cre01.g009500,Cre01.g019300,Cre01.g021700,Cre01.g029500,Cre01.g029850,Cre01.g030500,Cre01.g035500,Cre01.g036000,Cre01.g040200,Cre01.g053450,Cre02.g074758,Cre02.g074800,Cre02.g075850,Cre02.g076000,Cre02.g094150,Cre02.g100450,Cre02.g102000,Cre02.g106650,Cre02.g111014,Cre02.g114750,Cre02.g115450,Cre02.g117000,Cre02.g142687,Cre02.g144350,Cre02.g146450,Cre03.g153150,Cre03.g164900,Cre03.g…
GO:0002181-Cytoplasmic Translation	20/48	3.10e-07	8.66	Cre01.g011000,Cre01.g033091,Cre01.g040000,Cre02.g091100,Cre03.g207050,Cre06.g251600,Cre06.g287800,Cre06.g298650,Cre07.g357850,Cre08.g376150,Cre10.g432800,Cre10.g459250,Cre12.g484050,Cre12.g489153,Cre12.g494050,Cre12.g520500,Cre12.g535851,Cre13.g568900,Cre13.g587050,Cre17.g738300
GO:0006412-Translation	99/351	8.30e-07	63.31	Cre01.g007051,Cre01.g011000,Cre01.g027000,Cre01.g033091,Cre01.g039250,Cre01.g040000,Cre01.g047750,Cre01.g050316,Cre01.g052050,Cre02.g075700,Cre02.g091100,Cre02.g101350,Cre02.g102250,Cre02.g106600,Cre02.g115200,Cre02.g143050,Cre03.g157300,Cre03.g203450,Cre03.g207050,Cre04.g211800,Cre04.g214503,Cre04.g227350,Cre05.g234637,Cre06.g251600,Cre06.g254450,Cre06.g257150,Cre06.g259200,Cre06.g263450,Cre06.g…
GO:0000027-Ribosomal Large Subunit Assembly	15/24	1.60e-06	4.33	Cre01.g000600,Cre01.g011000,Cre01.g027000,Cre01.g033832,Cre06.g261700,Cre06.g282500,Cre07.g325712,Cre07.g348250,Cre09.g388200,Cre09.g391097,Cre10.g417700,Cre12.g520500,Cre12.g528750,Cre14.g621450,Cre17.g722200
GO:0000470-Maturation of LSU-rRNA	21/31	1.80e-06	5.59	Cre02.g095850,Cre02.g101350,Cre02.g145231,Cre03.g168350,Cre04.g218850,Cre06.g249250,Cre06.g273413,Cre07.g314100,Cre07.g314900,Cre07.g352900,Cre07.g355750,Cre10.g417950,Cre12.g507300,Cre12.g529500,Cre12.g529651,Cre12.g537800,Cre14.g617900,Cre16.g683793,Cre16.g690500,Cre17.g710100,Cre50.g761447
GO:0006182-cGMP Biosynthetic Process	27/61	1.80e-06	11	Cre01.g021700,Cre01.g030500,Cre02.g074758,Cre02.g074800,Cre02.g100450,Cre02.g115450,Cre02.g117000,Cre02.g146450,Cre03.g199250,Cre05.g246150,Cre06.g259500,Cre06.g260550,Cre06.g260750,Cre06.g290200,Cre07.g320750,Cre07.g321000,Cre09.g387200,Cre09.g387350,Cre09.g388650,Cre12.g489900,Cre13.g607200,Cre14.g628850,Cre14.g629150,Cre14.g629241,Cre16.g649050,Cre16.g671700,Cre16.g688638
GO:0007168-Receptor Guanylyl Cyclase Signaling Pathway	25/55	2.40e-06	9.92	Cre01.g021700,Cre01.g030500,Cre02.g074758,Cre02.g074800,Cre02.g100450,Cre02.g115450,Cre02.g117000,Cre02.g146450,Cre03.g199250,Cre05.g246150,Cre06.g259500,Cre06.g260550,Cre06.g260750,Cre06.g290200,Cre07.g321000,Cre09.g387200,Cre09.g387350,Cre09.g388650,Cre12.g489900,Cre13.g607200,Cre14.g628850,Cre14.g629150,Cre14.g629241,Cre16.g671700,Cre16.g688638
GO:0006364-rRNA Processing	76/151	9.30e-06	27.24	Cre01.g009950,Cre01.g028450,Cre01.g033832,Cre01.g042900,Cre01.g043000,Cre01.g063267,Cre02.g077300,Cre02.g086550,Cre02.g095850,Cre02.g101350,Cre02.g109250,Cre02.g145231,Cre03.g156150,Cre03.g159900,Cre03.g159950,Cre03.g163700,Cre03.g168350,Cre03.g170750,Cre03.g172950,Cre03.g184050,Cre03.g191950,Cre03.g203450,Cre04.g218300,Cre04.g218850,Cre05.g237700,Cre06.g249250,Cre06.g251350,Cre06.g254150,Cre06.g…
GO:0000462-Maturation of SSU-rRNA from Tricistronic rRNA Transcript (SSU-rRNA, 5.8s rRNA, LSU-rRNA)	16/27	2.00e-05	4.87	Cre03.g159950,Cre03.g203450,Cre04.g218300,Cre06.g254150,Cre06.g272800,Cre07.g344050,Cre09.g394399,Cre09.g401663,Cre10.g426250,Cre10.g432800,Cre10.g441450,Cre10.g445600,Cre11.g480150,Cre13.g573351,Cre13.g606850,Cre16.g673700
GO:0046777-Protein Autophosphorylation	27/68	2.10e-05	12.27	Cre01.g009500,Cre02.g106650,Cre02.g114750,Cre03.g199000,Cre03.g205950,Cre04.g228208,Cre04.g228800,Cre04.g228850,Cre06.g251250,Cre06.g265550,Cre07.g348450,Cre09.g396065,Cre09.g403950,Cre10.g418900,Cre10.g434500,Cre12.g527000,Cre12.g529550,Cre13.g564500,Cre13.g567800,Cre13.g571700,Cre13.g576100,Cre15.g643503,Cre16.g674291,Cre16.g674403,Cre16.g684450,Cre16.g686734,Cre17.g733150
GO:0000028-Ribosomal Small Subunit Assembly	10/16	9.80e-05	2.89	Cre02.g106600,Cre02.g141706,Cre06.g254150,Cre06.g290950,Cre08.g360900,Cre09.g411100,Cre10.g432800,Cre11.g480150,Cre12.g510450,Cre12.g529400
GO:0018105-Peptidyl-Serine Phosphorylation	35/97	1.00e-04	17.5	Cre01.g009500,Cre01.g029850,Cre02.g076900,Cre02.g106650,Cre02.g113600,Cre02.g114750,Cre02.g146500,Cre03.g205950,Cre04.g228208,Cre04.g228800,Cre04.g228850,Cre06.g265550,Cre06.g281100,Cre06.g306950,Cre07.g348450,Cre08.g359900,Cre09.g396065,Cre09.g400330,Cre09.g403950,Cre10.g418900,Cre10.g434500,Cre12.g527000,Cre12.g529550,Cre12.g549750,Cre13.g564500,Cre13.g571700,Cre13.g576100,Cre13.g592000,Cre14.g…
GO:0042273-Ribosomal Large Subunit Biogenesis	45/68	1.40e-04	12.27	Cre01.g000600,Cre01.g011000,Cre01.g027000,Cre01.g033832,Cre01.g040000,Cre02.g075550,Cre02.g082300,Cre02.g095850,Cre02.g101350,Cre02.g145231,Cre03.g168350,Cre04.g218850,Cre06.g249250,Cre06.g261700,Cre06.g273413,Cre06.g277050,Cre06.g282500,Cre07.g314100,Cre07.g314900,Cre07.g325712,Cre07.g348250,Cre07.g352900,Cre07.g355750,Cre09.g388200,Cre09.g391097,Cre10.g417700,Cre10.g417950,Cre10.g459250,Cre12.g…
GO:0000463-Maturation of LSU-rRNA from Tricistronic rRNA Transcript (SSU-rRNA, 5.8s rRNA, LSU-rRNA)	8/12	2.70e-04	2.16	Cre03.g168350,Cre07.g314900,Cre10.g417950,Cre12.g529500,Cre12.g537800,Cre14.g617900,Cre16.g683793,Cre17.g710100
GO:0070475-rRNA Base Methylation	9/15	3.50e-04	2.71	Cre01.g009950,Cre01.g028450,Cre01.g043000,Cre02.g086550,Cre02.g109250,Cre06.g273413,Cre09.g394584,Cre09.g398104,Cre50.g761447
GO:0006355-Regulation of Transcription, DNA-Templated	87/484	4.10e-04	87.3	Cre01.g009575,Cre01.g009650,Cre01.g010050,Cre01.g011600,Cre01.g018600,Cre01.g018650,Cre01.g021750,Cre01.g025050,Cre01.g043150,Cre01.g051174,Cre02.g078831,Cre02.g079200,Cre02.g080300,Cre03.g143787,Cre03.g159581,Cre03.g189100,Cre03.g189650,Cre03.g193400,Cre03.g194950,Cre03.g209953,Cre03.g212641,Cre03.g212977,Cre04.g222100,Cre04.g227350,Cre04.g228400,Cre05.g242650,Cre05.g247350,Cre06.g256420,Cre06.g…
GO:0000460-Maturation of 5.8s rRNA	17/30	1.00e-03	5.41	Cre02.g095850,Cre02.g145231,Cre03.g168350,Cre03.g203450,Cre04.g218850,Cre06.g289950,Cre07.g352900,Cre07.g355750,Cre10.g417950,Cre10.g432800,Cre10.g441450,Cre12.g496450,Cre12.g507300,Cre12.g512250,Cre12.g529500,Cre16.g683793,Cre17.g710100
GO:0034220-Ion Transmembrane Transport	81/335	2.25e-03	60.43	Cre01.g000150,Cre01.g012850,Cre01.g034150,Cre01.g035800,Cre02.g098750,Cre02.g099500,Cre02.g101500,Cre02.g104250,Cre02.g107550,Cre02.g111050,Cre02.g112200,Cre02.g115600,Cre02.g144650,Cre02.g145100,Cre03.g153950,Cre03.g160400,Cre03.g160550,Cre03.g160750,Cre03.g176250,Cre03.g183050,Cre03.g200543,Cre04.g217350,Cre04.g222750,Cre05.g243452,Cre05.g248300,Cre06.g281526,Cre06.g299600,Cre07.g315200,Cre07.g…
GO:0000466-Maturation of 5.8s rRNA from Tricistronic rRNA Transcript (SSU-rRNA, 5.8s rRNA, LSU-rRNA)	10/19	2.86e-03	3.43	Cre03.g168350,Cre03.g203450,Cre10.g417950,Cre10.g432800,Cre10.g441450,Cre12.g496450,Cre12.g512250,Cre12.g529500,Cre16.g683793,Cre17.g710100
GO:0070574-Cadmium Ion Transmembrane Transport	5/7	2.88e-03	1.26	Cre03.g160550,Cre03.g160750,Cre05.g248300,Cre07.g315200,Cre07.g321951
GO:0032509-Endosome Transport via Multivesicular Body Sorting Pathway	8/13	4.48e-03	2.34	Cre01.g042950,Cre03.g145227,Cre04.g213450,Cre07.g324400,Cre08.g362550,Cre12.g491150,Cre16.g678100,Cre17.g735400
GO:0010119-Regulation of Stomatal Movement	4/5	4.51e-03	0.9	Cre03.g202897,Cre06.g254150,Cre09.g405750,Cre16.g682369
GO:0043405-Regulation of MAP Kinase Activity	4/5	4.51e-03	0.9	Cre06.g249150,Cre09.g395100,Cre09.g395150,Cre17.g717300
GO:0035552-Oxidative Single-Stranded DNA Demethylation	4/5	4.51e-03	0.9	Cre02.g141826,Cre03.g146067,Cre03.g146087,Cre04.g224450
GO:0000160-Phosphorelay Signal Transduction System	11/27	4.86e-03	4.87	Cre02.g094150,Cre03.g199000,Cre06.g249150,Cre06.g251050,Cre06.g251250,Cre10.g446450,Cre11.g467678,Cre13.g602700,Cre15.g643503,Cre16.g676533,Cre17.g733150
GO:0071218-Cellular Response to Misfolded Protein	4/8	5.86e-03	1.44	Cre06.g281563,Cre07.g325715,Cre09.g416100,Cre17.g739100
GO:0002097-tRNA Wobble Base Modification	5/19	5.87e-03	3.43	Cre06.g287800,Cre10.g428678,Cre10.g439200,Cre12.g509600,Cre13.g573300
GO:0045324-Late Endosome to Vacuole Transport	8/14	1.15e-02	2.53	Cre01.g020264,Cre01.g042950,Cre03.g145227,Cre04.g213450,Cre07.g324400,Cre12.g491150,Cre16.g678100,Cre17.g735400
GO:0006307-DNA Dealkylation Involved in DNA Repair	4/6	1.16e-02	1.08	Cre02.g141826,Cre03.g146067,Cre03.g146087,Cre04.g224450
GO:0006352-DNA-Templated Transcription, Initiation	9/39	1.16e-02	7.03	Cre03.g193400,Cre03.g194950,Cre03.g207950,Cre06.g256420,Cre06.g310450,Cre12.g505700,Cre12.g538400,Cre14.g625200,Cre15.g640800
GO:0006879-Cellular Iron Ion Homeostasis	6/12	1.17e-02	2.16	Cre02.g099500,Cre02.g107550,Cre03.g160550,Cre03.g160750,Cre04.g232602,Cre13.g568850
GO:0007165-Signal Transduction	160/520	1.23e-02	93.8	Cre01.g008650,Cre01.g009500,Cre01.g019300,Cre01.g021700,Cre01.g029500,Cre01.g029850,Cre01.g030500,Cre01.g035500,Cre01.g036000,Cre01.g040200,Cre01.g053450,Cre02.g074758,Cre02.g074800,Cre02.g075850,Cre02.g076000,Cre02.g076900,Cre02.g094150,Cre02.g100450,Cre02.g102000,Cre02.g106650,Cre02.g111014,Cre02.g114750,Cre02.g115450,Cre02.g117000,Cre02.g119850,Cre02.g142687,Cre02.g143400,Cre02.g144350,Cre02.g…
GO:0034755-Iron Ion Transmembrane Transport	5/9	1.26e-02	1.62	Cre02.g099500,Cre02.g107550,Cre03.g160550,Cre03.g160750,Cre16.g695950
GO:0016226-Iron-Sulfur Cluster Assembly	9/23	1.42e-02	4.15	Cre07.g349600,Cre09.g400775,Cre11.g467718,Cre11.g475350,Cre12.g504150,Cre12.g525650,Cre12.g551850,Cre13.g568850,Cre15.g643600
GO:0006855-Drug Transmembrane Transport	13/33	1.51e-02	5.95	Cre01.g007901,Cre01.g027764,Cre02.g095076,Cre03.g200543,Cre04.g213150,Cre04.g222750,Cre10.g443900,Cre12.g499700,Cre17.g700450,Cre17.g702900,Cre17.g702950,Cre17.g739650,Cre17.g747797
GO:0000479-Endonucleolytic Cleavage of Tricistronic rRNA Transcript (SSU-rRNA, 5.8s rRNA, LSU-rRNA)	6/9	2.02e-02	1.62	Cre03.g168350,Cre03.g203450,Cre10.g432800,Cre10.g441450,Cre10.g445600,Cre16.g673700
GO:0016121-Carotene Catabolic Process	5/10	2.14e-02	1.8	Cre03.g149650,Cre08.g365825,Cre12.g488350,Cre16.g657750,Cre16.g657800
GO:0071421-Manganese Ion Transmembrane Transport	5/10	2.14e-02	1.8	Cre02.g099500,Cre02.g107550,Cre05.g248300,Cre07.g315200,Cre07.g321951
GO:0031167-rRNA Methylation	13/22	2.29e-02	3.97	Cre01.g009950,Cre01.g028450,Cre01.g042900,Cre01.g043000,Cre02.g077300,Cre02.g086550,Cre02.g109250,Cre06.g273413,Cre09.g394584,Cre09.g398104,Cre12.g529500,Cre13.g566300,Cre50.g761447
GO:0015918-Sterol Transport	4/7	2.32e-02	1.26	Cre02.g095098,Cre03.g199759,Cre03.g205137,Cre09.g392750
GO:0002943-tRNA Dihydrouridine Synthesis	4/7	2.32e-02	1.26	Cre06.g284800,Cre09.g387319,Cre12.g486900,Cre13.g592300
GO:0000055-Ribosomal Large Subunit Export from Nucleus	4/7	2.32e-02	1.26	Cre03.g146487,Cre06.g277050,Cre15.g640250,Cre15.g640652
GO:0023014-Signal Transduction by Protein Phosphorylation	13/37	2.52e-02	6.67	Cre03.g164900,Cre06.g249150,Cre06.g251250,Cre07.g328850,Cre09.g395100,Cre09.g395150,Cre11.g467678,Cre12.g560350,Cre13.g563733,Cre15.g643503,Cre17.g709950,Cre17.g717300,Cre17.g733150
GO:0010468-Regulation of Gene Expression	131/709	3.14e-02	127.89	Cre01.g008650,Cre01.g009575,Cre01.g009650,Cre01.g010050,Cre01.g011600,Cre01.g018600,Cre01.g018650,Cre01.g021750,Cre01.g025050,Cre01.g033091,Cre01.g043150,Cre01.g051174,Cre01.g052050,Cre02.g075150,Cre02.g078831,Cre02.g079200,Cre02.g080300,Cre02.g111014,Cre02.g146100,Cre03.g143787,Cre03.g157300,Cre03.g159581,Cre03.g189100,Cre03.g189650,Cre03.g193400,Cre03.g194950,Cre03.g200200,Cre03.g209953,Cre03.g…
GO:0032511-Late Endosome to Vacuole Transport via Multivesicular Body Sorting Pathway	4/8	3.99e-02	1.44	Cre01.g042950,Cre03.g145227,Cre12.g491150,Cre16.g678100
GO:0046165-Alcohol Biosynthetic Process	5/23	4.01e-02	4.15	Cre02.g082550,Cre02.g095092,Cre03.g180250,Cre17.g720950,Cre17.g738250
GO:0032147-Activation of Protein Kinase Activity	7/19	4.13e-02	3.43	Cre03.g164900,Cre06.g249150,Cre07.g328850,Cre12.g560350,Cre13.g563733,Cre16.g659000,Cre17.g738300
GO:0042274-Ribosomal Small Subunit Biogenesis	29/53	4.24e-02	9.56	Cre02.g082300,Cre02.g106600,Cre02.g141706,Cre02.g146000,Cre03.g159900,Cre03.g159950,Cre03.g163700,Cre03.g203450,Cre04.g218300,Cre06.g249250,Cre06.g254150,Cre06.g272800,Cre06.g290950,Cre07.g344050,Cre08.g360900,Cre09.g394399,Cre09.g401663,Cre09.g411100,Cre10.g426250,Cre10.g432800,Cre10.g441450,Cre10.g445600,Cre11.g480150,Cre12.g498900,Cre12.g510450,Cre12.g529400,Cre13.g573351,Cre13.g606850,Cre16.g…
GO:0006896-Golgi to Vacuole Transport	3/5	4.39e-02	0.9	Cre07.g342050,Cre08.g367200,Cre13.g577500
GO:0070525-tRNA Threonylcarbamoyladenosine Metabolic Process	3/5	4.39e-02	0.9	Cre10.g428678,Cre12.g547000,Cre15.g639400
GO:0000447-Endonucleolytic Cleavage in ITS1 to Separate SSU-rRNA from 5.8s rRNA and LSU-rRNA from Tricistronic rRNA Transcript (SSU-rRNA, 5.8s rRNA, LSU-rRNA)	3/5	4.39e-02	0.9	Cre03.g203450,Cre10.g432800,Cre10.g441450
GO:0040031-snRNA Modification	3/5	4.39e-02	0.9	Cre03.g172950,Cre05.g237700,Cre16.g690500
GO:0009723-Response to Ethylene	3/5	4.39e-02	0.9	Cre06.g249150,Cre10.g436650,Cre16.g682369
GO:0035433-Acetate Transmembrane Transport	3/5	4.39e-02	0.9	Cre17.g700450,Cre17.g702900,Cre17.g702950
GO:0035404-Histone-Serine Phosphorylation	5/12	4.92e-02	2.16	Cre02.g113600,Cre08.g359900,Cre09.g400330,Cre13.g592000,Cre14.g626466
GO:0042391-Regulation of Membrane Potential	5/12	4.92e-02	2.16	Cre02.g098750,Cre07.g329882,Cre16.g670754,Cre17.g706900,Cre17.g707200

## Sheet: Cluster-3
GO term	Hits	p.value	Expected	Genes
GO:0006412-Translation	88/351	1.40e-15	17.97	Cre01.g014050,Cre01.g022250,Cre01.g030050,Cre01.g052100,Cre02.g076250,Cre02.g078100,Cre02.g082825,Cre02.g082877,Cre02.g083950,Cre02.g088900,Cre02.g101800,Cre02.g103550,Cre02.g108850,Cre02.g118950,Cre03.g160500,Cre03.g165000,Cre03.g190100,Cre03.g193800,Cre03.g194400,Cre03.g195650,Cre03.g199900,Cre03.g205600,Cre04.g217550,Cre04.g217932,Cre04.g218700,Cre05.g238322,Cre05.g242300,Cre06.g252450,Cre06.g…
GO:0001732-Formation of Cytoplasmic Translation Initiation Complex	11/12	6.30e-14	0.61	Cre03.g190100,Cre03.g194400,Cre04.g217550,Cre06.g269450,Cre12.g498100,Cre12.g515650,Cre12.g531550,Cre13.g564250,Cre16.g654500,Cre16.g676314,Cre17.g697450
GO:0006413-Translational Initiation	25/62	3.90e-08	3.17	Cre02.g078100,Cre02.g103550,Cre03.g190100,Cre03.g194400,Cre03.g199900,Cre04.g217550,Cre04.g218700,Cre05.g242300,Cre06.g269450,Cre06.g308850,Cre07.g341850,Cre07.g353550,Cre09.g409350,Cre09.g417200,Cre12.g490000,Cre12.g498100,Cre12.g515650,Cre12.g529950,Cre12.g531550,Cre13.g564250,Cre13.g585150,Cre16.g654500,Cre16.g676314,Cre17.g696250,Cre17.g697450
GO:0010027-Thylakoid Membrane Organization	7/15	3.90e-06	0.77	Cre07.g339700,Cre07.g344350,Cre12.g485800,Cre13.g562850,Cre16.g673617,Cre17.g712400,Cre17.g729800
GO:0000105-Histidine Biosynthetic Process	5/7	6.60e-06	0.36	Cre02.g077350,Cre02.g103850,Cre09.g410650,Cre11.g481500,Cre16.g672385
GO:0016117-Carotenoid Biosynthetic Process	7/16	6.70e-06	0.82	Cre02.g142266,Cre06.g267600,Cre06.g279500,Cre06.g283750,Cre07.g314150,Cre12.g509650,Cre16.g651923
GO:0006418-tRNA Aminoacylation for Protein Translation	12/43	1.40e-05	2.2	Cre02.g082825,Cre02.g082877,Cre03.g160500,Cre03.g193800,Cre05.g238322,Cre06.g265100,Cre10.g421600,Cre10.g433000,Cre11.g467547,Cre12.g522350,Cre16.g651750,Cre16.g689871
GO:0009735-Response to Cytokinin	7/18	1.70e-05	0.92	Cre06.g264350,Cre06.g300800,Cre09.g394750,Cre09.g415950,Cre11.g467569,Cre11.g481450,Cre14.g612450
GO:0006360-Transcription by RNA Polymerase I	7/22	7.60e-05	1.13	Cre01.g018000,Cre01.g070567,Cre02.g086750,Cre07.g342352,Cre12.g484100,Cre12.g529600,Cre13.g571650
GO:0017148-Negative Regulation of Translation	6/17	1.30e-04	0.87	Cre03.g205600,Cre06.g264350,Cre07.g335400,Cre08.g376200,Cre12.g498100,Cre12.g546250
GO:0006633-Fatty Acid Biosynthetic Process	9/50	8.50e-04	2.56	Cre02.g114400,Cre03.g172000,Cre04.g215050,Cre06.g261200,Cre09.g397250,Cre12.g484000,Cre12.g519100,Cre13.g577100,Cre14.g621650
GO:0006415-Translational Termination	4/10	1.11e-03	0.51	Cre02.g101800,Cre06.g284750,Cre09.g409350,Cre16.g673617
GO:0045037-Protein Import into Chloroplast Stroma	3/5	1.23e-03	0.26	Cre10.g452450,Cre13.g562850,Cre17.g727100
GO:0042255-Ribosome Assembly	8/46	2.32e-03	2.35	Cre01.g052200,Cre02.g095400,Cre03.g197000,Cre06.g264500,Cre10.g423650,Cre12.g528900,Cre13.g580850,Cre13.g585150
GO:0009058-Biosynthetic Process	209/1988	2.81e-03	101.76	Cre01.g004300,Cre01.g004500,Cre01.g012350,Cre01.g014050,Cre01.g016528,Cre01.g018000,Cre01.g018950,Cre01.g021650,Cre01.g022250,Cre01.g022600,Cre01.g030050,Cre01.g043350,Cre01.g051100,Cre01.g052100,Cre01.g054150,Cre01.g055453,Cre01.g070567,Cre02.g073250,Cre02.g075600,Cre02.g076250,Cre02.g077350,Cre02.g078100,Cre02.g082825,Cre02.g082877,Cre02.g083750,Cre02.g083950,Cre02.g086750,Cre02.g088900,Cre02.g…
GO:0042254-Ribosome Biogenesis	32/216	2.82e-03	11.06	Cre01.g002227,Cre01.g020950,Cre01.g031750,Cre01.g052200,Cre02.g074250,Cre02.g088900,Cre02.g095400,Cre03.g183600,Cre03.g197000,Cre03.g205600,Cre06.g260850,Cre06.g264500,Cre06.g272850,Cre07.g319900,Cre07.g332800,Cre09.g391652,Cre09.g398550,Cre09.g409350,Cre10.g423650,Cre10.g438700,Cre10.g440900,Cre10.g452500,Cre10.g452600,Cre10.g459600,Cre12.g502800,Cre12.g528900,Cre13.g567850,Cre13.g580850,Cre13.g…
GO:0009082-Branched-Chain Amino Acid Biosynthetic Process	5/13	3.94e-03	0.67	Cre01.g055453,Cre05.g245900,Cre06.g258733,Cre09.g389689,Cre13.g576400
GO:0042273-Ribosomal Large Subunit Biogenesis	10/68	4.36e-03	3.48	Cre01.g020950,Cre02.g074250,Cre02.g088900,Cre02.g095400,Cre03.g197000,Cre09.g391652,Cre10.g423650,Cre12.g528900,Cre13.g585150,Cre17.g718650
GO:0043650-Dicarboxylic Acid Biosynthetic Process	4/13	6.11e-03	0.67	Cre03.g145747,Cre06.g251450,Cre12.g514050,Cre14.g627850
GO:0034475-U4 snRNA 3'-End Processing	3/8	6.15e-03	0.41	Cre07.g319900,Cre10.g440900,Cre14.g624500
GO:0002128-tRNA Nucleoside Ribose Methylation	3/8	6.15e-03	0.41	Cre07.g352300,Cre09.g392950,Cre09.g393876
GO:0009644-Response to High Light Intensity	3/8	6.15e-03	0.41	Cre07.g334800,Cre08.g365900,Cre12.g485800
GO:0032502-Developmental Process	14/191	7.46e-03	9.78	Cre01.g013600,Cre01.g051100,Cre02.g076250,Cre02.g106800,Cre03.g155850,Cre06.g251500,Cre06.g272400,Cre06.g278129,Cre10.g428200,Cre10.g433000,Cre12.g498100,Cre17.g697900,Cre17.g702500,Cre17.g712400
GO:0009743-Response to Carbohydrate	4/9	7.51e-03	0.46	Cre01.g051100,Cre13.g562850,Cre16.g654500,Cre16.g676314
GO:0051604-Protein Maturation	7/63	8.79e-03	3.22	Cre01.g018950,Cre02.g075200,Cre02.g114400,Cre07.g344350,Cre10.g435550,Cre11.g475050,Cre18.g748447
GO:0000162-Tryptophan Biosynthetic Process	3/9	8.87e-03	0.46	Cre03.g161400,Cre12.g528700,Cre13.g602350
GO:1902358-Sulfate Transmembrane Transport	3/9	8.87e-03	0.46	Cre07.g348600,Cre10.g457750,Cre17.g723350
GO:0018106-Peptidyl-Histidine Phosphorylation	3/9	8.87e-03	0.46	Cre02.g079750,Cre11.g477400,Cre13.g571200
GO:0017144-Drug Metabolic Process	16/154	1.14e-02	7.88	Cre01.g016528,Cre01.g054150,Cre02.g114600,Cre03.g154550,Cre03.g167051,Cre03.g205900,Cre06.g251450,Cre06.g259900,Cre06.g261150,Cre06.g278242,Cre06.g296600,Cre09.g393913,Cre11.g467569,Cre11.g481450,Cre15.g643550,Cre17.g734100
GO:0006090-Pyruvate Metabolic Process	7/41	1.15e-02	2.1	Cre01.g006950,Cre02.g147900,Cre06.g258700,Cre08.g372950,Cre10.g424750,Cre12.g490350,Cre12.g533550
GO:0034427-Nuclear-Transcribed mRNA Catabolic Process, Exonucleolytic, 3'-5'	3/10	1.22e-02	0.51	Cre07.g319900,Cre10.g440900,Cre14.g624500
GO:0032543-Mitochondrial Translation	6/24	1.40e-02	1.23	Cre02.g082825,Cre02.g082877,Cre02.g101800,Cre08.g364650,Cre12.g519180,Cre16.g689871
GO:0006450-Regulation of Translational Fidelity	4/19	1.46e-02	0.97	Cre08.g359750,Cre08.g364650,Cre16.g651750,Cre16.g689871
GO:0006448-Regulation of Translational Elongation	3/10	1.46e-02	0.51	Cre07.g335400,Cre12.g546250,Cre16.g653850
GO:0000054-Ribosomal Subunit Export from Nucleus	3/11	1.46e-02	0.56	Cre01.g020950,Cre09.g409350,Cre13.g585150
GO:0016119-Carotene Metabolic Process	3/14	1.46e-02	0.72	Cre02.g073950,Cre06.g267600,Cre07.g314150
GO:0030490-Maturation of SSU-rRNA	8/38	1.58e-02	1.95	Cre01.g020950,Cre01.g031750,Cre03.g183600,Cre06.g260850,Cre06.g264500,Cre10.g438700,Cre10.g452600,Cre12.g502800
GO:0009089-Lysine Biosynthetic Process via Diaminopimelate	3/11	1.62e-02	0.56	Cre05.g237400,Cre09.g389689,Cre14.g627850
GO:0009086-Methionine Biosynthetic Process	3/12	2.07e-02	0.61	Cre01.g016528,Cre09.g389689,Cre16.g683550
GO:1901607-Alpha-Amino Acid Biosynthetic Process	22/99	2.19e-02	5.07	Cre01.g004300,Cre01.g016528,Cre01.g055453,Cre02.g077350,Cre02.g103850,Cre02.g144800,Cre03.g154550,Cre03.g161400,Cre05.g237400,Cre06.g258733,Cre06.g278350,Cre09.g389689,Cre09.g410650,Cre10.g466750,Cre11.g481500,Cre12.g514050,Cre12.g528700,Cre13.g602350,Cre14.g627850,Cre16.g672385,Cre16.g683550,Cre17.g713850
GO:0043255-Regulation of Carbohydrate Biosynthetic Process	2/5	2.36e-02	0.26	Cre01.g054150,Cre06.g278242
GO:0106004-tRNA (Guanine-N7)-Methylation	2/5	2.36e-02	0.26	Cre07.g314550,Cre16.g684850
GO:0070127-tRNA Aminoacylation for Mitochondrial Protein Translation	2/5	2.36e-02	0.26	Cre02.g082825,Cre02.g082877
GO:0010236-Plastoquinone Biosynthetic Process	2/5	2.36e-02	0.26	Cre06.g283750,Cre12.g511700
GO:0000447-Endonucleolytic Cleavage in ITS1 to Separate SSU-rRNA from 5.8s rRNA and LSU-rRNA from Tricistronic rRNA Transcript (SSU-rRNA, 5.8s rRNA, LSU-rRNA)	2/5	2.36e-02	0.26	Cre01.g020950,Cre06.g264500
GO:0034414-tRNA 3'-Trailer Cleavage, Endonucleolytic	2/5	2.36e-02	0.26	Cre01.g039900,Cre09.g394700
GO:0090351-Seedling Development	2/5	2.36e-02	0.26	Cre02.g076250,Cre17.g712400
GO:0016122-Xanthophyll Metabolic Process	2/5	2.36e-02	0.26	Cre02.g142266,Cre06.g267600
GO:0019682-Glyceraldehyde-3-Phosphate Metabolic Process	2/5	2.36e-02	0.26	Cre08.g372950,Cre12.g490350
GO:0048564-Photosystem I Assembly	2/5	2.36e-02	0.26	Cre12.g524300,Cre17.g702500
GO:0045727-Positive Regulation of Translation	3/13	2.59e-02	0.67	Cre03.g165000,Cre08.g359750,Cre16.g676314
GO:1901663-Quinone Biosynthetic Process	6/25	3.37e-02	1.28	Cre02.g114250,Cre05.g245450,Cre06.g267600,Cre06.g283750,Cre12.g511700,Cre16.g690431
GO:0071028-Nuclear mRNA Surveillance	3/12	3.41e-02	0.61	Cre07.g319900,Cre10.g440900,Cre14.g624500
GO:0010675-Regulation of Cellular Carbohydrate Metabolic Process	2/6	3.42e-02	0.31	Cre01.g054150,Cre06.g278242
GO:0006535-Cysteine Biosynthetic Process from Serine	2/6	3.42e-02	0.31	Cre10.g466750,Cre17.g713850
GO:0009240-Isopentenyl Diphosphate Biosynthetic Process	2/6	3.42e-02	0.31	Cre08.g372950,Cre12.g490350
GO:0042823-Pyridoxal Phosphate Biosynthetic Process	2/6	3.42e-02	0.31	Cre03.g167051,Cre15.g643550
GO:0009744-Response to Sucrose	2/6	3.42e-02	0.31	Cre16.g654500,Cre16.g676314
GO:0009097-Isoleucine Biosynthetic Process	2/6	3.42e-02	0.31	Cre01.g055453,Cre09.g389689
GO:0009052-Pentose-Phosphate Shunt, Non-Oxidative Branch	2/6	3.42e-02	0.31	Cre03.g187450,Cre12.g511900
GO:0043928-Exonucleolytic Catabolism of Deadenylated mRNA	2/6	3.42e-02	0.31	Cre07.g319900,Cre10.g440900
GO:0031328-Positive Regulation of Cellular Biosynthetic Process	7/126	3.44e-02	6.45	Cre01.g051100,Cre03.g165000,Cre06.g279500,Cre08.g359750,Cre09.g398550,Cre09.g403182,Cre16.g676314
GO:0015986-ATP Synthesis Coupled Proton Transport	3/15	3.83e-02	0.77	Cre06.g259900,Cre11.g467569,Cre11.g481450
GO:0006744-Ubiquinone Biosynthetic Process	3/16	4.54e-02	0.82	Cre05.g245450,Cre06.g267600,Cre12.g511700
GO:0000467-Exonucleolytic Trimming to Generate Mature 3'-End of 5.8s rRNA from Tricistronic rRNA Transcript (SSU-rRNA, 5.8s rRNA, LSU-rRNA)	2/7	4.62e-02	0.36	Cre07.g319900,Cre10.g440900
GO:0009640-Photomorphogenesis	2/7	4.62e-02	0.36	Cre12.g498100,Cre17.g702500
GO:0071051-Polyadenylation-Dependent snoRNA 3'-End Processing	2/7	4.62e-02	0.36	Cre07.g319900,Cre14.g624500
GO:0010190-Cytochrome B6f Complex Assembly	2/7	4.62e-02	0.36	Cre01.g052400,Cre16.g662150
GO:0071035-Nuclear Polyadenylation-Dependent rRNA Catabolic Process	2/7	4.62e-02	0.36	Cre07.g319900,Cre10.g440900
GO:0071038-Nuclear Polyadenylation-Dependent tRNA Catabolic Process	2/7	4.62e-02	0.36	Cre07.g319900,Cre10.g440900
GO:0001731-Formation of Translation Preinitiation Complex	2/7	4.62e-02	0.36	Cre07.g353550,Cre12.g531550

## Sheet: Cluster-4
GO term	Hits	p.value	Expected	Genes
GO:0071421-Manganese Ion Transmembrane Transport	4/10	1.60e-04	0.31	Cre02.g084350,Cre02.g099500,Cre02.g107550,Cre16.g660000
GO:0010207-Photosystem II Assembly	4/11	2.50e-04	0.34	Cre02.g078507,Cre02.g084350,Cre02.g142146,Cre06.g251150
GO:0055114-Oxidation-Reduction Process	48/858	1.45e-03	26.66	Cre01.g000350,Cre01.g014350,Cre01.g026900,Cre01.g028600,Cre01.g033350,Cre01.g037700,Cre01.g038600,Cre02.g092284,Cre02.g120150,Cre03.g167150,Cre03.g171950,Cre03.g181250,Cre03.g183850,Cre03.g188300,Cre03.g193950,Cre03.g197750,Cre03.g204650,Cre06.g267600,Cre06.g278188,Cre06.g291650,Cre06.g294950,Cre06.g295450,Cre06.g306350,Cre07.g315150,Cre07.g315750,Cre07.g340200,Cre07.g342150,Cre09.g395650,Cre09.g…
GO:0042594-Response to Starvation	3/23	2.82e-03	0.71	Cre05.g237050,Cre13.g570350,Cre13.g581850
GO:0046686-Response to Cadmium Ion	5/34	3.70e-03	1.06	Cre02.g104900,Cre10.g434750,Cre11.g478128,Cre12.g546050,Cre13.g570350
GO:0042742-Defense Response to Bacterium	4/23	5.05e-03	0.71	Cre01.g014350,Cre02.g104900,Cre04.g229300,Cre11.g478128
GO:0015977-Carbon Fixation	3/10	8.98e-03	0.31	Cre02.g120150,Cre03.g171950,Cre08.g380250
GO:0010109-Regulation of Photosynthesis	3/11	8.98e-03	0.34	Cre08.g380250,Cre13.g581850,Cre17.g720050
GO:0010236-Plastoquinone Biosynthetic Process	2/5	9.04e-03	0.16	Cre03.g188700,Cre14.g625450
GO:0010027-Thylakoid Membrane Organization	3/15	1.02e-02	0.47	Cre12.g513950,Cre13.g581850,Cre17.g720050
GO:0009767-Photosynthetic Electron Transport Chain	3/13	1.32e-02	0.4	Cre07.g340200,Cre13.g581850,Cre17.g720050
GO:0010150-Leaf Senescence	2/6	1.33e-02	0.19	Cre04.g229300,Cre13.g570350
GO:0006644-Phospholipid Metabolic Process	5/89	1.81e-02	2.77	Cre01.g030250,Cre02.g095000,Cre11.g467850,Cre12.g489050,Cre12.g546050
GO:0030026-Cellular Manganese Ion Homeostasis	2/7	1.82e-02	0.22	Cre02.g099500,Cre02.g107550
GO:0016114-Terpenoid Biosynthetic Process	4/24	2.35e-02	0.75	Cre06.g267600,Cre07.g356350,Cre12.g546050,Cre13.g581850
GO:0009644-Response to High Light Intensity	2/8	2.38e-02	0.25	Cre13.g570350,Cre17.g720050
GO:0022900-Electron Transport Chain	9/97	2.44e-02	3.01	Cre03.g183850,Cre06.g291650,Cre06.g306350,Cre07.g315150,Cre07.g340200,Cre09.g402552,Cre13.g581850,Cre14.g629050,Cre17.g720050
GO:0006979-Response to Oxidative Stress	8/98	2.85e-02	3.05	Cre01.g014350,Cre03.g197750,Cre06.g280650,Cre10.g422300,Cre11.g467617,Cre13.g570350,Cre13.g581850,Cre16.g673001
GO:0034755-Iron Ion Transmembrane Transport	2/9	3.00e-02	0.28	Cre02.g099500,Cre02.g107550
GO:0050896-Response to Stimulus	42/1281	3.09e-02	39.8	Cre01.g007901,Cre01.g014350,Cre01.g034200,Cre01.g040350,Cre01.g049132,Cre02.g077951,Cre02.g078939,Cre02.g104900,Cre03.g184400,Cre03.g197750,Cre04.g229300,Cre05.g237050,Cre05.g243000,Cre06.g251150,Cre06.g280650,Cre06.g296200,Cre07.g321150,Cre08.g358526,Cre08.g382545,Cre09.g403250,Cre09.g410700,Cre09.g412600,Cre10.g422300,Cre10.g429800,Cre10.g434750,Cre10.g447700,Cre10.g454734,Cre11.g467617,Cre11.g…
GO:0046903-Secretion	2/35	3.11e-02	1.09	Cre02.g095000,Cre15.g637150
GO:0015979-Photosynthesis	14/108	3.64e-02	3.36	Cre02.g078507,Cre02.g084350,Cre02.g120150,Cre02.g142146,Cre06.g251150,Cre06.g280150,Cre06.g280650,Cre07.g340200,Cre08.g380250,Cre09.g389578,Cre10.g446350,Cre10.g454734,Cre13.g581850,Cre17.g720050
GO:0015996-Chlorophyll Catabolic Process	2/10	3.67e-02	0.31	Cre10.g429800,Cre13.g581850
GO:0009909-Regulation of Flower Development	2/10	3.67e-02	0.31	Cre07.g351550,Cre12.g534100
GO:0009231-Riboflavin Biosynthetic Process	2/10	3.67e-02	0.31	Cre01.g025250,Cre02.g088850
GO:0006415-Translational Termination	2/10	3.67e-02	0.31	Cre01.g006150,Cre02.g097400
GO:0034599-Cellular Response to Oxidative Stress	4/42	4.05e-02	1.31	Cre01.g014350,Cre10.g422300,Cre13.g570350,Cre16.g673001
GO:0006108-Malate Metabolic Process	2/11	4.40e-02	0.34	Cre09.g410700,Cre14.g629750

## Sheet: Cluster-5
GO term	Hits	p.value	Expected	Genes
GO:0015979-Photosynthesis	66/108	3.00e-19	11.98	Cre01.g010900,Cre01.g015350,Cre01.g028350,Cre01.g050950,Cre01.g066917,Cre02.g082500,Cre02.g082750,Cre02.g082852,Cre02.g120100,Cre03.g165100,Cre03.g182150,Cre03.g185550,Cre03.g198850,Cre03.g198863,Cre03.g198950,Cre04.g232104,Cre05.g238332,Cre05.g242000,Cre05.g243800,Cre06.g256250,Cre06.g261000,Cre06.g272650,Cre06.g278213,Cre06.g283050,Cre06.g283950,Cre06.g284200,Cre06.g284250,Cre06.g285250,Cre06.g…
GO:0009768-Photosynthesis, Light Harvesting in Photosystem I	19/25	5.50e-14	2.77	Cre01.g066917,Cre04.g232104,Cre06.g272650,Cre06.g278213,Cre06.g283050,Cre06.g283950,Cre06.g284200,Cre06.g284250,Cre06.g285250,Cre07.g344950,Cre10.g425900,Cre10.g452050,Cre11.g467573,Cre12.g508750,Cre12.g548400,Cre12.g548950,Cre16.g673650,Cre16.g687900,Cre17.g720250
GO:0018298-Protein-Chromophore Linkage	19/26	1.80e-13	2.88	Cre01.g066917,Cre04.g232104,Cre06.g272650,Cre06.g278213,Cre06.g283050,Cre06.g283950,Cre06.g284200,Cre06.g284250,Cre06.g285250,Cre07.g344950,Cre10.g425900,Cre10.g452050,Cre11.g467573,Cre12.g508750,Cre12.g548400,Cre12.g548950,Cre16.g673650,Cre16.g687900,Cre17.g720250
GO:0009416-Response to Light Stimulus	31/85	1.50e-12	9.42	Cre01.g051800,Cre01.g066917,Cre03.g196651,Cre04.g231026,Cre04.g232104,Cre05.g230600,Cre05.g243800,Cre06.g272650,Cre06.g278213,Cre06.g278251,Cre06.g283050,Cre06.g283950,Cre06.g284200,Cre06.g284250,Cre06.g285200,Cre06.g285250,Cre07.g325734,Cre07.g334800,Cre07.g344950,Cre07.g357350,Cre10.g425900,Cre10.g452050,Cre11.g467573,Cre11.g467689,Cre12.g505100,Cre12.g508750,Cre12.g548400,Cre12.g548950,Cre16.g…
GO:0006418-tRNA Aminoacylation for Protein Translation	22/43	3.00e-10	4.77	Cre01.g069472,Cre02.g087950,Cre02.g142352,Cre02.g143200,Cre03.g143887,Cre03.g145727,Cre03.g189400,Cre06.g273300,Cre06.g279150,Cre06.g293582,Cre07.g313700,Cre07.g350500,Cre08.g368900,Cre09.g389430,Cre09.g406200,Cre10.g429100,Cre12.g487100,Cre12.g537100,Cre13.g578451,Cre13.g603900,Cre13.g606050,Cre14.g614900
GO:0015995-Chlorophyll Biosynthetic Process	13/20	1.30e-08	2.22	Cre01.g015350,Cre01.g042800,Cre01.g050950,Cre03.g158000,Cre05.g242000,Cre06.g294750,Cre06.g306300,Cre07.g325500,Cre07.g346050,Cre12.g498550,Cre12.g503550,Cre12.g510050,Cre12.g510800
GO:0006782-Protoporphyrinogen IX Biosynthetic Process	8/10	8.10e-07	1.11	Cre02.g073700,Cre02.g076300,Cre02.g085450,Cre02.g092600,Cre03.g158000,Cre09.g396300,Cre09.g409100,Cre11.g467700
GO:0055114-Oxidation-Reduction Process	144/858	1.60e-05	95.14	Cre01.g004700,Cre01.g010900,Cre01.g012150,Cre01.g015350,Cre01.g016514,Cre01.g022500,Cre01.g036400,Cre01.g038500,Cre01.g042050,Cre01.g042800,Cre01.g047800,Cre01.g050950,Cre01.g052250,Cre02.g073900,Cre02.g076750,Cre02.g080200,Cre02.g082700,Cre02.g083550,Cre02.g085450,Cre02.g087700,Cre02.g092284,Cre02.g092600,Cre02.g094300,Cre02.g095069,Cre02.g095100,Cre02.g099850,Cre02.g100050,Cre02.g103100,Cre02.g…
GO:0009658-Chloroplast Organization	13/31	1.70e-05	3.44	Cre01.g029300,Cre02.g080250,Cre02.g090850,Cre03.g156050,Cre03.g158250,Cre09.g394850,Cre11.g467723,Cre12.g490650,Cre12.g500950,Cre12.g508000,Cre12.g551950,Cre16.g682900,Cre16.g684300
GO:0106074-Aminoacyl-tRNA Metabolism Involved in Translational Fidelity	8/15	7.00e-05	1.66	Cre02.g083900,Cre02.g143200,Cre07.g338250,Cre07.g350500,Cre08.g368900,Cre10.g445150,Cre12.g537100,Cre13.g578451
GO:0009409-Response to Cold	10/23	7.90e-05	2.55	Cre02.g097900,Cre02.g118850,Cre04.g214150,Cre04.g218650,Cre06.g272650,Cre06.g278210,Cre07.g335300,Cre12.g505850,Cre12.g510650,Cre12.g554800
GO:0032543-Mitochondrial Translation	11/24	7.90e-05	2.66	Cre02.g142352,Cre02.g143200,Cre04.g225600,Cre06.g259150,Cre06.g278224,Cre07.g348850,Cre08.g368900,Cre10.g439400,Cre11.g467553,Cre14.g627488,Cre17.g727350
GO:0009228-Thiamine Biosynthetic Process	5/6	9.00e-05	0.67	Cre04.g214150,Cre05.g240850,Cre06.g255350,Cre08.g365600,Cre14.g616600
GO:0006626-Protein Targeting to Mitochondrion	16/45	2.50e-04	4.99	Cre01.g010500,Cre01.g027100,Cre01.g033400,Cre03.g175200,Cre04.g231222,Cre06.g308900,Cre06.g309100,Cre07.g339150,Cre09.g405550,Cre10.g424450,Cre10.g434250,Cre10.g437500,Cre12.g505950,Cre16.g650800,Cre16.g656900,Cre17.g741450
GO:0008152-Metabolic Process	707/5881	2.90e-04	652.1	Cre01.g000500,Cre01.g002100,Cre01.g002350,Cre01.g002400,Cre01.g004700,Cre01.g007700,Cre01.g008891,Cre01.g010864,Cre01.g010900,Cre01.g012150,Cre01.g013000,Cre01.g013250,Cre01.g015350,Cre01.g015700,Cre01.g016514,Cre01.g017350,Cre01.g020887,Cre01.g020918,Cre01.g022500,Cre01.g023800,Cre01.g027100,Cre01.g028350,Cre01.g028423,Cre01.g029300,Cre01.g030900,Cre01.g032000,Cre01.g034050,Cre01.g036400,Cre01.g…
GO:0042026-Protein Refolding	14/46	3.00e-04	5.1	Cre02.g090850,Cre04.g231222,Cre06.g309100,Cre07.g316050,Cre07.g339150,Cre09.g393200,Cre09.g412880,Cre12.g495951,Cre12.g544113,Cre12.g544114,Cre13.g588100,Cre14.g619300,Cre16.g690400,Cre17.g741450
GO:0006458-'De Novo' Protein Folding	10/38	6.80e-04	4.21	Cre04.g231222,Cre06.g309100,Cre07.g316050,Cre07.g339150,Cre09.g393200,Cre09.g412880,Cre12.g505850,Cre16.g673729,Cre16.g690400,Cre17.g741450
GO:0019253-Reductive Pentose-Phosphate Cycle	4/5	6.80e-04	0.55	Cre01.g010900,Cre03.g185550,Cre11.g467770,Cre12.g554800
GO:0030150-Protein Import into Mitochondrial Matrix	7/16	9.30e-04	1.77	Cre01.g010500,Cre09.g405550,Cre10.g424450,Cre10.g434250,Cre10.g437500,Cre12.g505950,Cre16.g656900
GO:0032981-Mitochondrial Respiratory Chain Complex I Assembly	6/12	9.40e-04	1.33	Cre02.g076750,Cre03.g194300,Cre05.g244800,Cre06.g274650,Cre10.g427050,Cre12.g496800
GO:0006412-Translation	75/351	9.60e-04	38.92	Cre01.g010864,Cre01.g039650,Cre01.g039750,Cre01.g050316,Cre01.g069472,Cre02.g081450,Cre02.g087950,Cre02.g094500,Cre02.g106750,Cre02.g142352,Cre02.g143200,Cre03.g143887,Cre03.g145727,Cre03.g156050,Cre03.g172100,Cre03.g181350,Cre03.g189400,Cre03.g207825,Cre04.g225600,Cre05.g237600,Cre06.g252100,Cre06.g259150,Cre06.g263050,Cre06.g273300,Cre06.g278090,Cre06.g278224,Cre06.g279150,Cre06.g293582,Cre06.g…
GO:0045454-Cell Redox Homeostasis	20/87	1.08e-03	9.65	Cre01.g016514,Cre01.g033550,Cre01.g047800,Cre01.g052250,Cre02.g095069,Cre03.g157800,Cre03.g202950,Cre05.g243050,Cre05.g248500,Cre06.g257601,Cre07.g319100,Cre07.g325600,Cre10.g449550,Cre10.g452100,Cre12.g517150,Cre14.g615250,Cre14.g624201,Cre17.g702150,Cre17.g715500,Cre17.g732850
GO:0000413-Protein Peptidyl-Prolyl Isomerization	15/60	1.83e-03	6.65	Cre01.g012150,Cre02.g095122,Cre03.g174750,Cre10.g454250,Cre10.g466850,Cre12.g495951,Cre12.g530300,Cre12.g534700,Cre12.g544113,Cre12.g544114,Cre13.g577850,Cre13.g588100,Cre14.g619300,Cre16.g675500,Cre17.g733250
GO:0033617-Mitochondrial Cytochrome c Oxidase Assembly	4/6	1.87e-03	0.67	Cre01.g069107,Cre03.g198150,Cre16.g690200,Cre17.g732850
GO:0016311-Dephosphorylation	28/193	2.63e-03	21.4	Cre02.g085900,Cre02.g109600,Cre02.g145300,Cre03.g182150,Cre03.g185550,Cre04.g217959,Cre04.g219900,Cre05.g236150,Cre05.g239450,Cre05.g247400,Cre06.g265900,Cre06.g271400,Cre07.g314351,Cre07.g319200,Cre07.g319226,Cre09.g390600,Cre09.g401738,Cre10.g436500,Cre11.g468500,Cre12.g505950,Cre12.g510650,Cre12.g530750,Cre13.g568600,Cre14.g609300,Cre14.g625150,Cre14.g632767,Cre16.g656900,Cre17.g718800
GO:0009058-Biosynthetic Process	263/1988	2.67e-03	220.43	Cre01.g000500,Cre01.g010864,Cre01.g010900,Cre01.g013000,Cre01.g013250,Cre01.g015350,Cre01.g029300,Cre01.g034050,Cre01.g036950,Cre01.g039650,Cre01.g039750,Cre01.g042800,Cre01.g045902,Cre01.g049000,Cre01.g050316,Cre01.g050950,Cre01.g051800,Cre01.g053288,Cre01.g056331,Cre01.g069472,Cre02.g073700,Cre02.g076300,Cre02.g081450,Cre02.g082700,Cre02.g083050,Cre02.g083550,Cre02.g084300,Cre02.g085450,Cre02.g…
GO:0005978-Glycogen Biosynthetic Process	4/7	3.99e-03	0.78	Cre03.g188250,Cre06.g278210,Cre08.g373450,Cre13.g567950
GO:0010206-Photosystem II Repair	4/7	3.99e-03	0.78	Cre01.g028350,Cre03.g182150,Cre05.g243800,Cre06.g256250
GO:0000302-Response to Reactive Oxygen Species	10/36	5.43e-03	3.99	Cre02.g087700,Cre03.g204350,Cre05.g233900,Cre06.g285150,Cre07.g325734,Cre10.g436050,Cre12.g505850,Cre12.g538350,Cre14.g616400,Cre17.g722450
GO:0006515-Protein Quality Control for Misfolded or Incompletely Synthesized Proteins	6/16	5.49e-03	1.77	Cre03.g204350,Cre07.g331500,Cre12.g486100,Cre12.g500950,Cre12.g521450,Cre16.g682900
GO:0009086-Methionine Biosynthetic Process	5/12	6.73e-03	1.33	Cre02.g109550,Cre06.g250902,Cre07.g342900,Cre10.g433600,Cre16.g673550
GO:0030388-Fructose 1,6-Bisphosphate Metabolic Process	4/8	7.28e-03	0.89	Cre02.g093450,Cre03.g185550,Cre05.g234550,Cre12.g510650
GO:0046686-Response to Cadmium Ion	9/34	9.85e-03	3.77	Cre02.g076300,Cre02.g087950,Cre02.g097900,Cre03.g158800,Cre03.g175400,Cre03.g189400,Cre10.g424100,Cre12.g505850,Cre14.g621751
GO:0044249-Cellular Biosynthetic Process	247/1914	9.89e-03	212.23	Cre01.g000500,Cre01.g010864,Cre01.g013000,Cre01.g013250,Cre01.g015350,Cre01.g029300,Cre01.g036950,Cre01.g039650,Cre01.g039750,Cre01.g042800,Cre01.g045902,Cre01.g049000,Cre01.g050316,Cre01.g050950,Cre01.g051800,Cre01.g053288,Cre01.g056331,Cre01.g069472,Cre02.g073700,Cre02.g076300,Cre02.g081450,Cre02.g082700,Cre02.g083050,Cre02.g083550,Cre02.g084300,Cre02.g085450,Cre02.g085900,Cre02.g087950,Cre02.g…
GO:0042744-Hydrogen Peroxide Catabolic Process	5/13	9.95e-03	1.44	Cre02.g087700,Cre05.g233900,Cre06.g257601,Cre06.g285150,Cre10.g449550
GO:0006094-Gluconeogenesis	5/13	9.95e-03	1.44	Cre01.g029300,Cre03.g175400,Cre03.g185550,Cre11.g467770,Cre12.g510650
GO:0006096-Glycolytic Process	7/23	1.00e-02	2.55	Cre01.g029300,Cre02.g093450,Cre02.g117500,Cre03.g175400,Cre05.g234550,Cre11.g467770,Cre12.g513200
GO:0006662-Glycerol Ether Metabolic Process	6/18	1.05e-02	2	Cre01.g052250,Cre03.g157800,Cre05.g243050,Cre05.g248500,Cre14.g624201,Cre17.g702150
GO:0009735-Response to Cytokinin	6/18	1.05e-02	2	Cre03.g184550,Cre06.g261000,Cre11.g467700,Cre11.g467723,Cre12.g510650,Cre12.g554800
GO:0046174-Polyol Catabolic Process	5/11	1.14e-02	1.22	Cre01.g029300,Cre02.g085900,Cre02.g109600,Cre13.g577450,Cre13.g607450
GO:0005985-Sucrose Metabolic Process	3/5	1.14e-02	0.55	Cre03.g185550,Cre12.g510650,Cre12.g524000
GO:0006071-Glycerol Metabolic Process	3/5	1.14e-02	0.55	Cre01.g029300,Cre13.g577450,Cre13.g607450
GO:0065003-Protein-Containing Complex Assembly	47/478	1.18e-02	53	Cre01.g001657,Cre01.g008850,Cre01.g010900,Cre01.g027100,Cre01.g049000,Cre01.g069107,Cre02.g073800,Cre02.g076750,Cre02.g080250,Cre03.g175200,Cre03.g177100,Cre03.g177150,Cre03.g194300,Cre03.g196651,Cre03.g198150,Cre05.g243800,Cre05.g244800,Cre06.g260800,Cre06.g261000,Cre06.g274650,Cre06.g303650,Cre06.g308900,Cre07.g328550,Cre08.g362900,Cre08.g375250,Cre09.g396213,Cre10.g427050,Cre10.g437050,Cre11.g…
GO:0043094-Cellular Metabolic Compound Salvage	7/23	1.19e-02	2.55	Cre02.g120100,Cre03.g204601,Cre04.g216350,Cre06.g255350,Cre09.g389356,Cre09.g394850,Cre16.g673550
GO:0000162-Tryptophan Biosynthetic Process	4/9	1.20e-02	1	Cre06.g306601,Cre10.g429150,Cre12.g495300,Cre14.g620300
GO:0042743-Hydrogen Peroxide Metabolic Process	7/15	1.22e-02	1.66	Cre02.g087700,Cre03.g145207,Cre03.g163200,Cre05.g233900,Cre06.g257601,Cre06.g285150,Cre10.g449550
GO:0071704-Organic Substance Metabolic Process	541/5006	1.36e-02	555.07	Cre01.g000500,Cre01.g002100,Cre01.g002350,Cre01.g002400,Cre01.g007700,Cre01.g008891,Cre01.g010864,Cre01.g010900,Cre01.g012150,Cre01.g013000,Cre01.g013250,Cre01.g015350,Cre01.g016514,Cre01.g017350,Cre01.g020887,Cre01.g020918,Cre01.g022500,Cre01.g023800,Cre01.g027100,Cre01.g028350,Cre01.g028423,Cre01.g029300,Cre01.g034050,Cre01.g036950,Cre01.g037000,Cre01.g039650,Cre01.g039750,Cre01.g042050,Cre01.g…
GO:0034654-Nucleobase-Containing Compound Biosynthetic Process	49/892	1.40e-02	98.91	Cre01.g013000,Cre01.g053288,Cre02.g083050,Cre02.g099850,Cre02.g145300,Cre03.g144424,Cre03.g144687,Cre03.g146567,Cre03.g162701,Cre03.g163200,Cre03.g190750,Cre03.g194200,Cre03.g203681,Cre03.g204601,Cre06.g253250,Cre06.g255350,Cre06.g268600,Cre06.g280200,Cre07.g325718,Cre07.g325734,Cre07.g329900,Cre07.g338602,Cre07.g357350,Cre08.g359350,Cre08.g377100,Cre08.g380151,Cre09.g388600,Cre09.g389356,Cre09.g…
GO:0065002-Intracellular Protein Transmembrane Transport	17/48	1.73e-02	5.32	Cre01.g010500,Cre03.g145887,Cre03.g158250,Cre04.g231026,Cre04.g231222,Cre06.g309100,Cre07.g339150,Cre09.g405550,Cre10.g424450,Cre10.g434250,Cre10.g437500,Cre12.g490650,Cre12.g505950,Cre12.g508000,Cre16.g656900,Cre16.g681900,Cre17.g741450
GO:0030091-Protein Repair	8/17	1.80e-02	1.88	Cre01.g012150,Cre01.g028350,Cre01.g042050,Cre01.g056331,Cre03.g182150,Cre05.g243800,Cre06.g256250,Cre14.g615000
GO:0009414-Response to Water Deprivation	4/10	1.82e-02	1.11	Cre06.g278225,Cre08.g364450,Cre09.g394850,Cre16.g648900
GO:0019252-Starch Biosynthetic Process	4/10	1.82e-02	1.11	Cre03.g185550,Cre03.g188250,Cre06.g278210,Cre13.g567950
GO:0044275-Cellular Carbohydrate Catabolic Process	5/23	1.82e-02	2.55	Cre01.g029300,Cre03.g181500,Cre08.g379450,Cre13.g577450,Cre13.g607450
GO:1990542-Mitochondrial Transmembrane Transport	12/31	1.88e-02	3.44	Cre01.g010500,Cre04.g231222,Cre06.g286050,Cre06.g309100,Cre07.g339150,Cre09.g405550,Cre10.g424450,Cre10.g434250,Cre10.g437500,Cre12.g505950,Cre16.g656900,Cre17.g741450
GO:0044743-Protein Transmembrane Import into Intracellular Organelle	12/31	1.88e-02	3.44	Cre01.g010500,Cre04.g231026,Cre04.g231222,Cre06.g309100,Cre07.g339150,Cre09.g405550,Cre10.g424450,Cre10.g434250,Cre10.g437500,Cre12.g505950,Cre16.g656900,Cre17.g741450
GO:1901615-Organic Hydroxy Compound Metabolic Process	21/96	2.05e-02	10.64	Cre01.g029300,Cre01.g049000,Cre01.g056331,Cre02.g085900,Cre02.g095100,Cre02.g109600,Cre03.g171300,Cre03.g175250,Cre03.g182100,Cre03.g185500,Cre04.g216350,Cre04.g223800,Cre07.g325000,Cre08.g380201,Cre09.g393400,Cre10.g436350,Cre13.g577450,Cre13.g607450,Cre14.g625450,Cre16.g659850,Cre16.g681800
GO:0017196-N-Terminal Peptidyl-Methionine Acetylation	3/6	2.10e-02	0.67	Cre06.g278225,Cre06.g300650,Cre14.g623800
GO:2000377-Regulation of Reactive Oxygen Species Metabolic Process	3/6	2.10e-02	0.67	Cre03.g145207,Cre03.g163200,Cre12.g505850
GO:0042548-Regulation of Photosynthesis, Light Reaction	3/6	2.10e-02	0.67	Cre09.g396213,Cre12.g483650,Cre12.g560950
GO:0030001-Metal Ion Transport	13/147	2.14e-02	16.3	Cre01.g036350,Cre02.g144006,Cre04.g220200,Cre05.g248600,Cre06.g270200,Cre08.g358557,Cre09.g392467,Cre10.g422201,Cre12.g502600,Cre13.g589800,Cre14.g610450,Cre17.g713350,Cre17.g732850
GO:0006633-Fatty Acid Biosynthetic Process	11/50	2.30e-02	5.54	Cre03.g208050,Cre04.g216950,Cre04.g217945,Cre06.g273250,Cre07.g335300,Cre07.g357350,Cre08.g359350,Cre08.g363500,Cre11.g467723,Cre16.g673109,Cre17.g715250
GO:0009073-Aromatic Amino Acid Family Biosynthetic Process	9/26	2.58e-02	2.88	Cre02.g147302,Cre06.g261800,Cre06.g306601,Cre10.g429150,Cre10.g436350,Cre12.g495300,Cre13.g576650,Cre14.g620300,Cre16.g659850
GO:0010207-Photosystem II Assembly	4/11	2.62e-02	1.22	Cre05.g243800,Cre06.g261000,Cre09.g396213,Cre16.g673650
GO:0017144-Drug Metabolic Process	30/154	2.68e-02	17.08	Cre01.g000500,Cre01.g036950,Cre01.g049000,Cre01.g051800,Cre01.g056331,Cre02.g087700,Cre02.g095100,Cre03.g145207,Cre03.g151500,Cre03.g158800,Cre03.g163200,Cre03.g204601,Cre04.g214150,Cre04.g216350,Cre04.g223800,Cre05.g233900,Cre05.g240850,Cre06.g250200,Cre06.g255350,Cre06.g257601,Cre06.g261800,Cre06.g278101,Cre06.g285150,Cre08.g365600,Cre10.g449550,Cre12.g485550,Cre14.g616600,Cre16.g673550,Cre17.g…
GO:1901576-Organic Substance Biosynthetic Process	246/1925	3.11e-02	213.45	Cre01.g000500,Cre01.g010864,Cre01.g010900,Cre01.g013000,Cre01.g013250,Cre01.g015350,Cre01.g029300,Cre01.g036950,Cre01.g039650,Cre01.g039750,Cre01.g042800,Cre01.g049000,Cre01.g050316,Cre01.g050950,Cre01.g051800,Cre01.g053288,Cre01.g056331,Cre01.g069472,Cre02.g073700,Cre02.g076300,Cre02.g081450,Cre02.g082700,Cre02.g083050,Cre02.g083550,Cre02.g084300,Cre02.g085450,Cre02.g085900,Cre02.g087950,Cre02.g…
GO:0009110-Vitamin Biosynthetic Process	13/43	3.31e-02	4.77	Cre01.g036950,Cre02.g084300,Cre02.g095100,Cre04.g214150,Cre04.g216350,Cre05.g240850,Cre06.g255350,Cre08.g365600,Cre09.g393400,Cre14.g616600,Cre14.g625450,Cre14.g630400,Cre17.g733650
GO:0006839-Mitochondrial Transport	19/59	3.33e-02	6.54	Cre01.g010500,Cre01.g027100,Cre01.g033400,Cre03.g175200,Cre03.g198150,Cre04.g231222,Cre06.g286050,Cre06.g308900,Cre06.g309100,Cre07.g339150,Cre09.g405550,Cre10.g424450,Cre10.g434250,Cre10.g437500,Cre12.g505950,Cre16.g650800,Cre16.g656900,Cre16.g690200,Cre17.g741450
GO:0006020-Inositol Metabolic Process	4/12	3.37e-02	1.33	Cre02.g085900,Cre02.g109600,Cre03.g185500,Cre16.g681800
GO:0010190-Cytochrome B6f Complex Assembly	3/7	3.38e-02	0.78	Cre02.g080250,Cre16.g684300,Cre17.g702150
GO:0051193-Regulation of Cofactor Metabolic Process	3/7	3.38e-02	0.78	Cre03.g145207,Cre03.g163200,Cre12.g538350
GO:0006120-Mitochondrial Electron Transport, NADH to Ubiquinone	3/7	3.38e-02	0.78	Cre02.g076750,Cre10.g450400,Cre11.g467668
GO:0009773-Photosynthetic Electron Transport in Photosystem I	3/7	3.38e-02	0.78	Cre12.g510650,Cre12.g560950,Cre16.g670950
GO:0090151-Establishment of Protein Localization to Mitochondrial Membrane	7/15	3.38e-02	1.66	Cre01.g010500,Cre01.g033400,Cre03.g175200,Cre03.g198150,Cre06.g308900,Cre16.g650800,Cre16.g690200
GO:0032259-Methylation	30/238	3.38e-02	26.39	Cre01.g017350,Cre02.g084300,Cre02.g116850,Cre03.g145247,Cre03.g152500,Cre03.g158100,Cre03.g162100,Cre03.g207601,Cre05.g238500,Cre06.g250902,Cre06.g274450,Cre06.g278236,Cre07.g314450,Cre07.g346400,Cre09.g393050,Cre09.g393400,Cre09.g398700,Cre10.g456851,Cre11.g476450,Cre12.g498550,Cre12.g503800,Cre12.g517550,Cre13.g567050,Cre14.g625450,Cre14.g626634,Cre15.g637350,Cre16.g649700,Cre16.g677600,Cre16.g…
GO:0051156-Glucose 6-Phosphate Metabolic Process	6/14	3.39e-02	1.55	Cre02.g080200,Cre02.g117500,Cre03.g175400,Cre07.g314600,Cre08.g370650,Cre14.g630847
GO:0072598-Protein Localization to Chloroplast	5/10	3.40e-02	1.11	Cre03.g158250,Cre04.g231026,Cre06.g251900,Cre12.g490650,Cre12.g508000
GO:0043647-Inositol Phosphate Metabolic Process	5/15	3.40e-02	1.66	Cre02.g085900,Cre02.g109600,Cre03.g182100,Cre03.g185500,Cre16.g681800
GO:0042559-Pteridine-Containing Compound Biosynthetic Process	4/16	3.41e-02	1.77	Cre01.g049000,Cre03.g182450,Cre04.g223800,Cre09.g403293
GO:0006072-Glycerol-3-Phosphate Metabolic Process	3/8	3.41e-02	0.89	Cre06.g273250,Cre09.g387763,Cre13.g577450
GO:0042742-Defense Response to Bacterium	6/23	3.53e-02	2.55	Cre03.g156050,Cre03.g185550,Cre10.g424100,Cre11.g467689,Cre12.g554800,Cre16.g663900
GO:0016226-Iron-Sulfur Cluster Assembly	6/23	3.53e-02	2.55	Cre01.g045902,Cre10.g427050,Cre10.g459000,Cre12.g538350,Cre12.g552850,Cre17.g710800
GO:0006090-Pyruvate Metabolic Process	12/41	4.08e-02	4.55	Cre01.g022500,Cre01.g029300,Cre02.g093450,Cre02.g099850,Cre02.g117500,Cre03.g175400,Cre03.g194200,Cre05.g234550,Cre06.g251400,Cre06.g278101,Cre11.g467770,Cre12.g513200
GO:0006749-Glutathione Metabolic Process	5/18	4.15e-02	2	Cre12.g508850,Cre13.g584850,Cre15.g636750,Cre17.g698650,Cre17.g708800
GO:0018026-Peptidyl-Lysine Monomethylation	7/30	4.20e-02	3.33	Cre01.g017350,Cre03.g207601,Cre06.g274450,Cre07.g346400,Cre12.g503800,Cre16.g649700,Cre16.g679781
GO:0006508-Proteolysis	66/595	4.35e-02	65.97	Cre01.g007700,Cre01.g020887,Cre01.g020918,Cre01.g027100,Cre01.g028350,Cre01.g037000,Cre01.g042150,Cre01.g050350,Cre02.g076200,Cre02.g076400,Cre02.g083050,Cre02.g083065,Cre02.g116500,Cre03.g150850,Cre03.g172400,Cre03.g174150,Cre03.g191900,Cre03.g201100,Cre03.g203730,Cre03.g204350,Cre03.g204400,Cre04.g213250,Cre05.g237000,Cre05.g240225,Cre05.g241650,Cre06.g252100,Cre06.g265850,Cre06.g294600,Cre07.g…
GO:0006783-Heme Biosynthetic Process	11/18	4.86e-02	2	Cre02.g073700,Cre02.g076300,Cre02.g082700,Cre02.g085450,Cre02.g092600,Cre03.g158000,Cre09.g396300,Cre09.g409100,Cre11.g467700,Cre12.g516350,Cre16.g663900
GO:0016310-Phosphorylation	77/1031	4.87e-02	114.32	Cre01.g002100,Cre01.g029300,Cre01.g045600,Cre02.g076750,Cre02.g082250,Cre02.g085900,Cre02.g093450,Cre02.g098150,Cre02.g109600,Cre02.g111700,Cre02.g117500,Cre03.g151300,Cre03.g175400,Cre03.g182100,Cre03.g185500,Cre03.g190750,Cre03.g204300,Cre03.g204601,Cre03.g210065,Cre04.g223200,Cre04.g231222,Cre05.g234550,Cre06.g255350,Cre06.g268150,Cre06.g278248,Cre06.g279050,Cre06.g303950,Cre06.g307100,Cre07.g…
GO:0048364-Root Development	4/16	4.96e-02	1.77	Cre01.g029300,Cre03.g206600,Cre09.g394850,Cre16.g675850
GO:0045039-Protein Insertion into Mitochondrial Inner Membrane	3/8	4.96e-02	0.89	Cre01.g010500,Cre01.g033400,Cre16.g650800
GO:0035999-Tetrahydrofolate Interconversion	3/8	4.96e-02	0.89	Cre03.g182450,Cre09.g403293,Cre10.g433600

## Sheet: Cluster-6
GO term	Hits	p.value	Expected	Genes
GO:0010499-Proteasomal Ubiquitin-Independent Protein Catabolic Process	13/16	1.60e-09	2.15	Cre01.g030850,Cre06.g267500,Cre06.g280850,Cre06.g304300,Cre08.g373250,Cre10.g418100,Cre10.g424400,Cre10.g461950,Cre12.g531100,Cre14.g619550,Cre17.g705400,Cre17.g724350,Cre26.g756797
GO:0000387-Spliceosomal snRNP Assembly	12/17	1.00e-07	2.28	Cre01.g016050,Cre05.g241300,Cre05.g244750,Cre06.g251300,Cre09.g401300,Cre10.g453450,Cre10.g455300,Cre12.g499451,Cre12.g538150,Cre13.g566050,Cre13.g592400,Cre16.g665400
GO:0006486-Protein Glycosylation	48/116	1.10e-06	15.55	Cre01.g000400,Cre01.g000450,Cre01.g008600,Cre01.g041300,Cre01.g041850,Cre02.g095147,Cre02.g102750,Cre02.g108400,Cre02.g111150,Cre02.g147650,Cre03.g157000,Cre03.g204100,Cre05.g233303,Cre05.g233450,Cre06.g265750,Cre06.g278220,Cre06.g304876,Cre07.g316400,Cre07.g330100,Cre08.g368450,Cre09.g387245,Cre09.g390750,Cre09.g392245,Cre09.g397956,Cre09.g417250,Cre10.g427550,Cre10.g430100,Cre10.g430250,Cre10.g…
GO:0043161-Proteasome-Mediated Ubiquitin-Dependent Protein Catabolic Process	43/147	1.40e-06	19.71	Cre01.g007350,Cre01.g026300,Cre01.g030850,Cre01.g034650,Cre01.g046850,Cre01.g048501,Cre02.g097334,Cre03.g197400,Cre06.g257900,Cre06.g267500,Cre06.g280850,Cre06.g304300,Cre07.g315500,Cre07.g336600,Cre07.g344702,Cre08.g373250,Cre09.g389912,Cre10.g418100,Cre10.g424400,Cre10.g461950,Cre11.g479800,Cre12.g489350,Cre12.g495650,Cre12.g510300,Cre12.g523500,Cre12.g531100,Cre12.g556650,Cre12.g559050,Cre13.g…
GO:0006487-Protein N-Linked Glycosylation	16/27	1.40e-06	3.62	Cre01.g041300,Cre02.g108400,Cre05.g233303,Cre08.g368450,Cre10.g447550,Cre10.g449050,Cre11.g474750,Cre12.g523300,Cre13.g579734,Cre13.g585850,Cre14.g614100,Cre14.g626900,Cre16.g663100,Cre16.g675602,Cre16.g690150,Cre18.g749047
GO:0006606-Protein Import into Nucleus	15/33	1.30e-05	4.42	Cre01.g034000,Cre02.g078885,Cre02.g084650,Cre02.g097250,Cre03.g191050,Cre08.g383650,Cre09.g394350,Cre10.g425675,Cre12.g521750,Cre12.g542950,Cre12.g553050,Cre13.g587800,Cre16.g677700,Cre16.g685901,Cre17.g717800
GO:0000413-Protein Peptidyl-Prolyl Isomerization	21/60	1.70e-05	8.05	Cre01.g002300,Cre01.g047700,Cre02.g106150,Cre03.g189800,Cre06.g284900,Cre06.g292500,Cre07.g350400,Cre10.g417500,Cre10.g460600,Cre11.g478750,Cre11.g479050,Cre11.g479850,Cre12.g499400,Cre12.g533800,Cre12.g561000,Cre13.g580650,Cre13.g586300,Cre14.g616100,Cre16.g671900,Cre16.g673953,Cre16.g675550
GO:0006457-Protein Folding	37/150	2.10e-05	20.11	Cre01.g002300,Cre01.g026550,Cre01.g047700,Cre02.g080650,Cre02.g106150,Cre03.g156750,Cre03.g178200,Cre03.g189800,Cre04.g230928,Cre06.g284900,Cre06.g292500,Cre07.g320150,Cre07.g341550,Cre07.g342250,Cre07.g357900,Cre08.g372100,Cre09.g386750,Cre09.g405400,Cre10.g417500,Cre10.g439100,Cre10.g460600,Cre11.g478750,Cre11.g479050,Cre11.g479850,Cre12.g490250,Cre12.g499400,Cre12.g502750,Cre12.g523150,Cre12.g…
GO:0045842-Positive Regulation of Mitotic Metaphase/Anaphase Transition	6/7	3.60e-05	0.94	Cre01.g034650,Cre05.g234655,Cre12.g556650,Cre13.g562950,Cre13.g590900,Cre16.g681578
GO:0006888-Endoplasmic Reticulum to Golgi Vesicle-Mediated Transport	24/61	3.70e-05	8.18	Cre02.g077500,Cre02.g091150,Cre02.g104350,Cre02.g141900,Cre03.g145607,Cre03.g170350,Cre03.g180850,Cre04.g217921,Cre06.g309350,Cre07.g315900,Cre07.g326300,Cre08.g358579,Cre09.g392504,Cre10.g432301,Cre10.g447350,Cre12.g522450,Cre12.g554200,Cre13.g565850,Cre13.g579850,Cre13.g592450,Cre16.g663650,Cre17.g704550,Cre17.g715750,Cre17.g718050
GO:0051668-Localization Within Membrane	5/5	4.30e-05	0.67	Cre03.g180850,Cre10.g447350,Cre12.g521750,Cre12.g522450,Cre17.g715750
GO:0006999-Nuclear Pore Organization	5/5	4.30e-05	0.67	Cre03.g192000,Cre03.g197550,Cre12.g542950,Cre12.g553050,Cre13.g578100
GO:0000398-mRNA Splicing, via Spliceosome	44/118	4.80e-05	15.82	Cre01.g016050,Cre01.g024900,Cre01.g026450,Cre01.g055416,Cre02.g073650,Cre02.g142850,Cre02.g146950,Cre03.g151750,Cre03.g156100,Cre03.g164101,Cre03.g164950,Cre05.g241300,Cre05.g244750,Cre06.g250950,Cre06.g251300,Cre06.g252700,Cre06.g278239,Cre06.g293750,Cre06.g304500,Cre07.g338900,Cre07.g351000,Cre09.g386731,Cre09.g401300,Cre10.g441950,Cre10.g453450,Cre10.g455300,Cre11.g467591,Cre12.g499451,Cre12.g…
GO:0006891-Intra-Golgi Vesicle-Mediated Transport	11/24	1.10e-04	3.22	Cre03.g145607,Cre03.g203750,Cre04.g217921,Cre04.g223900,Cre09.g402750,Cre10.g439650,Cre12.g554200,Cre13.g565850,Cre13.g592450,Cre14.g628050,Cre17.g721900
GO:0007030-Golgi Organization	8/15	2.70e-04	2.01	Cre02.g086700,Cre02.g091150,Cre02.g141900,Cre03.g180850,Cre03.g203750,Cre07.g315900,Cre09.g402750,Cre10.g439650
GO:0006271-DNA Strand Elongation Involved in DNA Replication	8/16	3.30e-04	2.15	Cre03.g161050,Cre03.g202250,Cre03.g205809,Cre06.g278177,Cre07.g316850,Cre08.g374050,Cre10.g455850,Cre12.g515850
GO:0006890-Retrograde Vesicle-Mediated Transport, Golgi to Endoplasmic Reticulum	9/19	3.50e-04	2.55	Cre02.g086700,Cre02.g104350,Cre08.g358579,Cre09.g415400,Cre13.g565850,Cre13.g579850,Cre13.g592450,Cre17.g706850,Cre17.g711450
GO:0009826-Unidimensional Cell Growth	7/12	7.10e-04	1.61	Cre01.g038700,Cre02.g081550,Cre02.g086700,Cre03.g203750,Cre07.g336050,Cre10.g439650,Cre14.g614100
GO:0035247-Peptidyl-Arginine Omega-N-Methylation	5/7	7.10e-04	0.94	Cre01.g051000,Cre02.g096400,Cre03.g172550,Cre12.g558100,Cre13.g584700
GO:0090114-COPII-Coated Vesicle Budding	5/7	7.10e-04	0.94	Cre03.g170350,Cre03.g180850,Cre10.g447350,Cre12.g522450,Cre17.g715750
GO:0007029-Endoplasmic Reticulum Organization	6/10	7.40e-04	1.34	Cre02.g091150,Cre03.g161750,Cre03.g196900,Cre03.g204800,Cre10.g439600,Cre12.g522450
GO:0006611-Protein Export from Nucleus	16/47	1.40e-03	6.3	Cre02.g141506,Cre03.g191050,Cre06.g278097,Cre06.g300900,Cre06.g306850,Cre08.g383650,Cre10.g420400,Cre10.g425675,Cre12.g507700,Cre12.g559850,Cre13.g604650,Cre16.g685901,Cre16.g695300,Cre17.g705550,Cre17.g717800,Cre19.g751347
GO:0006405-RNA Export from Nucleus	17/50	1.64e-03	6.7	Cre03.g191050,Cre06.g278097,Cre06.g300900,Cre06.g306850,Cre08.g383650,Cre09.g394350,Cre10.g420400,Cre10.g425675,Cre12.g507700,Cre12.g521750,Cre12.g559850,Cre13.g587800,Cre13.g604650,Cre16.g677700,Cre16.g695300,Cre17.g705550,Cre17.g717800
GO:0031145-Anaphase-Promoting Complex-Dependent Catabolic Process	5/8	1.69e-03	1.07	Cre01.g034650,Cre12.g556650,Cre13.g562950,Cre13.g579100,Cre16.g681578
GO:0042176-Regulation of Protein Catabolic Process	4/18	2.41e-03	2.41	Cre02.g097334,Cre06.g275650,Cre16.g676197,Cre17.g727950
GO:0006913-Nucleocytoplasmic Transport	32/86	3.15e-03	11.53	Cre01.g034000,Cre02.g078885,Cre02.g084650,Cre02.g097250,Cre02.g141506,Cre03.g191050,Cre03.g197550,Cre06.g278097,Cre06.g300900,Cre06.g306850,Cre07.g316000,Cre07.g324000,Cre08.g383650,Cre09.g394350,Cre10.g420250,Cre10.g420400,Cre10.g425675,Cre12.g507700,Cre12.g521750,Cre12.g542950,Cre12.g553050,Cre12.g559850,Cre13.g578100,Cre13.g587800,Cre13.g604650,Cre16.g677700,Cre16.g685217,Cre16.g685901,Cre16.g…
GO:0008654-Phospholipid Biosynthetic Process	12/58	3.38e-03	7.78	Cre02.g074050,Cre02.g095106,Cre03.g207700,Cre04.g214501,Cre06.g277700,Cre09.g392245,Cre10.g436900,Cre11.g478650,Cre16.g653338,Cre16.g663100,Cre16.g670261,Cre16.g678850
GO:0045292-mRNA Cis Splicing, via Spliceosome	9/25	3.69e-03	3.35	Cre01.g026450,Cre03.g156100,Cre06.g278239,Cre06.g304500,Cre07.g351000,Cre09.g401300,Cre12.g499451,Cre12.g524100,Cre16.g663750
GO:0016571-Histone Methylation	12/39	3.80e-03	5.23	Cre01.g016450,Cre01.g051000,Cre03.g172550,Cre03.g176550,Cre04.g227700,Cre08.g367650,Cre08.g385300,Cre11.g468377,Cre12.g558100,Cre13.g580550,Cre16.g693750,Cre17.g702451
GO:0045859-Regulation of Protein Kinase Activity	10/49	3.85e-03	6.57	Cre01.g015600,Cre01.g016556,Cre03.g193350,Cre03.g200991,Cre06.g289750,Cre10.g457500,Cre10.g466200,Cre12.g484350,Cre14.g630250,Cre14.g632783
GO:0048638-Regulation of Developmental Growth	4/6	3.85e-03	0.8	Cre02.g080650,Cre03.g167924,Cre03.g193350,Cre07.g338000
GO:0034314-Arp2/3 Complex-Mediated Actin Nucleation	4/6	3.85e-03	0.8	Cre09.g397950,Cre16.g648100,Cre16.g676050,Cre16.g687500
GO:0090480-Purine Nucleotide-Sugar Transmembrane Transport	4/6	3.85e-03	0.8	Cre06.g305900,Cre11.g467754,Cre12.g490050,Cre12.g490100
GO:0000972-Transcription-Dependent Tethering of RNA Polymerase II Gene DNA at Nuclear Periphery	4/6	3.85e-03	0.8	Cre06.g278097,Cre09.g394350,Cre10.g425675,Cre12.g521750
GO:0070816-Phosphorylation of RNA Polymerase II C-Terminal Domain	4/6	3.85e-03	0.8	Cre03.g172050,Cre10.g466550,Cre11.g479850,Cre14.g632783
GO:0018026-Peptidyl-Lysine Monomethylation	10/30	4.26e-03	4.02	Cre03.g164650,Cre03.g186450,Cre06.g283200,Cre07.g346418,Cre08.g367350,Cre08.g368700,Cre09.g393728,Cre10.g437829,Cre12.g503450,Cre17.g719400
GO:0006281-DNA Repair	57/262	6.17e-03	35.13	Cre01.g023150,Cre01.g029450,Cre01.g063632,Cre02.g073650,Cre02.g082000,Cre02.g088750,Cre02.g098100,Cre02.g100000,Cre02.g102500,Cre03.g144907,Cre03.g148050,Cre03.g162250,Cre03.g172050,Cre03.g175850,Cre03.g179550,Cre03.g181650,Cre03.g184651,Cre03.g189850,Cre03.g196600,Cre03.g202250,Cre04.g217750,Cre06.g250850,Cre06.g251800,Cre06.g278174,Cre06.g278177,Cre06.g305250,Cre07.g312250,Cre07.g316850,Cre07.g…
GO:0000338-Protein Deneddylation	9/27	6.61e-03	3.62	Cre01.g030800,Cre05.g234300,Cre09.g390500,Cre09.g399178,Cre11.g467647,Cre11.g478240,Cre14.g608900,Cre16.g651500,Cre16.g671100
GO:0030148-Sphingolipid Biosynthetic Process	7/19	7.99e-03	2.55	Cre03.g167924,Cre05.g236500,Cre06.g278126,Cre09.g409250,Cre11.g478650,Cre17.g702750,Cre17.g726400
GO:0006488-Dolichol-Linked Oligosaccharide Biosynthetic Process	4/7	8.03e-03	0.94	Cre01.g041300,Cre13.g585850,Cre16.g663100,Cre16.g690150
GO:0048868-Pollen Tube Development	4/7	8.03e-03	0.94	Cre03.g203750,Cre09.g392692,Cre10.g439650,Cre16.g663650
GO:0070592-Cell Wall Polysaccharide Biosynthetic Process	7/13	8.59e-03	1.74	Cre01.g000400,Cre01.g000450,Cre01.g008600,Cre02.g102750,Cre09.g389950,Cre13.g568200,Cre14.g629000
GO:0009651-Response to Salt Stress	11/38	9.13e-03	5.1	Cre01.g041300,Cre02.g080650,Cre03.g146687,Cre05.g234300,Cre06.g280850,Cre09.g387245,Cre09.g394436,Cre09.g402700,Cre11.g479250,Cre11.g481126,Cre14.g626900
GO:0000077-DNA Damage Checkpoint	7/31	9.88e-03	4.16	Cre02.g100000,Cre03.g162250,Cre03.g189850,Cre03.g196600,Cre12.g515850,Cre12.g552500,Cre13.g564350
GO:0006261-DNA-Dependent DNA Replication	24/83	1.33e-02	11.13	Cre01.g023150,Cre01.g030150,Cre02.g091150,Cre02.g100000,Cre03.g161050,Cre03.g202250,Cre03.g205809,Cre06.g251800,Cre06.g278177,Cre07.g312350,Cre07.g316850,Cre07.g337150,Cre07.g338000,Cre07.g351400,Cre07.g355200,Cre08.g374050,Cre10.g455850,Cre10.g465900,Cre12.g483700,Cre12.g515850,Cre12.g527300,Cre12.g552500,Cre16.g679950,Cre17.g715950
GO:0045892-Negative Regulation of Transcription, DNA-Templated	14/89	1.40e-02	11.93	Cre01.g030800,Cre03.g144907,Cre05.g236850,Cre06.g269350,Cre08.g371600,Cre09.g387393,Cre09.g407400,Cre09.g415800,Cre10.g462200,Cre12.g523200,Cre13.g575950,Cre14.g610050,Cre16.g693750,Cre17.g745547
GO:0048366-Leaf Development	5/14	1.44e-02	1.88	Cre01.g041300,Cre01.g050550,Cre09.g394436,Cre12.g523200,Cre17.g711050
GO:0006267-Pre-Replicative Complex Assembly Involved in Nuclear Cell Cycle DNA Replication	4/8	1.44e-02	1.07	Cre01.g023150,Cre07.g316850,Cre07.g338000,Cre10.g455850
GO:0031119-tRNA Pseudouridine Synthesis	4/8	1.44e-02	1.07	Cre01.g021900,Cre02.g086050,Cre06.g292450,Cre09.g405150
GO:0043967-Histone H4 Acetylation	4/8	1.44e-02	1.07	Cre03.g144907,Cre06.g249300,Cre07.g328450,Cre13.g572150
GO:0006397-mRNA Processing	64/192	1.74e-02	25.75	Cre01.g001150,Cre01.g016050,Cre01.g024900,Cre01.g026450,Cre01.g055416,Cre02.g073650,Cre02.g104550,Cre02.g142850,Cre02.g146950,Cre03.g151750,Cre03.g156100,Cre03.g164101,Cre03.g164950,Cre03.g194800,Cre05.g241300,Cre05.g244750,Cre06.g250950,Cre06.g251300,Cre06.g251951,Cre06.g252700,Cre06.g270600,Cre06.g278239,Cre06.g293750,Cre06.g296950,Cre06.g304500,Cre07.g338900,Cre07.g351000,Cre08.g376700,Cre09.g…
GO:0031123-RNA 3'-End Processing	15/66	1.78e-02	8.85	Cre01.g001150,Cre01.g041900,Cre02.g104550,Cre03.g194800,Cre04.g214501,Cre06.g251951,Cre06.g296950,Cre10.g462700,Cre12.g487600,Cre12.g506050,Cre13.g571251,Cre13.g573450,Cre16.g671600,Cre16.g680678,Cre17.g726100
GO:0019725-Cellular Homeostasis	26/149	1.78e-02	19.98	Cre01.g027450,Cre02.g094100,Cre02.g104350,Cre02.g142800,Cre03.g182900,Cre04.g222300,Cre04.g230928,Cre05.g247050,Cre06.g262100,Cre06.g281500,Cre07.g326600,Cre07.g328150,Cre09.g387800,Cre09.g389912,Cre09.g402700,Cre09.g409750,Cre12.g538150,Cre13.g591100,Cre14.g615400,Cre16.g647500,Cre16.g647534,Cre16.g692751,Cre17.g712850,Cre17.g731300,Cre17.g744447,Cre18.g749847
GO:0008154-Actin Polymerization or Depolymerization	11/42	1.78e-02	5.63	Cre06.g304100,Cre07.g339050,Cre09.g388372,Cre09.g390150,Cre09.g397950,Cre10.g462100,Cre13.g604600,Cre16.g648100,Cre16.g669700,Cre16.g676050,Cre16.g687500
GO:0007020-Microtubule Nucleation	4/7	1.79e-02	0.94	Cre02.g143151,Cre06.g299300,Cre11.g467745,Cre12.g525500
GO:0009311-Oligosaccharide Metabolic Process	6/26	1.79e-02	3.49	Cre06.g278221,Cre09.g394436,Cre10.g437950,Cre10.g447550,Cre13.g579734,Cre16.g653338
GO:0009085-Lysine Biosynthetic Process	3/13	1.80e-02	1.74	Cre01.g018500,Cre02.g107300,Cre07.g323750
GO:0033674-Positive Regulation of Kinase Activity	3/27	1.80e-02	3.62	Cre01.g015600,Cre14.g630250,Cre16.g670261
GO:0010389-Regulation of G2/M Transition of Mitotic Cell Cycle	6/15	1.94e-02	2.01	Cre03.g189850,Cre03.g196600,Cre10.g465900,Cre11.g478240,Cre12.g552500,Cre16.g671100
GO:0009226-Nucleotide-Sugar Biosynthetic Process	5/10	1.94e-02	1.34	Cre02.g147650,Cre07.g345300,Cre09.g387171,Cre12.g560200,Cre14.g626900
GO:0008643-Carbohydrate Transport	5/15	1.94e-02	2.01	Cre02.g095107,Cre02.g095109,Cre06.g271800,Cre12.g486600,Cre17.g740350
GO:1903432-Regulation of TORC1 Signaling	3/5	1.95e-02	0.67	Cre03.g192000,Cre13.g564350,Cre17.g715750
GO:1901568-Fatty Acid Derivative Metabolic Process	3/5	1.95e-02	0.67	Cre11.g482483,Cre13.g585900,Cre14.g615050
GO:0016973-Poly(a)+ mRNA Export from Nucleus	3/5	1.95e-02	0.67	Cre06.g300900,Cre06.g306850,Cre17.g717800
GO:0070979-Protein K11-Linked Ubiquitination	3/5	1.95e-02	0.67	Cre01.g034650,Cre12.g556650,Cre13.g579100
GO:0009933-Meristem Structural Organization	3/5	1.95e-02	0.67	Cre02.g080650,Cre02.g086700,Cre17.g711050
GO:0009204-Deoxyribonucleoside Triphosphate Catabolic Process	3/5	1.95e-02	0.67	Cre02.g095089,Cre09.g409801,Cre16.g667850
GO:0010090-Trichome Morphogenesis	3/5	1.95e-02	0.67	Cre14.g615050,Cre16.g676050,Cre16.g687500
GO:0046654-Tetrahydrofolate Biosynthetic Process	3/5	1.95e-02	0.67	Cre02.g097450,Cre10.g428550,Cre17.g715900
GO:1990481-mRNA Pseudouridine Synthesis	3/5	1.95e-02	0.67	Cre02.g086050,Cre06.g292450,Cre16.g690250
GO:0006177-GMP Biosynthetic Process	3/5	1.95e-02	0.67	Cre02.g092900,Cre04.g217934,Cre08.g358900
GO:0046394-Carboxylic Acid Biosynthetic Process	30/207	1.95e-02	27.76	Cre01.g018500,Cre02.g090150,Cre02.g097450,Cre02.g105500,Cre02.g107300,Cre02.g145200,Cre03.g167924,Cre03.g180750,Cre05.g236500,Cre05.g239100,Cre05.g248250,Cre06.g278202,Cre06.g293950,Cre07.g323750,Cre08.g373050,Cre10.g425300,Cre10.g428550,Cre10.g455650,Cre12.g496650,Cre12.g519000,Cre12.g542850,Cre13.g575800,Cre13.g585900,Cre14.g615050,Cre14.g626900,Cre16.g664250,Cre16.g685550,Cre17.g705700,Cre17.g…
GO:0008380-RNA Splicing	50/142	2.10e-02	19.04	Cre01.g016050,Cre01.g020400,Cre01.g024900,Cre01.g026450,Cre01.g055416,Cre02.g073650,Cre02.g142850,Cre02.g146950,Cre03.g151750,Cre03.g156100,Cre03.g164101,Cre03.g164950,Cre03.g194800,Cre05.g241300,Cre05.g244750,Cre06.g250950,Cre06.g251300,Cre06.g252700,Cre06.g278239,Cre06.g293750,Cre06.g304500,Cre07.g338900,Cre07.g351000,Cre09.g386731,Cre09.g391949,Cre09.g392692,Cre09.g401300,Cre10.g441950,Cre10.g…
GO:0006378-mRNA Polyadenylation	8/27	2.15e-02	3.62	Cre01.g001150,Cre03.g194800,Cre06.g251951,Cre06.g296950,Cre10.g462700,Cre12.g487600,Cre13.g573450,Cre16.g671600
GO:0030433-Ubiquitin-Dependent ERAD Pathway	8/27	2.15e-02	3.62	Cre01.g026300,Cre03.g197400,Cre06.g257900,Cre07.g336600,Cre12.g510300,Cre12.g523500,Cre17.g710150,Cre17.g715750
GO:0006265-DNA Topological Change	4/9	2.32e-02	1.21	Cre02.g100000,Cre04.g221650,Cre10.g440750,Cre17.g725100
GO:0052325-Cell Wall Pectin Biosynthetic Process	4/9	2.32e-02	1.21	Cre01.g000400,Cre01.g000450,Cre13.g568200,Cre14.g629000
GO:0006338-Chromatin Remodeling	13/42	2.63e-02	5.63	Cre03.g144907,Cre03.g162150,Cre06.g249300,Cre06.g261450,Cre06.g297300,Cre07.g325700,Cre09.g390000,Cre12.g510950,Cre12.g523200,Cre14.g618860,Cre14.g619613,Cre14.g619700,Cre16.g672300
GO:0043666-Regulation of Phosphoprotein Phosphatase Activity	5/14	3.03e-02	1.88	Cre06.g260600,Cre10.g463700,Cre11.g477300,Cre13.g580650,Cre17.g734150
GO:0043248-Proteasome Assembly	5/14	3.03e-02	1.88	Cre02.g097650,Cre04.g216300,Cre04.g217935,Cre04.g217942,Cre09.g399589
GO:0090503-RNA Phosphodiester Bond Hydrolysis, Exonucleolytic	8/29	3.27e-02	3.89	Cre01.g041900,Cre02.g095071,Cre03.g208100,Cre04.g214501,Cre06.g307400,Cre10.g465850,Cre12.g504000,Cre12.g507250
GO:0000381-Regulation of Alternative mRNA Splicing, via Spliceosome	6/19	3.31e-02	2.55	Cre01.g026450,Cre03.g164950,Cre06.g278239,Cre06.g293750,Cre11.g467591,Cre12.g526750
GO:0006406-mRNA Export from Nucleus	10/29	3.31e-02	3.89	Cre06.g278097,Cre06.g300900,Cre06.g306850,Cre08.g383650,Cre10.g425675,Cre12.g507700,Cre12.g559850,Cre16.g695300,Cre17.g705550,Cre17.g717800
GO:0006874-Cellular Calcium Ion Homeostasis	7/24	3.35e-02	3.22	Cre03.g182900,Cre04.g222300,Cre06.g281500,Cre09.g409750,Cre13.g591100,Cre17.g731300,Cre17.g744447
GO:0016049-Cell Growth	11/22	3.46e-02	2.95	Cre01.g038700,Cre02.g081550,Cre02.g086700,Cre03.g193350,Cre03.g203750,Cre03.g204800,Cre07.g336050,Cre10.g439650,Cre14.g614100,Cre16.g676050,Cre16.g687500
GO:0000727-Double-Strand Break Repair via Break-Induced Replication	4/10	3.46e-02	1.34	Cre01.g023150,Cre07.g316850,Cre07.g338000,Cre10.g455850
GO:0030422-Production of siRNA Involved in RNA Interference	4/10	3.46e-02	1.34	Cre03.g191200,Cre07.g345900,Cre11.g482483,Cre16.g684715
GO:1902969-Mitotic DNA Replication	4/10	3.46e-02	1.34	Cre03.g161050,Cre07.g316850,Cre07.g338000,Cre17.g715950
GO:0006520-Cellular Amino Acid Metabolic Process	31/240	3.50e-02	32.18	Cre01.g018500,Cre01.g019100,Cre02.g091850,Cre02.g092900,Cre02.g096350,Cre02.g105500,Cre02.g107300,Cre03.g180750,Cre03.g193750,Cre03.g204250,Cre05.g248250,Cre06.g253350,Cre06.g293950,Cre06.g296250,Cre07.g323750,Cre07.g344400,Cre07.g344550,Cre07.g344600,Cre10.g425300,Cre10.g455650,Cre12.g519000,Cre12.g542000,Cre12.g542850,Cre13.g575800,Cre13.g607050,Cre14.g628400,Cre16.g664250,Cre16.g685550,Cre17.g…
GO:0006301-Postreplication Repair	5/18	3.51e-02	2.41	Cre02.g098100,Cre03.g148050,Cre03.g181650,Cre12.g515850,Cre12.g530450
GO:0034629-Cellular Protein-Containing Complex Localization	3/6	3.51e-02	0.8	Cre03.g192000,Cre12.g521750,Cre17.g715750
GO:0006004-Fucose Metabolic Process	3/6	3.51e-02	0.8	Cre03.g206705,Cre08.g361551,Cre13.g588850
GO:0009130-Pyrimidine Nucleoside Monophosphate Biosynthetic Process	3/6	3.51e-02	0.8	Cre03.g199423,Cre16.g667850,Cre17.g715900
GO:0000911-Cytokinesis by Cell Plate Formation	3/6	3.51e-02	0.8	Cre03.g161578,Cre10.g465900,Cre12.g529450
GO:0006401-RNA Catabolic Process	20/81	3.96e-02	10.86	Cre03.g164101,Cre03.g208100,Cre04.g214501,Cre06.g251300,Cre06.g270900,Cre06.g293650,Cre06.g307400,Cre07.g320800,Cre07.g339250,Cre09.g388615,Cre10.g465850,Cre11.g482483,Cre12.g493550,Cre12.g504000,Cre12.g507250,Cre12.g524100,Cre12.g526750,Cre12.g538750,Cre16.g662300,Cre17.g701350
GO:0046835-Carbohydrate Phosphorylation	6/20	4.05e-02	2.68	Cre04.g229000,Cre06.g291400,Cre07.g321100,Cre12.g531150,Cre13.g561850,Cre17.g732300
GO:0006793-Phosphorus Metabolic Process	146/1550	4.27e-02	207.84	Cre01.g001150,Cre01.g002700,Cre01.g015600,Cre01.g016556,Cre01.g018800,Cre01.g037350,Cre01.g054550,Cre01.g054600,Cre01.g071662,Cre02.g074050,Cre02.g081550,Cre02.g088750,Cre02.g090700,Cre02.g092900,Cre02.g095089,Cre02.g095106,Cre02.g115650,Cre02.g116450,Cre02.g116750,Cre02.g145050,Cre02.g145200,Cre03.g154700,Cre03.g167924,Cre03.g172050,Cre03.g173800,Cre03.g175250,Cre03.g176400,Cre03.g193350,Cre03.g…
GO:0006357-Regulation of Transcription by RNA Polymerase II	34/166	4.47e-02	22.26	Cre01.g011200,Cre02.g104550,Cre02.g117550,Cre03.g144907,Cre03.g172050,Cre03.g179550,Cre03.g196000,Cre03.g196400,Cre05.g236850,Cre06.g249300,Cre06.g261450,Cre06.g269350,Cre06.g288350,Cre07.g325722,Cre07.g349950,Cre08.g371600,Cre09.g387393,Cre10.g425501,Cre10.g462200,Cre10.g466550,Cre11.g476900,Cre11.g479850,Cre12.g510950,Cre12.g520850,Cre12.g540076,Cre13.g583500,Cre14.g622075,Cre14.g630250,Cre14.g…
GO:0060255-Regulation of Macromolecule Metabolic Process	147/914	4.68e-02	122.56	Cre01.g011200,Cre01.g015600,Cre01.g016556,Cre01.g026450,Cre01.g030800,Cre01.g038300,Cre01.g048501,Cre01.g051000,Cre02.g079400,Cre02.g088750,Cre02.g091150,Cre02.g096050,Cre02.g097334,Cre02.g104400,Cre02.g104550,Cre02.g117550,Cre03.g144907,Cre03.g162150,Cre03.g164101,Cre03.g164950,Cre03.g167924,Cre03.g172050,Cre03.g172550,Cre03.g176550,Cre03.g179550,Cre03.g191200,Cre03.g193350,Cre03.g196000,Cre03.g…
GO:0016567-Protein Ubiquitination	41/222	4.71e-02	29.77	Cre01.g007350,Cre01.g026300,Cre01.g034650,Cre01.g046850,Cre02.g073650,Cre02.g098100,Cre02.g106150,Cre03.g163850,Cre03.g177053,Cre03.g181650,Cre03.g185750,Cre03.g197400,Cre04.g217750,Cre06.g270600,Cre07.g315500,Cre07.g344702,Cre09.g386400,Cre09.g390356,Cre09.g392505,Cre09.g393550,Cre10.g454300,Cre12.g489350,Cre12.g508450,Cre12.g510300,Cre12.g530450,Cre12.g556650,Cre12.g559050,Cre13.g562950,Cre13.g…
GO:1901992-Positive Regulation of Mitotic Cell Cycle Phase Transition	8/10	4.86e-02	1.34	Cre01.g034650,Cre05.g234655,Cre11.g478240,Cre12.g556650,Cre13.g562950,Cre13.g590900,Cre16.g671100,Cre16.g681578
GO:0043254-Regulation of Protein-Containing Complex Assembly	14/62	4.87e-02	8.31	Cre02.g095074,Cre03.g170350,Cre03.g180850,Cre03.g199311,Cre09.g388372,Cre09.g390150,Cre09.g397950,Cre10.g462100,Cre13.g604600,Cre16.g648100,Cre16.g669700,Cre16.g676050,Cre16.g687500,Cre17.g710150
GO:0035269-Protein O-Linked Mannosylation	4/11	4.87e-02	1.47	Cre01.g041850,Cre06.g265750,Cre07.g316400,Cre18.g748897
GO:0035268-Protein Mannosylation	6/14	4.89e-02	1.88	Cre01.g008600,Cre01.g041850,Cre02.g102750,Cre06.g265750,Cre07.g316400,Cre18.g748897
GO:0048585-Negative Regulation of Response to Stimulus	5/13	4.89e-02	1.74	Cre01.g038700,Cre03.g193350,Cre04.g229350,Cre12.g527300,Cre13.g564350
GO:0048608-Reproductive Structure Development	5/13	4.89e-02	1.74	Cre03.g176550,Cre03.g177053,Cre11.g468377,Cre12.g523200,Cre12.g558100
GO:0006544-Glycine Metabolic Process	4/10	4.90e-02	1.34	Cre03.g193750,Cre06.g253350,Cre06.g293950,Cre17.g715900
GO:0045087-Innate Immune Response	4/11	4.90e-02	1.47	Cre01.g015600,Cre01.g038700,Cre09.g387393,Cre26.g756797
GO:2000026-Regulation of Multicellular Organismal Development	5/20	4.90e-02	2.68	Cre03.g176550,Cre07.g338000,Cre09.g387393,Cre11.g468377,Cre12.g523200
GO:0006275-Regulation of DNA Replication	4/13	4.90e-02	1.74	Cre02.g091150,Cre12.g515850,Cre12.g552500,Cre16.g684155
GO:0019216-Regulation of Lipid Metabolic Process	4/13	4.90e-02	1.74	Cre01.g002700,Cre02.g145200,Cre04.g214501,Cre16.g670261
GO:0032386-Regulation of Intracellular Transport	3/8	4.91e-02	1.07	Cre03.g170350,Cre03.g180850,Cre10.g420400
GO:0006730-One-Carbon Metabolic Process	3/11	4.91e-02	1.47	Cre03.g204250,Cre06.g293950,Cre17.g715900
GO:0051503-Adenine Nucleotide Transport	3/12	4.91e-02	1.61	Cre06.g270150,Cre07.g339554,Cre16.g676900
GO:0015868-Purine Ribonucleotide Transport	3/12	4.91e-02	1.61	Cre06.g270150,Cre07.g339554,Cre16.g676900
GO:0046364-Monosaccharide Biosynthetic Process	3/16	4.91e-02	2.15	Cre06.g278202,Cre07.g354250,Cre14.g626900
GO:0046939-Nucleotide Phosphorylation	5/33	4.92e-02	4.42	Cre02.g081550,Cre02.g115650,Cre07.g354250,Cre09.g388726,Cre16.g650550

## Sheet: Cluster-7
GO term	Hits	p.value	Expected	Genes
GO:0000724-Double-Strand Break Repair via Homologous Recombination	32/63	2.40e-14	4.32	Cre01.g022000,Cre01.g029100,Cre02.g089608,Cre02.g095093,Cre03.g178650,Cre03.g178950,Cre03.g189000,Cre03.g208833,Cre04.g227750,Cre06.g263750,Cre06.g270250,Cre06.g278151,Cre06.g278269,Cre06.g295700,Cre07.g334650,Cre09.g393600,Cre10.g430950,Cre10.g440200,Cre12.g490150,Cre12.g525050,Cre12.g540927,Cre12.g555050,Cre12.g556911,Cre13.g566900,Cre14.g622850,Cre15.g634701,Cre16.g651000,Cre16.g665950,Cre16.g…
GO:0006270-DNA Replication Initiation	14/22	8.30e-12	1.51	Cre01.g017450,Cre03.g158464,Cre03.g163300,Cre03.g178650,Cre06.g270250,Cre06.g285650,Cre06.g295700,Cre07.g351450,Cre10.g455600,Cre12.g515900,Cre12.g540927,Cre16.g665950,Cre17.g726500,Cre17.g744247
GO:0032508-DNA Duplex Unwinding	22/52	1.30e-08	3.57	Cre01.g029100,Cre01.g047400,Cre01.g056696,Cre02.g089608,Cre03.g178650,Cre03.g178950,Cre03.g192550,Cre03.g199350,Cre03.g208833,Cre06.g295700,Cre09.g393600,Cre09.g397350,Cre12.g490150,Cre12.g494200,Cre12.g528200,Cre12.g551550,Cre13.g607500,Cre15.g634701,Cre16.g651000,Cre16.g673393,Cre16.g685613,Cre17.g718850
GO:0070192-Chromosome Organization Involved in Meiotic Cell Cycle	8/10	1.90e-08	0.69	Cre03.g192550,Cre05.g241150,Cre06.g284400,Cre07.g351450,Cre09.g408900,Cre10.g432500,Cre10.g453650,Cre14.g622850
GO:0031297-Replication Fork Processing	7/8	5.20e-08	0.55	Cre03.g199350,Cre03.g208833,Cre12.g494200,Cre12.g528200,Cre12.g553253,Cre14.g622850,Cre17.g705150
GO:0007131-Reciprocal Meiotic Recombination	10/22	6.50e-07	1.51	Cre01.g003463,Cre01.g009250,Cre02.g084800,Cre03.g189000,Cre06.g284400,Cre09.g397350,Cre10.g430950,Cre10.g453650,Cre12.g555050,Cre14.g622850
GO:0045132-Meiotic Chromosome Segregation	10/15	2.40e-06	1.03	Cre01.g008450,Cre01.g009250,Cre01.g029200,Cre02.g079250,Cre06.g284400,Cre07.g341700,Cre07.g351450,Cre10.g453650,Cre12.g542400,Cre12.g555050
GO:0007062-Sister Chromatid Cohesion	13/28	7.70e-06	1.92	Cre01.g032550,Cre06.g278269,Cre06.g281750,Cre07.g351450,Cre09.g412450,Cre09.g414350,Cre10.g440200,Cre10.g445650,Cre12.g493400,Cre12.g532650,Cre12.g542400,Cre15.g635800,Cre17.g736400
GO:0006268-DNA Unwinding Involved in DNA Replication	7/13	8.20e-06	0.89	Cre03.g178650,Cre03.g178950,Cre12.g490150,Cre15.g634701,Cre16.g651000,Cre16.g673393,Cre17.g718850
GO:0051321-Meiotic Cell Cycle	29/59	1.30e-05	4.05	Cre01.g003463,Cre01.g008450,Cre01.g009250,Cre01.g019150,Cre01.g029200,Cre02.g079250,Cre02.g084800,Cre03.g189000,Cre03.g192550,Cre05.g235750,Cre05.g241150,Cre06.g284400,Cre07.g341700,Cre07.g351450,Cre09.g397350,Cre09.g408900,Cre10.g430900,Cre10.g430950,Cre10.g432500,Cre10.g453650,Cre12.g526450,Cre12.g526650,Cre12.g542400,Cre12.g555050,Cre12.g556911,Cre14.g622850,Cre16.g651000,Cre16.g665950,Cre17.g…
GO:0018107-Peptidyl-Threonine Phosphorylation	9/24	1.60e-05	1.65	Cre02.g108000,Cre11.g467584,Cre11.g467585,Cre11.g467586,Cre11.g467588,Cre11.g467589,Cre12.g489850,Cre12.g555800,Cre17.g713750
GO:0000727-Double-Strand Break Repair via Break-Induced Replication	6/10	1.70e-05	0.69	Cre01.g029100,Cre03.g178650,Cre06.g270250,Cre06.g295700,Cre09.g393600,Cre12.g555050
GO:0006281-DNA Repair	81/262	2.00e-05	17.97	Cre01.g003463,Cre01.g015250,Cre01.g022000,Cre01.g029100,Cre01.g032550,Cre01.g047400,Cre01.g052950,Cre01.g053200,Cre01.g055966,Cre01.g056696,Cre02.g084800,Cre02.g089608,Cre02.g089850,Cre02.g095093,Cre03.g145687,Cre03.g158550,Cre03.g176300,Cre03.g178650,Cre03.g178950,Cre03.g179961,Cre03.g189000,Cre03.g192550,Cre03.g199350,Cre03.g204801,Cre03.g208833,Cre04.g215650,Cre04.g227000,Cre04.g227750,Cre05.g…
GO:0000076-DNA Replication Checkpoint	8/11	2.10e-05	0.75	Cre03.g158464,Cre03.g163300,Cre06.g284850,Cre06.g292850,Cre10.g455600,Cre12.g512500,Cre12.g515900,Cre16.g682950
GO:0007059-Chromosome Segregation	35/76	2.20e-05	5.21	Cre01.g008450,Cre01.g009250,Cre01.g029200,Cre01.g032550,Cre02.g079250,Cre02.g086650,Cre03.g201500,Cre05.g237750,Cre05.g241150,Cre06.g278269,Cre06.g281750,Cre06.g284400,Cre07.g341700,Cre07.g351450,Cre08.g362500,Cre08.g380400,Cre09.g408900,Cre09.g412450,Cre09.g414350,Cre10.g432500,Cre10.g440200,Cre10.g445650,Cre10.g453650,Cre11.g481400,Cre12.g493400,Cre12.g505300,Cre12.g532650,Cre12.g542400,Cre12.g…
GO:0036297-Interstrand Cross-Link Repair	7/15	2.70e-05	1.03	Cre01.g052950,Cre03.g204801,Cre03.g208833,Cre05.g235750,Cre07.g350450,Cre09.g399907,Cre10.g453650
GO:0006302-Double-Strand Break Repair	46/95	3.00e-05	6.52	Cre01.g022000,Cre01.g029100,Cre01.g052950,Cre01.g053200,Cre02.g084800,Cre02.g089608,Cre02.g095093,Cre03.g176300,Cre03.g178650,Cre03.g178950,Cre03.g189000,Cre03.g192550,Cre03.g208833,Cre04.g227750,Cre06.g263750,Cre06.g270250,Cre06.g278151,Cre06.g278269,Cre06.g294050,Cre06.g295700,Cre07.g334650,Cre09.g393600,Cre09.g397327,Cre09.g397350,Cre09.g399907,Cre09.g412450,Cre09.g414350,Cre10.g430950,Cre10.g…
GO:0022607-Cellular Component Assembly	61/634	3.00e-05	43.49	Cre01.g017150,Cre01.g019150,Cre01.g024400,Cre01.g047900,Cre02.g077750,Cre02.g079250,Cre02.g089608,Cre02.g095065,Cre02.g095067,Cre02.g095093,Cre02.g095095,Cre03.g149800,Cre03.g163300,Cre03.g178650,Cre03.g195366,Cre04.g212050,Cre04.g215500,Cre04.g218900,Cre04.g220768,Cre04.g220950,Cre06.g263750,Cre06.g270250,Cre06.g275400,Cre06.g278151,Cre06.g278250,Cre06.g280800,Cre06.g284400,Cre06.g295700,Cre07.g…
GO:0007076-Mitotic Chromosome Condensation	6/11	3.50e-05	0.75	Cre02.g086650,Cre05.g241150,Cre06.g278269,Cre08.g362500,Cre10.g432500,Cre13.g589300
GO:0010020-Chloroplast Fission	6/11	3.50e-05	0.75	Cre02.g105550,Cre02.g118600,Cre02.g142186,Cre03.g184500,Cre12.g488500,Cre12.g522950
GO:0051225-Spindle Assembly	7/16	4.60e-05	1.1	Cre01.g019150,Cre04.g220950,Cre06.g278250,Cre10.g430900,Cre14.g621600,Cre16.g656700,Cre17.g738500
GO:0090305-Nucleic Acid Phosphodiester Bond Hydrolysis	22/191	6.30e-05	13.1	Cre01.g015250,Cre01.g052950,Cre02.g083935,Cre02.g084800,Cre02.g101900,Cre03.g145687,Cre03.g179961,Cre03.g183550,Cre03.g192550,Cre04.g227750,Cre06.g257800,Cre07.g353950,Cre09.g399907,Cre10.g425800,Cre12.g498050,Cre12.g534151,Cre12.g555050,Cre12.g556911,Cre13.g561900,Cre13.g588900,Cre16.g664301,Cre16.g682950
GO:0006303-Double-Strand Break Repair via Nonhomologous End Joining	6/12	6.50e-05	0.82	Cre01.g052950,Cre03.g176300,Cre09.g397327,Cre09.g399907,Cre12.g556911,Cre13.g607500
GO:0007064-Mitotic Sister Chromatid Cohesion	6/13	7.00e-05	0.89	Cre01.g032550,Cre06.g278269,Cre06.g281750,Cre12.g493400,Cre12.g532650,Cre15.g635800
GO:0000278-Mitotic Cell Cycle	52/164	7.90e-05	11.25	Cre01.g008450,Cre01.g009250,Cre01.g019150,Cre01.g032550,Cre02.g079250,Cre02.g086650,Cre02.g108000,Cre03.g149800,Cre03.g158464,Cre03.g163300,Cre03.g178650,Cre03.g179961,Cre03.g180350,Cre03.g201500,Cre03.g202000,Cre03.g207900,Cre04.g220700,Cre05.g241150,Cre06.g269950,Cre06.g270250,Cre06.g278269,Cre06.g281750,Cre06.g292850,Cre06.g295700,Cre07.g341700,Cre07.g351450,Cre07.g355250,Cre08.g362500,Cre08.g…
GO:0071897-DNA Biosynthetic Process	16/41	1.00e-04	2.81	Cre01.g015250,Cre01.g017450,Cre01.g056696,Cre03.g176300,Cre03.g179961,Cre03.g192550,Cre06.g257800,Cre06.g292950,Cre07.g325716,Cre10.g424200,Cre12.g553253,Cre16.g651000,Cre16.g664301,Cre17.g705150,Cre17.g718850,Cre17.g732900
GO:0051301-Cell Division	14/49	1.60e-04	3.36	Cre01.g047900,Cre02.g118600,Cre03.g161578,Cre03.g180350,Cre03.g201500,Cre04.g220700,Cre06.g270250,Cre08.g382590,Cre12.g522950,Cre14.g611250,Cre14.g614050,Cre16.g672500,Cre17.g720350,Cre17.g740510
GO:0048478-Replication Fork Protection	4/6	2.90e-04	0.41	Cre03.g199350,Cre06.g284850,Cre12.g494200,Cre12.g512500
GO:0045003-Double-Strand Break Repair via Synthesis-Dependent Strand Annealing	4/6	2.90e-04	0.41	Cre03.g208833,Cre06.g278151,Cre10.g430950,Cre14.g622850
GO:0006261-DNA-Dependent DNA Replication	43/83	3.20e-04	5.69	Cre01.g015250,Cre01.g017450,Cre02.g105050,Cre03.g158464,Cre03.g163300,Cre03.g178650,Cre03.g178950,Cre03.g179961,Cre03.g197600,Cre03.g199350,Cre03.g208833,Cre06.g257800,Cre06.g270250,Cre06.g284850,Cre06.g285650,Cre06.g292950,Cre06.g293000,Cre06.g295700,Cre07.g325716,Cre07.g341800,Cre07.g351450,Cre09.g393600,Cre10.g424200,Cre10.g455600,Cre12.g490150,Cre12.g494200,Cre12.g512500,Cre12.g515900,Cre12.g…
GO:0006260-DNA Replication	51/108	4.00e-04	7.41	Cre01.g015250,Cre01.g017450,Cre01.g029100,Cre02.g089850,Cre02.g105050,Cre03.g145687,Cre03.g158464,Cre03.g163300,Cre03.g178650,Cre03.g178950,Cre03.g179961,Cre03.g197600,Cre03.g199350,Cre03.g208833,Cre06.g251750,Cre06.g257800,Cre06.g270250,Cre06.g284850,Cre06.g285650,Cre06.g292950,Cre06.g293000,Cre06.g295700,Cre07.g325716,Cre07.g341800,Cre07.g351450,Cre09.g393600,Cre10.g424200,Cre10.g455600,Cre12.g…
GO:0033314-Mitotic DNA Replication Checkpoint	4/7	6.50e-04	0.48	Cre03.g158464,Cre06.g292850,Cre10.g455600,Cre12.g515900
GO:0051307-Meiotic Chromosome Separation	4/7	6.50e-04	0.48	Cre01.g009250,Cre01.g029200,Cre07.g341700,Cre12.g555050
GO:0000723-Telomere Maintenance	12/35	8.10e-04	2.4	Cre01.g052950,Cre02.g089608,Cre03.g192550,Cre06.g278151,Cre09.g397327,Cre09.g399907,Cre12.g551550,Cre12.g556911,Cre13.g607500,Cre16.g651000,Cre16.g685613,Cre17.g718850
GO:0019985-Translesion Synthesis	5/12	1.21e-03	0.82	Cre01.g056696,Cre10.g424200,Cre12.g553253,Cre17.g705150,Cre17.g732900
GO:0006267-Pre-Replicative Complex Assembly Involved in Nuclear Cell Cycle DNA Replication	4/8	1.23e-03	0.55	Cre03.g178650,Cre06.g270250,Cre06.g295700,Cre17.g744247
GO:0051493-Regulation of Cytoskeleton Organization	17/75	1.59e-03	5.14	Cre01.g017150,Cre01.g050800,Cre02.g077750,Cre02.g095095,Cre02.g110700,Cre04.g220768,Cre04.g222500,Cre06.g290900,Cre11.g467530,Cre11.g477150,Cre11.g482850,Cre12.g515400,Cre12.g547651,Cre13.g584901,Cre16.g672500,Cre17.g704950,Cre17.g747847
GO:0018105-Peptidyl-Serine Phosphorylation	15/97	1.76e-03	6.65	Cre03.g169100,Cre04.g220700,Cre06.g266000,Cre07.g341700,Cre11.g467584,Cre11.g467585,Cre11.g467586,Cre11.g467588,Cre11.g467589,Cre11.g481400,Cre12.g489850,Cre12.g498650,Cre12.g555800,Cre17.g713750,Cre17.g735550
GO:0045056-Transcytosis	4/9	2.09e-03	0.62	Cre01.g048000,Cre08.g382150,Cre12.g522000,Cre17.g729000
GO:0007018-Microtubule-Based Movement	17/132	2.46e-03	9.05	Cre01.g020050,Cre01.g055600,Cre01.g055966,Cre03.g164050,Cre03.g168800,Cre03.g200600,Cre03.g202000,Cre03.g205249,Cre05.g233100,Cre09.g394732,Cre10.g456350,Cre11.g477150,Cre13.g568450,Cre16.g656700,Cre16.g672497,Cre17.g741500,Cre17.g741700
GO:0007095-Mitotic G2 DNA Damage Checkpoint	3/5	2.89e-03	0.34	Cre03.g158464,Cre12.g515900,Cre12.g556911
GO:0042304-Regulation of Fatty Acid Biosynthetic Process	3/5	2.89e-03	0.34	Cre07.g334650,Cre07.g349500,Cre16.g672350
GO:0016233-Telomere Capping	3/5	2.89e-03	0.34	Cre01.g052950,Cre03.g192550,Cre09.g399907
GO:2000779-Regulation of Double-Strand Break Repair	3/5	2.89e-03	0.34	Cre01.g022000,Cre02.g089608,Cre12.g513150
GO:0006897-Endocytosis	16/110	3.23e-03	7.55	Cre01.g002787,Cre01.g002861,Cre01.g017150,Cre01.g045601,Cre02.g077750,Cre02.g095095,Cre02.g099350,Cre04.g219050,Cre04.g220768,Cre06.g296300,Cre09.g404200,Cre10.g423850,Cre11.g467530,Cre12.g515400,Cre15.g641150,Cre17.g706050
GO:0048211-Golgi Vesicle Docking	4/10	3.29e-03	0.69	Cre01.g048000,Cre08.g382150,Cre12.g522000,Cre17.g729000
GO:1902969-Mitotic DNA Replication	4/10	3.29e-03	0.69	Cre03.g178650,Cre06.g270250,Cre06.g295700,Cre14.g622850
GO:0010212-Response to Ionizing Radiation	4/10	3.29e-03	0.69	Cre09.g397327,Cre13.g607500,Cre14.g622850,Cre16.g682950
GO:0045786-Negative Regulation of Cell Cycle	23/54	4.39e-03	3.7	Cre01.g003463,Cre01.g009250,Cre03.g158464,Cre03.g163300,Cre04.g227750,Cre06.g284850,Cre06.g292850,Cre07.g334650,Cre07.g341700,Cre07.g351450,Cre07.g355250,Cre08.g380400,Cre09.g397327,Cre10.g453650,Cre10.g455600,Cre10.g460700,Cre12.g512500,Cre12.g515900,Cre12.g555050,Cre12.g556911,Cre13.g584901,Cre16.g672350,Cre16.g682950
GO:0007052-Mitotic Spindle Organization	8/29	4.63e-03	1.99	Cre01.g008450,Cre03.g149800,Cre03.g202000,Cre04.g220700,Cre06.g269950,Cre11.g482850,Cre14.g611250,Cre17.g747847
GO:1905268-Negative Regulation of Chromatin Organization	4/7	4.67e-03	0.48	Cre01.g038151,Cre06.g258200,Cre07.g334650,Cre16.g672350
GO:0034502-Protein Localization to Chromosome	3/8	4.69e-03	0.55	Cre06.g278269,Cre07.g341700,Cre12.g505300
GO:0065004-Protein-DNA Complex Assembly	13/144	5.47e-03	9.88	Cre02.g079250,Cre03.g163300,Cre03.g178650,Cre04.g212050,Cre06.g270250,Cre06.g280800,Cre06.g295700,Cre09.g402450,Cre11.g467659,Cre14.g622850,Cre14.g625400,Cre16.g661450,Cre17.g744247
GO:0006269-DNA Replication, Synthesis of RNA Primer	3/6	5.49e-03	0.41	Cre06.g293000,Cre12.g553253,Cre17.g705150
GO:0051443-Positive Regulation of Ubiquitin-Protein Transferase Activity	3/6	5.49e-03	0.41	Cre01.g014850,Cre09.g399911,Cre09.g406851
GO:0051055-Negative Regulation of Lipid Biosynthetic Process	3/6	5.49e-03	0.41	Cre07.g334650,Cre07.g349500,Cre16.g672350
GO:2000242-Negative Regulation of Reproductive Process	3/6	5.49e-03	0.41	Cre01.g003463,Cre07.g341700,Cre08.g382590
GO:0016925-Protein Sumoylation	5/18	6.04e-03	1.23	Cre01.g019450,Cre16.g662550,Cre16.g675749,Cre17.g698200,Cre17.g716301
GO:0006506-GPI Anchor Biosynthetic Process	5/17	6.92e-03	1.17	Cre02.g094050,Cre03.g201664,Cre12.g511640,Cre13.g587200,Cre14.g616200
GO:0007094-Mitotic Spindle Assembly Checkpoint	3/7	9.12e-03	0.48	Cre07.g341700,Cre07.g351450,Cre08.g380400
GO:0009263-Deoxyribonucleotide Biosynthetic Process	3/7	9.12e-03	0.48	Cre03.g190800,Cre12.g491050,Cre12.g492950
GO:0007004-Telomere Maintenance via Telomerase	3/7	9.12e-03	0.48	Cre03.g192550,Cre16.g651000,Cre17.g718850
GO:0006312-Mitotic Recombination	3/7	9.12e-03	0.48	Cre03.g192550,Cre06.g278151,Cre14.g622850
GO:0006888-Endoplasmic Reticulum to Golgi Vesicle-Mediated Transport	10/61	1.03e-02	4.18	Cre01.g024400,Cre01.g048000,Cre01.g051400,Cre02.g118500,Cre08.g382150,Cre11.g468300,Cre12.g522000,Cre13.g562475,Cre17.g729000,Cre17.g731150
GO:0045005-DNA-Dependent DNA Replication Maintenance of Fidelity	11/14	1.30e-02	0.96	Cre01.g015250,Cre03.g179961,Cre03.g199350,Cre03.g208833,Cre06.g284850,Cre12.g494200,Cre12.g512500,Cre12.g528200,Cre12.g553253,Cre14.g622850,Cre17.g705150
GO:0051304-Chromosome Separation	10/28	1.31e-02	1.92	Cre01.g009250,Cre01.g029200,Cre05.g241150,Cre07.g341700,Cre07.g351450,Cre08.g380400,Cre09.g408900,Cre10.g432500,Cre12.g555050,Cre17.g740510
GO:0033260-Nuclear DNA Replication	7/16	1.32e-02	1.1	Cre03.g163300,Cre03.g178650,Cre03.g197600,Cre06.g270250,Cre06.g295700,Cre14.g622850,Cre17.g744247
GO:0031401-Positive Regulation of Protein Modification Process	9/61	1.33e-02	4.18	Cre01.g014850,Cre03.g180350,Cre07.g334650,Cre09.g399911,Cre09.g406851,Cre11.g482850,Cre15.g641150,Cre16.g672350,Cre17.g747847
GO:2001252-Positive Regulation of Chromosome Organization	4/15	1.34e-02	1.03	Cre06.g278269,Cre07.g334650,Cre16.g672350,Cre17.g740510
GO:0016572-Histone Phosphorylation	3/15	1.34e-02	1.03	Cre02.g108000,Cre04.g220700,Cre09.g397327
GO:0006974-Cellular Response to DNA Damage Stimulus	87/289	1.37e-02	19.82	Cre01.g003463,Cre01.g015250,Cre01.g022000,Cre01.g029100,Cre01.g032550,Cre01.g047400,Cre01.g052950,Cre01.g053200,Cre01.g055966,Cre01.g056696,Cre02.g084800,Cre02.g089608,Cre02.g089850,Cre02.g095093,Cre03.g145687,Cre03.g158464,Cre03.g158550,Cre03.g176300,Cre03.g178650,Cre03.g178950,Cre03.g179961,Cre03.g189000,Cre03.g192550,Cre03.g199350,Cre03.g204801,Cre03.g208833,Cre04.g215650,Cre04.g227000,Cre04.g…
GO:0062014-Negative Regulation of Small Molecule Metabolic Process	3/8	1.38e-02	0.55	Cre07.g334650,Cre07.g349500,Cre16.g672350
GO:0016267-O-Glycan Processing, Core 1	3/8	1.38e-02	0.55	Cre01.g005701,Cre03.g151800,Cre16.g677350
GO:0044773-Mitotic DNA Damage Checkpoint	7/20	1.60e-02	1.37	Cre03.g158464,Cre10.g453650,Cre10.g460700,Cre12.g515900,Cre12.g555050,Cre12.g556911,Cre16.g682950
GO:0006369-Termination of RNA Polymerase II Transcription	4/15	1.63e-02	1.03	Cre03.g159550,Cre07.g331050,Cre12.g553850,Cre15.g641950
GO:0070507-Regulation of Microtubule Cytoskeleton Organization	5/14	1.96e-02	0.96	Cre11.g482850,Cre13.g584901,Cre16.g672500,Cre17.g704950,Cre17.g747847
GO:0006271-DNA Strand Elongation Involved in DNA Replication	5/16	1.96e-02	1.1	Cre03.g179961,Cre06.g295700,Cre07.g325716,Cre07.g341800,Cre12.g528200
GO:0006024-Glycosaminoglycan Biosynthetic Process	3/9	1.97e-02	0.62	Cre06.g278185,Cre07.g357200,Cre10.g455190
GO:0030048-Actin Filament-Based Movement	6/33	2.29e-02	2.26	Cre01.g017150,Cre02.g077750,Cre02.g095095,Cre04.g220768,Cre11.g467530,Cre12.g515400
GO:0051666-Actin Cortical Patch Localization	6/33	2.29e-02	2.26	Cre01.g017150,Cre02.g077750,Cre02.g095095,Cre04.g220768,Cre11.g467530,Cre12.g515400
GO:0051127-Positive Regulation of Actin Nucleation	6/33	2.29e-02	2.26	Cre01.g017150,Cre02.g077750,Cre02.g095095,Cre04.g220768,Cre11.g467530,Cre12.g515400
GO:0000147-Actin Cortical Patch Assembly	6/33	2.29e-02	2.26	Cre01.g017150,Cre02.g077750,Cre02.g095095,Cre04.g220768,Cre11.g467530,Cre12.g515400
GO:0007098-Centrosome Cycle	6/15	2.54e-02	1.03	Cre03.g195366,Cre04.g220950,Cre06.g275400,Cre06.g278250,Cre10.g418250,Cre13.g584901
GO:0000910-Cytokinesis	6/26	2.54e-02	1.78	Cre01.g047900,Cre03.g161578,Cre04.g220700,Cre14.g611250,Cre14.g614050,Cre17.g720350
GO:0090068-Positive Regulation of Cell Cycle Process	5/20	2.55e-02	1.37	Cre06.g270250,Cre06.g278269,Cre07.g334650,Cre16.g672350,Cre17.g740510
GO:0009225-Nucleotide-Sugar Metabolic Process	3/15	2.56e-02	1.03	Cre02.g083800,Cre04.g229700,Cre08.g379700
GO:0031327-Negative Regulation of Cellular Biosynthetic Process	18/132	2.59e-02	9.05	Cre01.g038151,Cre03.g180050,Cre03.g186500,Cre03.g187550,Cre03.g199350,Cre04.g218900,Cre06.g258200,Cre06.g270250,Cre06.g280750,Cre06.g284850,Cre07.g334650,Cre07.g349500,Cre09.g394200,Cre12.g494200,Cre12.g512500,Cre13.g567700,Cre16.g672350,Cre17.g733600
GO:0006333-Chromatin Assembly or Disassembly	6/120	2.60e-02	8.23	Cre04.g212050,Cre04.g218900,Cre06.g280800,Cre08.g376350,Cre11.g481400,Cre16.g661450
GO:0007099-Centriole Replication	3/10	2.68e-02	0.69	Cre03.g195366,Cre06.g275400,Cre10.g418250
GO:0008360-Regulation of Cell Shape	6/35	2.99e-02	2.4	Cre01.g017150,Cre02.g077750,Cre02.g095095,Cre04.g220768,Cre11.g467530,Cre12.g515400
GO:0006378-mRNA Polyadenylation	5/27	3.42e-02	1.85	Cre03.g159550,Cre07.g331050,Cre12.g498050,Cre12.g553850,Cre15.g641950
GO:0070940-Dephosphorylation of RNA Polymerase II C-Terminal Domain	3/11	3.50e-02	0.75	Cre02.g102950,Cre06.g249650,Cre06.g280500
GO:0006289-Nucleotide-Excision Repair	7/34	3.89e-02	2.33	Cre01.g015250,Cre01.g055966,Cre03.g179961,Cre04.g227750,Cre09.g397350,Cre16.g651000,Cre17.g718850
GO:0010948-Negative Regulation of Cell Cycle Process	10/24	3.99e-02	1.65	Cre01.g003463,Cre03.g158464,Cre06.g292850,Cre07.g341700,Cre07.g351450,Cre08.g380400,Cre10.g455600,Cre12.g515900,Cre12.g556911,Cre13.g584901
GO:0009968-Negative Regulation of Signal Transduction	3/10	4.08e-02	0.69	Cre03.g174900,Cre09.g397327,Cre12.g531400
GO:0051415-Microtubule Nucleation by Interphase Microtubule Organizing Center	2/5	4.09e-02	0.34	Cre01.g019150,Cre10.g430900
GO:0031936-Negative Regulation of Chromatin Silencing	2/5	4.09e-02	0.34	Cre01.g038151,Cre06.g258200
GO:0045899-Positive Regulation of RNA Polymerase II Transcription Preinitiation Complex Assembly	2/5	4.09e-02	0.34	Cre09.g402450,Cre14.g625400
GO:0090351-Seedling Development	2/5	4.09e-02	0.34	Cre08.g382590,Cre16.g663500
GO:0042138-Meiotic DNA Double-Strand Break Formation	2/5	4.09e-02	0.34	Cre02.g084800,Cre12.g556911
GO:0060236-Regulation of Mitotic Spindle Organization	2/5	4.09e-02	0.34	Cre11.g482850,Cre17.g747847
GO:0032527-Protein Exit from Endoplasmic Reticulum	2/5	4.09e-02	0.34	Cre06.g269950,Cre11.g468300
GO:0000729-DNA Double-Strand Break Processing	2/5	4.09e-02	0.34	Cre02.g084800,Cre04.g227750
GO:0051315-Attachment of Mitotic Spindle Microtubules to Kinetochore	2/5	4.09e-02	0.34	Cre01.g008450,Cre02.g079250
GO:0043622-Cortical Microtubule Organization	2/5	4.09e-02	0.34	Cre01.g019150,Cre09.g394065
GO:0010387-COP9 Signalosome Assembly	4/20	4.40e-02	1.37	Cre02.g095065,Cre02.g095067,Cre08.g374850,Cre14.g608850
GO:1901264-Carbohydrate Derivative Transport	6/39	4.41e-02	2.68	Cre01.g032050,Cre04.g212250,Cre06.g260100,Cre11.g467726,Cre17.g710850,Cre18.g748997
GO:0051259-Protein Complex Oligomerization	4/20	4.42e-02	1.37	Cre07.g318800,Cre07.g318850,Cre12.g507559,Cre16.g679350
GO:0045910-Negative Regulation of DNA Recombination	3/12	4.43e-02	0.82	Cre01.g003463,Cre02.g089608,Cre05.g235750

## Sheet: Cluster-8
GO term	Hits	p.value	Expected	Genes
GO:0072350-Tricarboxylic Acid Metabolic Process	1/5	3.00e-02	0.03	Cre02.g143250
GO:0019346-Transsulfuration	1/6	3.60e-02	0.04	Cre10.g426200
GO:0071422-Succinate Transmembrane Transport	1/6	3.60e-02	0.04	Cre06.g260200
GO:0071417-Cellular Response to Organonitrogen Compound	1/6	3.60e-02	0.04	Cre09.g411900
GO:1902652-Secondary Alcohol Metabolic Process	1/6	3.60e-02	0.04	Cre02.g143250
GO:0055085-Transmembrane Transport	8/633	4.20e-02	3.84	Cre02.g098700,Cre02.g115300,Cre03.g160800,Cre03.g179400,Cre06.g260200,Cre08.g369720,Cre14.g616750,Cre17.g728400
GO:0000963-Mitochondrial RNA Processing	1/7	4.20e-02	0.04	Cre02.g119350
GO:0006545-Glycine Biosynthetic Process	1/7	4.20e-02	0.04	Cre09.g411900
GO:0070574-Cadmium Ion Transmembrane Transport	1/7	4.20e-02	0.04	Cre03.g160800
GO:0090502-RNA Phosphodiester Bond Hydrolysis, Endonucleolytic	2/56	4.50e-02	0.34	Cre02.g088050,Cre11.g482841
GO:0035999-Tetrahydrofolate Interconversion	1/8	4.70e-02	0.05	Cre09.g411900

## Sheet: Cluster-9
GO term	Hits	p.value	Expected	Genes
GO:0006364-rRNA Processing	18/151	6.50e-06	2.9	Cre01.g019200,Cre01.g026100,Cre02.g117900,Cre02.g145000,Cre03.g161800,Cre03.g175000,Cre03.g188200,Cre03.g192850,Cre03.g196850,Cre05.g238900,Cre06.g309300,Cre07.g318702,Cre07.g323450,Cre07.g351750,Cre09.g400367,Cre10.g442000,Cre11.g480060,Cre17.g702400
GO:0030488-tRNA Methylation	7/41	1.60e-04	0.79	Cre03.g145907,Cre06.g278500,Cre08.g359100,Cre08.g374800,Cre10.g422000,Cre12.g501100,Cre16.g672041
GO:0034475-U4 snRNA 3'-End Processing	3/8	3.60e-04	0.15	Cre03.g175000,Cre03.g188200,Cre06.g284500
GO:0034427-Nuclear-Transcribed mRNA Catabolic Process, Exonucleolytic, 3'-5'	3/10	7.60e-04	0.19	Cre03.g175000,Cre03.g188200,Cre06.g284500
GO:0006383-Transcription by RNA Polymerase III	4/23	8.70e-04	0.44	Cre02.g102800,Cre07.g313302,Cre09.g403219,Cre10.g454650
GO:0006396-RNA Processing	44/514	1.10e-03	9.87	Cre01.g019200,Cre01.g024200,Cre01.g026100,Cre02.g101950,Cre02.g117900,Cre02.g145000,Cre03.g145907,Cre03.g161800,Cre03.g175000,Cre03.g188200,Cre03.g192850,Cre03.g196850,Cre03.g204750,Cre04.g214690,Cre05.g238900,Cre06.g278500,Cre06.g284500,Cre06.g300750,Cre06.g309300,Cre07.g312750,Cre07.g318702,Cre07.g323450,Cre07.g351750,Cre08.g359100,Cre08.g374800,Cre08.g383200,Cre09.g400367,Cre09.g408200,Cre09.g…
GO:0071028-Nuclear mRNA Surveillance	3/12	1.35e-03	0.23	Cre03.g175000,Cre03.g188200,Cre06.g284500
GO:0006360-Transcription by RNA Polymerase I	4/22	2.13e-03	0.42	Cre02.g102800,Cre03.g196850,Cre07.g313302,Cre09.g403219
GO:0001510-RNA Methylation	11/73	2.33e-03	1.4	Cre02.g101950,Cre03.g145907,Cre06.g278500,Cre06.g309300,Cre08.g359100,Cre08.g374800,Cre10.g422000,Cre12.g501100,Cre13.g566150,Cre15.g636450,Cre16.g672041
GO:0043928-Exonucleolytic Catabolism of Deadenylated mRNA	2/6	5.23e-03	0.12	Cre03.g175000,Cre03.g188200
GO:0006207-'De Novo' Pyrimidine Nucleobase Biosynthetic Process	2/7	7.23e-03	0.13	Cre01.g048950,Cre02.g079700
GO:0000467-Exonucleolytic Trimming to Generate Mature 3'-End of 5.8s rRNA from Tricistronic rRNA Transcript (SSU-rRNA, 5.8s rRNA, LSU-rRNA)	2/7	7.23e-03	0.13	Cre03.g175000,Cre03.g188200
GO:0031204-Posttranslational Protein Targeting to Membrane, Translocation	2/7	7.23e-03	0.13	Cre03.g171350,Cre07.g318450
GO:0006616-SRP-Dependent Cotranslational Protein Targeting to Membrane, Translocation	2/7	7.23e-03	0.13	Cre03.g171350,Cre07.g318450
GO:0071035-Nuclear Polyadenylation-Dependent rRNA Catabolic Process	2/7	7.23e-03	0.13	Cre03.g175000,Cre03.g188200
GO:0071038-Nuclear Polyadenylation-Dependent tRNA Catabolic Process	2/7	7.23e-03	0.13	Cre03.g175000,Cre03.g188200
GO:0016036-Cellular Response to Phosphate Starvation	2/10	1.49e-02	0.19	Cre01.g048950,Cre02.g079700
GO:0007029-Endoplasmic Reticulum Organization	2/10	1.49e-02	0.19	Cre07.g318450,Cre12.g534500
GO:0044085-Cellular Component Biogenesis	30/825	1.73e-02	15.85	Cre01.g017500,Cre01.g019200,Cre01.g026100,Cre02.g085950,Cre02.g117900,Cre02.g145000,Cre03.g161800,Cre03.g175000,Cre03.g188200,Cre03.g188550,Cre03.g192850,Cre03.g196850,Cre05.g238900,Cre06.g290150,Cre06.g309300,Cre07.g318702,Cre07.g323450,Cre07.g351750,Cre09.g395251,Cre09.g400367,Cre10.g442000,Cre10.g450879,Cre11.g467620,Cre11.g479700,Cre11.g480060,Cre11.g480400,Cre12.g498450,Cre13.g565800,Cre15.g…
GO:0030490-Maturation of SSU-rRNA	4/38	1.77e-02	0.73	Cre03.g192850,Cre05.g238900,Cre07.g318702,Cre10.g442000
GO:0000154-rRNA Modification	3/33	1.90e-02	0.63	Cre03.g192850,Cre06.g309300,Cre17.g702400
GO:0001522-Pseudouridine Synthesis	4/30	2.09e-02	0.58	Cre07.g323550,Cre11.g474850,Cre12.g506900,Cre17.g702400
GO:0060968-Regulation of Gene Silencing	2/12	2.13e-02	0.23	Cre01.g024200,Cre14.g633750
GO:0006397-mRNA Processing	8/192	3.24e-02	3.69	Cre01.g024200,Cre06.g300750,Cre08.g383200,Cre09.g408200,Cre10.g428750,Cre11.g481900,Cre12.g543303,Cre17.g712000
GO:0034660-ncRNA Metabolic Process	36/345	4.54e-02	6.63	Cre01.g019200,Cre01.g024200,Cre01.g026100,Cre02.g117900,Cre02.g145000,Cre03.g145907,Cre03.g161800,Cre03.g169850,Cre03.g175000,Cre03.g188200,Cre03.g192850,Cre03.g196850,Cre03.g204750,Cre04.g214690,Cre05.g238900,Cre06.g278500,Cre06.g284500,Cre06.g309300,Cre07.g318702,Cre07.g323450,Cre07.g351300,Cre07.g351750,Cre08.g359100,Cre08.g374800,Cre09.g400367,Cre09.g410500,Cre10.g422000,Cre10.g423400,Cre10.g…
GO:0008033-tRNA Processing	13/123	4.96e-02	2.36	Cre01.g026100,Cre03.g145907,Cre03.g192850,Cre03.g204750,Cre04.g214690,Cre06.g278500,Cre08.g359100,Cre08.g374800,Cre10.g422000,Cre10.g423400,Cre12.g501100,Cre12.g506900,Cre16.g672041

## Sheet: Cluster-10
GO term	Hits	p.value	Expected	Genes
GO:0052325-Cell Wall Pectin Biosynthetic Process	3/9	3.30e-04	0.15	Cre04.g217949,Cre07.g332500,Cre07.g340950
GO:0006486-Protein Glycosylation	9/116	6.50e-04	1.88	Cre03.g150950,Cre04.g217949,Cre07.g332500,Cre07.g340950,Cre11.g467660,Cre11.g483400,Cre12.g502500,Cre12.g561101,Cre16.g677093
GO:0045739-Positive Regulation of DNA Repair	2/5	2.54e-03	0.08	Cre09.g398150,Cre13.g604850
GO:0042276-Error-Prone Translesion Synthesis	2/8	6.88e-03	0.13	Cre02.g079850,Cre09.g387400
GO:0043171-Peptide Catabolic Process	2/9	8.75e-03	0.15	Cre09.g386113,Cre17.g736650
GO:0035269-Protein O-Linked Mannosylation	2/11	1.31e-02	0.18	Cre03.g150950,Cre16.g677093
GO:0000723-Telomere Maintenance	3/35	1.88e-02	0.57	Cre06.g296150,Cre10.g467200,Cre12.g524350
GO:0002098-tRNA Wobble Uridine Modification	2/16	2.71e-02	0.26	Cre02.g100750,Cre04.g224002
GO:0018401-Peptidyl-Proline Hydroxylation to 4-Hydroxy-L-Proline	2/20	4.11e-02	0.32	Cre02.g084400,Cre10.g428500
GO:0044260-Cellular Macromolecule Metabolic Process	62/3171	4.19e-02	51.51	Cre01.g016950,Cre02.g079850,Cre02.g084400,Cre02.g101550,Cre02.g118700,Cre03.g143907,Cre03.g144344,Cre03.g150950,Cre03.g167000,Cre03.g179100,Cre03.g204900,Cre04.g217949,Cre04.g220250,Cre04.g224002,Cre04.g226200,Cre06.g249700,Cre06.g262300,Cre06.g266052,Cre06.g278265,Cre06.g296150,Cre06.g305050,Cre07.g314650,Cre07.g332500,Cre07.g340950,Cre08.g358543,Cre08.g361400,Cre08.g363837,Cre08.g368600,Cre08.g…
GO:0006355-Regulation of Transcription, DNA-Templated	10/484	4.29e-02	7.86	Cre03.g143907,Cre06.g249700,Cre08.g361400,Cre08.g383000,Cre10.g441800,Cre13.g578501,Cre13.g604950,Cre16.g667900,Cre16.g675700,Cre17.g729600

[truncated: 4 more sheets: Cluster-11, Cluster-12, Cluster-13, Cluster-14]
