# Supplementary material for: Chlamydomonas CHT7 is involved in repressing DNA replication and mitotic genes during synchronous growth
Source: G3 (Bethesda). 2022 Feb 7;12(3):jkac023. doi: 10.1093/g3journal/jkac023 (PMC8895990; doi:10.1093/g3journal/jkac023)
Supplement: jkac023_Supplemental_Table_S2 [file jkac023_supplemental_table_s2.xlsx]

## Sheet: CC
Table S2. GO enrichment analysis of downregulated DEGs in cht7 and CHT7-HA::cht7 compared to the wild type at ZT0
Sheet name: (CC) Cellular Component; (BP) Biological Process; (MF) Molecular Function
GO.ID	Term	Hits	p-value	Genes	AnnotatedGene	Annotated	Significant	Expected
GO:0031514	Motile Cilium	262/365	< 1e-30	Cre01.g004250,Cre01.g004550,Cre01.g009800,Cre01.g015850,Cre01.g022750,Cre01.g025450,Cre01.g027950,Cre01.g032150,Cre01.g034550,Cre01.g039200,Cre01.g039500,Cre01.g045350,Cre01.g047950,Cre01.g051050,Cre01.g051250,Cre01.g052150,Cre01.g065822,Cre02.g073500,Cre02.g073750,Cre02.g077600,Cre02.g078550,Cre02.g089950,Cre02.g090050,Cre02.g091700,Cre02.g092700,Cre02.g092800,Cre02.g092850,Cre02.g095072,Cre02.g…	Cre01.g004250,Cre01.g004550,Cre01.g005850,Cre01.g006050,Cre01.g009800,Cre01.g012800,Cre01.g015850,Cre01.g022750,Cre01.g022800,Cre01.g022900,Cre01.g023500,Cre01.g023550,Cre01.g025350,Cre01.g025450,Cre01.g027950,Cre01.g029750,Cre01.g032150,Cre01.g032200,Cre01.g034550,Cre01.g039200,Cre01.g039500,Cre01.g045350,Cre01.g047950,Cre01.g051050,Cre01.g051250,Cre01.g052150,Cre01.g065822,Cre02.g073500,Cre02.g…	365	262	51.06
GO:0005930	Axoneme	71/82	< 1e-30	Cre01.g025450,Cre01.g045350,Cre02.g091700,Cre02.g092850,Cre02.g103950,Cre02.g141350,Cre02.g141606,Cre03.g145127,Cre03.g167600,Cre03.g178500,Cre03.g181150,Cre03.g185650,Cre04.g217914,Cre05.g242500,Cre05.g242550,Cre06.g253404,Cre06.g271150,Cre06.g291700,Cre06.g296850,Cre06.g297850,Cre07.g325762,Cre07.g330200,Cre07.g330700,Cre07.g342200,Cre07.g342850,Cre07.g351650,Cre08.g362650,Cre09.g386736,Cre09.g…	Cre01.g025450,Cre01.g043750,Cre01.g045350,Cre02.g091700,Cre02.g092850,Cre02.g103950,Cre02.g107050,Cre02.g141350,Cre02.g141606,Cre03.g145127,Cre03.g167600,Cre03.g178500,Cre03.g181150,Cre03.g185650,Cre04.g217914,Cre05.g242500,Cre05.g242550,Cre06.g253404,Cre06.g253754,Cre06.g265950,Cre06.g271150,Cre06.g290900,Cre06.g291700,Cre06.g296850,Cre06.g297850,Cre07.g325762,Cre07.g330200,Cre07.g330700,Cre07.g…	82	71	11.47
GO:0036064	Ciliary Basal Body	23/27	1.80e-16	Cre01.g024500,Cre02.g110950,Cre05.g241637,Cre06.g257250,Cre06.g267550,Cre07.g317850,Cre07.g335750,Cre07.g342200,Cre07.g351650,Cre08.g362650,Cre09.g398882,Cre10.g418150,Cre10.g467000,Cre11.g467616,Cre11.g467739,Cre12.g487350,Cre12.g489750,Cre12.g536100,Cre12.g536600,Cre16.g666500,Cre17.g703900,Cre17.g724550,Cre17.g741950	Cre01.g024500,Cre01.g043750,Cre02.g110950,Cre05.g241637,Cre06.g250300,Cre06.g257250,Cre06.g267550,Cre06.g301951,Cre07.g317850,Cre07.g335750,Cre07.g342200,Cre07.g351650,Cre08.g362650,Cre09.g398882,Cre10.g418150,Cre10.g467000,Cre11.g467616,Cre11.g467739,Cre12.g487350,Cre12.g489750,Cre12.g536100,Cre12.g536600,Cre16.g666500,Cre17.g703600,Cre17.g703900,Cre17.g724550,Cre17.g741950	27	23	3.78
GO:0030992	Intraciliary Transport Particle B	16/17	2.90e-13	Cre01.g027950,Cre01.g047950,Cre02.g089950,Cre03.g204150,Cre04.g219250,Cre05.g241637,Cre07.g335750,Cre07.g342200,Cre10.g450350,Cre10.g467000,Cre11.g467616,Cre11.g467739,Cre12.g536600,Cre17.g703900,Cre17.g721250,Cre17.g723600	Cre01.g027950,Cre01.g047950,Cre02.g089950,Cre03.g204150,Cre04.g219250,Cre05.g241637,Cre06.g250300,Cre07.g335750,Cre07.g342200,Cre10.g450350,Cre10.g467000,Cre11.g467616,Cre11.g467739,Cre12.g536600,Cre17.g703900,Cre17.g721250,Cre17.g723600	17	16	2.38
GO:0005874	Microtubule	45/118	2.70e-10	Cre01.g036800,Cre01.g051250,Cre02.g073750,Cre02.g092850,Cre02.g141700,Cre03.g145127,Cre03.g181150,Cre03.g187200,Cre03.g190950,Cre04.g216850,Cre07.g342200,Cre07.g345150,Cre07.g351650,Cre08.g359850,Cre08.g359900,Cre09.g398882,Cre10.g424300,Cre10.g427750,Cre10.g446400,Cre10.g463026,Cre11.g467576,Cre11.g476050,Cre11.g476850,Cre12.g484250,Cre12.g506000,Cre12.g522200,Cre12.g522550,Cre12.g527800,Cre12.g…	Cre01.g019150,Cre01.g020050,Cre01.g036800,Cre01.g049650,Cre01.g051250,Cre01.g055600,Cre01.g055966,Cre02.g073750,Cre02.g081200,Cre02.g092850,Cre02.g099601,Cre02.g101750,Cre02.g113600,Cre02.g141700,Cre02.g142186,Cre02.g147050,Cre02.g147100,Cre03.g145107,Cre03.g145127,Cre03.g149800,Cre03.g160450,Cre03.g164050,Cre03.g168800,Cre03.g172650,Cre03.g173700,Cre03.g178700,Cre03.g181150,Cre03.g187200,Cre03.g…	118	45	16.51
GO:0005832	Chaperonin-Containing T-Complex	8/8	1.40e-07	Cre01.g026550,Cre03.g156750,Cre03.g168450,Cre05.g234639,Cre09.g397200,Cre09.g416750,Cre10.g439100,Cre10.g443250	Cre01.g026550,Cre03.g156750,Cre03.g168450,Cre05.g234639,Cre09.g397200,Cre09.g416750,Cre10.g439100,Cre10.g443250	8	8	1.12
GO:0005856	Cytoskeleton	161/348	2.90e-07	Cre01.g005550,Cre01.g021950,Cre01.g024500,Cre01.g025450,Cre01.g027950,Cre01.g029150,Cre01.g036800,Cre01.g040600,Cre01.g045350,Cre01.g047950,Cre01.g051250,Cre01.g055428,Cre02.g073750,Cre02.g080800,Cre02.g089950,Cre02.g091700,Cre02.g092850,Cre02.g103950,Cre02.g110950,Cre02.g141350,Cre02.g141606,Cre02.g141700,Cre02.g146500,Cre02.g146850,Cre03.g145127,Cre03.g162950,Cre03.g167600,Cre03.g178150,Cre03.g…	Cre01.g005550,Cre01.g013550,Cre01.g017150,Cre01.g019150,Cre01.g020050,Cre01.g021950,Cre01.g024500,Cre01.g025450,Cre01.g027950,Cre01.g029150,Cre01.g029200,Cre01.g031350,Cre01.g036800,Cre01.g039800,Cre01.g040600,Cre01.g043750,Cre01.g045350,Cre01.g047900,Cre01.g047950,Cre01.g049650,Cre01.g050800,Cre01.g051250,Cre01.g055428,Cre01.g055600,Cre01.g055966,Cre02.g073750,Cre02.g074000,Cre02.g077750,Cre02.g…	348	161	48.68
GO:0030286	Dynein Complex	33/43	7.20e-07	Cre01.g021950,Cre01.g051250,Cre02.g092850,Cre02.g110950,Cre02.g141606,Cre03.g145127,Cre03.g181150,Cre03.g187200,Cre05.g244250,Cre06.g253404,Cre06.g297850,Cre07.g342850,Cre09.g392282,Cre09.g398882,Cre11.g468450,Cre11.g476050,Cre12.g484250,Cre12.g494800,Cre12.g506000,Cre12.g520950,Cre12.g527800,Cre12.g528850,Cre12.g536550,Cre12.g546400,Cre12.g555950,Cre13.g607750,Cre14.g627576,Cre14.g631200,Cre16.g…	Cre01.g021950,Cre01.g051250,Cre02.g092850,Cre02.g107050,Cre02.g107350,Cre02.g110950,Cre02.g141606,Cre03.g145127,Cre03.g181150,Cre03.g187200,Cre05.g244250,Cre06.g250300,Cre06.g253404,Cre06.g253754,Cre06.g265950,Cre06.g297850,Cre07.g342850,Cre08.g376550,Cre09.g392282,Cre09.g398882,Cre09.g403800,Cre10.g428664,Cre11.g468450,Cre11.g476050,Cre12.g484250,Cre12.g494800,Cre12.g506000,Cre12.g520950,Cre12.g…	43	33	6.02
GO:0036157	Outer Dynein Arm	9/11	8.40e-07	Cre02.g092850,Cre06.g253404,Cre07.g342850,Cre11.g476050,Cre12.g506000,Cre12.g536550,Cre12.g546400,Cre16.g666150,Cre33.g759047	Cre02.g092850,Cre06.g253404,Cre06.g253754,Cre07.g342850,Cre08.g376550,Cre11.g476050,Cre12.g506000,Cre12.g536550,Cre12.g546400,Cre16.g666150,Cre33.g759047	11	9	1.54
GO:0005814	Centriole	10/14	1.60e-06	Cre01.g024500,Cre01.g055428,Cre04.g219250,Cre07.g335750,Cre07.g347050,Cre11.g467620,Cre11.g468450,Cre12.g487350,Cre16.g680500,Cre17.g727900	Cre01.g024500,Cre01.g055428,Cre04.g219250,Cre06.g275400,Cre07.g335750,Cre07.g347050,Cre09.g390450,Cre11.g467620,Cre11.g468450,Cre12.g487350,Cre12.g509500,Cre14.g613400,Cre16.g680500,Cre17.g727900	14	10	1.96
GO:0005813	Centrosome	23/68	2.50e-06	Cre01.g024500,Cre01.g027950,Cre01.g055428,Cre02.g089950,Cre03.g162950,Cre03.g204150,Cre05.g241637,Cre06.g279900,Cre07.g347050,Cre08.g359900,Cre10.g450350,Cre10.g467000,Cre11.g467739,Cre11.g468450,Cre12.g487350,Cre12.g522200,Cre12.g536600,Cre16.g680500,Cre17.g721250,Cre17.g723600,Cre17.g724550,Cre17.g727900,Cre17.g741950	Cre01.g013550,Cre01.g019150,Cre01.g024500,Cre01.g027950,Cre01.g029200,Cre01.g047900,Cre01.g055428,Cre02.g074000,Cre02.g089950,Cre02.g090350,Cre02.g101750,Cre02.g113600,Cre02.g143151,Cre03.g162950,Cre03.g163000,Cre03.g167550,Cre03.g184651,Cre03.g195450,Cre03.g200991,Cre03.g204150,Cre04.g215800,Cre04.g220700,Cre04.g220950,Cre04.g222050,Cre05.g235450,Cre05.g241637,Cre06.g275400,Cre06.g279900,Cre06.g…	68	23	9.51
GO:0001534	Radial Spoke	6/6	7.40e-06	Cre03.g167600,Cre03.g185650,Cre05.g242500,Cre05.g242550,Cre06.g291700,Cre07.g330700	Cre03.g167600,Cre03.g185650,Cre05.g242500,Cre05.g242550,Cre06.g291700,Cre07.g330700	6	6	0.84
GO:0036156	Inner Dynein Arm	8/11	1.60e-05	Cre02.g141606,Cre06.g297850,Cre11.g468450,Cre12.g484250,Cre12.g494800,Cre14.g627576,Cre14.g631200,Cre16.g674515	Cre02.g107050,Cre02.g141606,Cre06.g297850,Cre11.g468450,Cre12.g484250,Cre12.g494800,Cre13.g603700,Cre14.g624950,Cre14.g627576,Cre14.g631200,Cre16.g674515	11	8	1.54
GO:0030991	Intraciliary Transport Particle a	5/5	5.30e-05	Cre01.g065822,Cre06.g251200,Cre06.g268800,Cre08.g362650,Cre13.g572700	Cre01.g065822,Cre06.g251200,Cre06.g268800,Cre08.g362650,Cre13.g572700	5	5	0.7
GO:0005871	Kinesin Complex	17/46	8.40e-05	Cre01.g036800,Cre02.g073750,Cre10.g424300,Cre10.g427750,Cre10.g431150,Cre10.g449250,Cre10.g463026,Cre12.g522550,Cre12.g546100,Cre13.g586500,Cre13.g602400,Cre15.g639100,Cre16.g656200,Cre16.g660900,Cre17.g730950,Cre17.g741500,Cre19.g750197	Cre01.g020050,Cre01.g036800,Cre01.g049650,Cre01.g055600,Cre01.g055966,Cre02.g073750,Cre03.g145107,Cre03.g164050,Cre03.g168800,Cre03.g173700,Cre03.g200600,Cre03.g202000,Cre03.g205249,Cre05.g233100,Cre05.g235500,Cre06.g278125,Cre07.g325350,Cre07.g326050,Cre09.g386700,Cre09.g415450,Cre10.g418950,Cre10.g424300,Cre10.g427750,Cre10.g431150,Cre10.g447500,Cre10.g449250,Cre10.g456350,Cre10.g463026,Cre12.g…	46	17	6.43
GO:0005881	Cytoplasmic Microtubule	6/8	1.60e-04	Cre07.g342200,Cre07.g351650,Cre08.g359850,Cre11.g467576,Cre13.g602400,Cre17.g741200	Cre07.g342200,Cre07.g351650,Cre08.g359850,Cre09.g394065,Cre10.g465900,Cre11.g467576,Cre13.g602400,Cre17.g741200	8	6	1.12
GO:0005868	Cytoplasmic Dynein Complex	6/9	4.30e-04	Cre02.g110950,Cre03.g181150,Cre03.g187200,Cre09.g398882,Cre12.g546400,Cre33.g759047	Cre02.g110950,Cre03.g181150,Cre03.g187200,Cre06.g250300,Cre08.g376550,Cre09.g398882,Cre10.g428664,Cre12.g546400,Cre33.g759047	9	6	1.26
GO:0012505	Endomembrane System	85/594	5.00e-04	Cre01.g003500,Cre01.g010700,Cre01.g014650,Cre01.g018100,Cre01.g018600,Cre01.g024300,Cre01.g032350,Cre01.g038950,Cre01.g039200,Cre01.g047950,Cre02.g078858,Cre02.g079300,Cre02.g084450,Cre02.g087551,Cre02.g089950,Cre02.g092350,Cre02.g094350,Cre02.g097000,Cre02.g106300,Cre02.g114700,Cre02.g144350,Cre03.g145227,Cre03.g155650,Cre03.g160100,Cre03.g188500,Cre03.g202897,Cre03.g205137,Cre04.g224650,Cre05.g…	Cre01.g000400,Cre01.g000450,Cre01.g000500,Cre01.g000550,Cre01.g003500,Cre01.g004350,Cre01.g005050,Cre01.g007200,Cre01.g008600,Cre01.g008850,Cre01.g010700,Cre01.g013400,Cre01.g014650,Cre01.g018100,Cre01.g018184,Cre01.g018600,Cre01.g024300,Cre01.g024400,Cre01.g026300,Cre01.g027800,Cre01.g029650,Cre01.g031650,Cre01.g032050,Cre01.g032350,Cre01.g032450,Cre01.g032500,Cre01.g033350,Cre01.g033550,Cre01.g…	594	85	83.09
GO:0034703	Cation Channel Complex	7/17	4.08e-03	Cre01.g022150,Cre07.g330400,Cre09.g390578,Cre09.g397142,Cre10.g420500,Cre10.g452950,Cre16.g665050	Cre01.g022150,Cre03.g153950,Cre03.g175050,Cre07.g330400,Cre07.g333535,Cre09.g390578,Cre09.g397142,Cre10.g420500,Cre10.g432550,Cre10.g444850,Cre10.g452950,Cre11.g468353,Cre12.g532350,Cre16.g665050,Cre16.g665100,Cre17.g702850,Cre17.g720600	17	7	2.38
GO:0034464	BBSome	4/6	4.52e-03	Cre06.g257250,Cre06.g267550,Cre16.g666500,Cre17.g741950	Cre01.g043750,Cre04.g219700,Cre06.g257250,Cre06.g267550,Cre16.g666500,Cre17.g741950	6	4	0.84
GO:0031201	SNARE Complex	8/21	5.36e-03	Cre01.g010700,Cre04.g214750,Cre04.g225850,Cre06.g290100,Cre07.g342050,Cre12.g507450,Cre12.g554200,Cre17.g709350	Cre01.g010700,Cre02.g098950,Cre02.g099000,Cre02.g099150,Cre04.g214750,Cre04.g224750,Cre04.g224800,Cre04.g225850,Cre04.g225900,Cre06.g280900,Cre06.g290100,Cre07.g342050,Cre08.g385700,Cre12.g507450,Cre12.g554200,Cre12.g554700,Cre13.g577500,Cre13.g588550,Cre16.g692050,Cre17.g709350,Cre17.g711450	21	8	2.94
GO:0005929	Cilium	290/416	9.25e-03	Cre01.g004250,Cre01.g004550,Cre01.g009800,Cre01.g015850,Cre01.g022750,Cre01.g024500,Cre01.g025450,Cre01.g027950,Cre01.g029150,Cre01.g032150,Cre01.g034550,Cre01.g039200,Cre01.g039500,Cre01.g045350,Cre01.g047950,Cre01.g051050,Cre01.g051250,Cre01.g052150,Cre01.g065822,Cre02.g073500,Cre02.g073750,Cre02.g077600,Cre02.g078550,Cre02.g089950,Cre02.g090050,Cre02.g091700,Cre02.g092700,Cre02.g092800,Cre02.g…	Cre01.g004250,Cre01.g004550,Cre01.g005850,Cre01.g006050,Cre01.g007811,Cre01.g009800,Cre01.g012800,Cre01.g015850,Cre01.g022750,Cre01.g022800,Cre01.g022900,Cre01.g023500,Cre01.g023550,Cre01.g024500,Cre01.g025350,Cre01.g025450,Cre01.g027950,Cre01.g029150,Cre01.g029750,Cre01.g032150,Cre01.g032200,Cre01.g034550,Cre01.g039200,Cre01.g039500,Cre01.g043750,Cre01.g045350,Cre01.g047950,Cre01.g051050,Cre01.g…	416	290	58.19
GO:0005858	Axonemal Dynein Complex	20/26	9.42e-03	Cre02.g092850,Cre02.g141606,Cre06.g253404,Cre06.g297850,Cre07.g342850,Cre09.g392282,Cre11.g468450,Cre11.g476050,Cre12.g484250,Cre12.g494800,Cre12.g506000,Cre12.g520950,Cre12.g536550,Cre12.g546400,Cre13.g607750,Cre14.g627576,Cre14.g631200,Cre16.g666150,Cre16.g674515,Cre33.g759047	Cre02.g092850,Cre02.g107050,Cre02.g141606,Cre06.g253404,Cre06.g253754,Cre06.g265950,Cre06.g297850,Cre07.g342850,Cre08.g376550,Cre09.g392282,Cre11.g468450,Cre11.g476050,Cre12.g484250,Cre12.g494800,Cre12.g506000,Cre12.g520950,Cre12.g536550,Cre12.g546400,Cre13.g603700,Cre13.g607750,Cre14.g624950,Cre14.g627576,Cre14.g631200,Cre16.g666150,Cre16.g674515,Cre33.g759047	26	20	3.64
GO:0031253	Cell Projection Membrane	4/8	1.67e-02	Cre05.g241637,Cre06.g264050,Cre06.g301050,Cre16.g674852	Cre03.g156250,Cre05.g241637,Cre06.g264050,Cre06.g301050,Cre07.g327600,Cre10.g441250,Cre16.g668550,Cre16.g674852	8	4	1.12
GO:0005771	Multivesicular Body	4/8	1.67e-02	Cre02.g079300,Cre03.g145227,Cre03.g188500,Cre17.g735400	Cre01.g004350,Cre02.g079300,Cre03.g145227,Cre03.g188500,Cre04.g213450,Cre07.g324400,Cre12.g499900,Cre17.g735400	8	4	1.12
GO:0099513	Polymeric Cytoskeletal Fiber	52/155	1.85e-02	Cre01.g036800,Cre01.g040600,Cre01.g051250,Cre02.g073750,Cre02.g080800,Cre02.g092850,Cre02.g141700,Cre02.g146850,Cre03.g145127,Cre03.g181150,Cre03.g187200,Cre03.g190950,Cre04.g216850,Cre04.g220768,Cre07.g342200,Cre07.g345150,Cre07.g351650,Cre08.g359850,Cre08.g359900,Cre09.g390150,Cre09.g398882,Cre10.g424300,Cre10.g427750,Cre10.g446400,Cre10.g463026,Cre11.g467576,Cre11.g476050,Cre11.g476850,Cre12.g…	Cre01.g017150,Cre01.g019150,Cre01.g020050,Cre01.g031350,Cre01.g036800,Cre01.g039800,Cre01.g040600,Cre01.g049650,Cre01.g051250,Cre01.g055600,Cre01.g055966,Cre02.g073750,Cre02.g077750,Cre02.g080800,Cre02.g081200,Cre02.g092850,Cre02.g095095,Cre02.g099601,Cre02.g101750,Cre02.g110900,Cre02.g113600,Cre02.g141700,Cre02.g142186,Cre02.g146850,Cre02.g147050,Cre02.g147100,Cre03.g145107,Cre03.g145127,Cre03.g…	155	52	21.68
GO:0097014	Ciliary Plasm	74/87	1.87e-02	Cre01.g025450,Cre01.g045350,Cre02.g091700,Cre02.g092850,Cre02.g103950,Cre02.g110950,Cre02.g141350,Cre02.g141606,Cre03.g145127,Cre03.g167600,Cre03.g178500,Cre03.g181150,Cre03.g185650,Cre04.g217914,Cre05.g242500,Cre05.g242550,Cre06.g253404,Cre06.g268800,Cre06.g271150,Cre06.g291700,Cre06.g296850,Cre06.g297850,Cre07.g325762,Cre07.g330200,Cre07.g330700,Cre07.g342200,Cre07.g342850,Cre07.g351650,Cre08.g…	Cre01.g025450,Cre01.g043750,Cre01.g045350,Cre02.g091700,Cre02.g092850,Cre02.g103950,Cre02.g107050,Cre02.g110950,Cre02.g141350,Cre02.g141606,Cre03.g145127,Cre03.g167600,Cre03.g178500,Cre03.g181150,Cre03.g185650,Cre04.g217914,Cre05.g242500,Cre05.g242550,Cre06.g250300,Cre06.g253404,Cre06.g253754,Cre06.g265950,Cre06.g268800,Cre06.g271150,Cre06.g290900,Cre06.g291700,Cre06.g296850,Cre06.g297850,Cre07.g…	87	74	12.17
GO:0030990	Intraciliary Transport Particle	23/24	1.89e-02	Cre01.g027950,Cre01.g047950,Cre01.g065822,Cre02.g089950,Cre02.g110950,Cre03.g204150,Cre04.g219250,Cre05.g241637,Cre06.g251200,Cre06.g268800,Cre07.g335750,Cre07.g342200,Cre08.g362650,Cre09.g398882,Cre10.g450350,Cre10.g467000,Cre11.g467616,Cre11.g467739,Cre12.g536600,Cre13.g572700,Cre17.g703900,Cre17.g721250,Cre17.g723600	Cre01.g027950,Cre01.g047950,Cre01.g065822,Cre02.g089950,Cre02.g110950,Cre03.g204150,Cre04.g219250,Cre05.g241637,Cre06.g250300,Cre06.g251200,Cre06.g268800,Cre07.g335750,Cre07.g342200,Cre08.g362650,Cre09.g398882,Cre10.g450350,Cre10.g467000,Cre11.g467616,Cre11.g467739,Cre12.g536600,Cre13.g572700,Cre17.g703900,Cre17.g721250,Cre17.g723600	24	23	3.36
GO:0097730	Non-Motile Cilium	3/5	2.19e-02	Cre01.g065822,Cre07.g335750,Cre16.g666500	Cre01.g065822,Cre07.g335750,Cre11.g467560,Cre12.g531400,Cre16.g666500	5	3	0.7
GO:0000145	Exocyst	4/9	2.68e-02	Cre09.g392000,Cre12.g539050,Cre16.g684600,Cre17.g744847	Cre01.g003050,Cre07.g317800,Cre09.g392000,Cre10.g421250,Cre12.g539050,Cre12.g551801,Cre12.g551802,Cre16.g684600,Cre17.g744847	9	4	1.26
GO:0005886	Plasma Membrane	78/428	3.47e-02	Cre01.g005150,Cre01.g022150,Cre01.g029900,Cre01.g030500,Cre02.g078858,Cre02.g092350,Cre02.g095151,Cre02.g112550,Cre03.g145147,Cre03.g155650,Cre03.g156750,Cre03.g160100,Cre03.g169300,Cre03.g170200,Cre04.g214750,Cre04.g217850,Cre04.g217930,Cre05.g234645,Cre05.g236650,Cre05.g241637,Cre06.g260700,Cre06.g264050,Cre06.g278300,Cre06.g281400,Cre06.g293051,Cre06.g301050,Cre06.g309000,Cre07.g316992,Cre07.g…	Cre01.g000150,Cre01.g003463,Cre01.g003751,Cre01.g005150,Cre01.g007000,Cre01.g012050,Cre01.g012950,Cre01.g020850,Cre01.g021700,Cre01.g022150,Cre01.g023787,Cre01.g027800,Cre01.g029400,Cre01.g029900,Cre01.g030500,Cre01.g032500,Cre01.g034150,Cre01.g038050,Cre01.g038250,Cre01.g042550,Cre01.g049450,Cre01.g053700,Cre02.g074150,Cre02.g074758,Cre02.g074800,Cre02.g078858,Cre02.g079750,Cre02.g080650,Cre02.g…	428	78	59.87
GO:0031464	Cul4A-RING E3 Ubiquitin Ligase Complex	3/6	3.93e-02	Cre01.g032100,Cre01.g032139,Cre16.g658750	Cre01.g032100,Cre01.g032139,Cre09.g397300,Cre14.g627251,Cre14.g627350,Cre16.g658750	6	3	0.84
GO:0015630	Microtubule Cytoskeleton	106/244	4.67e-02	Cre01.g005550,Cre01.g021950,Cre01.g024500,Cre01.g027950,Cre01.g036800,Cre01.g051250,Cre01.g055428,Cre02.g073750,Cre02.g089950,Cre02.g091700,Cre02.g092850,Cre02.g110950,Cre02.g141606,Cre02.g141700,Cre03.g145127,Cre03.g162950,Cre03.g181150,Cre03.g187200,Cre03.g190950,Cre03.g204150,Cre04.g216850,Cre04.g219250,Cre05.g241637,Cre05.g244250,Cre06.g253404,Cre06.g257250,Cre06.g267550,Cre06.g275950,Cre06.g…	Cre01.g005550,Cre01.g013550,Cre01.g019150,Cre01.g020050,Cre01.g021950,Cre01.g024500,Cre01.g027950,Cre01.g029200,Cre01.g036800,Cre01.g043750,Cre01.g047900,Cre01.g049650,Cre01.g050800,Cre01.g051250,Cre01.g055428,Cre01.g055600,Cre01.g055966,Cre02.g073750,Cre02.g074000,Cre02.g081200,Cre02.g089950,Cre02.g090350,Cre02.g091700,Cre02.g092850,Cre02.g099601,Cre02.g101750,Cre02.g107050,Cre02.g107350,Cre02.g…	244	106	34.13
GO:0005623	Cell	29/157	6.81e-02	Cre01.g037800,Cre02.g142351,Cre02.g145150,Cre05.g234645,Cre06.g262100,Cre06.g278183,Cre06.g281400,Cre09.g390578,Cre09.g397142,Cre10.g420500,Cre10.g426400,Cre10.g441550,Cre10.g452950,Cre11.g467705,Cre12.g487350,Cre12.g509250,Cre12.g516100,Cre12.g526701,Cre12.g528850,Cre12.g550400,Cre12.g554850,Cre13.g585350,Cre16.g661300,Cre16.g662750,Cre16.g663000,Cre17.g714250,Cre17.g717750,Cre17.g743897,Cre18.g…	Cre01.g003050,Cre01.g008450,Cre01.g014350,Cre01.g016514,Cre01.g027450,Cre01.g033550,Cre01.g034150,Cre01.g037800,Cre01.g047800,Cre01.g052250,Cre01.g054150,Cre01.g066552,Cre02.g079250,Cre02.g080900,Cre02.g088200,Cre02.g093750,Cre02.g094100,Cre02.g095069,Cre02.g098300,Cre02.g099500,Cre02.g104350,Cre02.g107550,Cre02.g114600,Cre02.g115600,Cre02.g117500,Cre02.g118600,Cre02.g142351,Cre02.g142800,Cre02.g…	157	29	21.96
GO:0043231	Intracellular Membrane-Bounded Organelle	257/3384	1.14e-01	Cre01.g003500,Cre01.g003524,Cre01.g005150,Cre01.g008150,Cre01.g008650,Cre01.g009500,Cre01.g009575,Cre01.g011350,Cre01.g013250,Cre01.g014650,Cre01.g016600,Cre01.g018100,Cre01.g018600,Cre01.g018850,Cre01.g021000,Cre01.g021050,Cre01.g027550,Cre01.g032100,Cre01.g032139,Cre01.g032350,Cre01.g034100,Cre01.g036000,Cre01.g038300,Cre01.g038950,Cre01.g051250,Cre01.g054600,Cre02.g073400,Cre02.g077951,Cre02.g…	Cre01.g000400,Cre01.g000450,Cre01.g000500,Cre01.g000550,Cre01.g000600,Cre01.g000900,Cre01.g001150,Cre01.g002200,Cre01.g003100,Cre01.g003376,Cre01.g003463,Cre01.g003487,Cre01.g003500,Cre01.g003524,Cre01.g003550,Cre01.g003700,Cre01.g004500,Cre01.g004850,Cre01.g005050,Cre01.g005150,Cre01.g007051,Cre01.g007200,Cre01.g007450,Cre01.g007651,Cre01.g007737,Cre01.g008150,Cre01.g008450,Cre01.g008500,Cre01.g…	3384	257	473.39
GO:0070469	Respirasome	4/42	1.21e-01	Cre03.g172500,Cre07.g350750,Cre09.g395950,Cre12.g555250	Cre01.g020350,Cre01.g049500,Cre01.g051900,Cre02.g076750,Cre03.g154350,Cre03.g156950,Cre03.g169550,Cre03.g172500,Cre03.g178250,Cre04.g221700,Cre05.g244901,Cre06.g262700,Cre06.g267200,Cre06.g278188,Cre07.g327400,Cre07.g333900,Cre07.g350750,Cre08.g378900,Cre09.g395950,Cre09.g401150,Cre09.g402552,Cre10.g422600,Cre10.g434450,Cre10.g450400,Cre11.g467668,Cre11.g467767,Cre11.g468950,Cre12.g492300,Cre12.g…	42	4	5.88
GO:0005777	Peroxisome	8/38	1.26e-01	Cre01.g005150,Cre02.g145200,Cre03.g191850,Cre04.g215600,Cre12.g540500,Cre16.g679200,Cre16.g689050,Cre17.g723650	Cre01.g005150,Cre01.g035500,Cre02.g114250,Cre02.g119000,Cre02.g145200,Cre03.g191850,Cre04.g215600,Cre05.g232002,Cre06.g263300,Cre06.g263600,Cre06.g263602,Cre06.g282800,Cre06.g294650,Cre07.g337050,Cre10.g433050,Cre10.g446250,Cre10.g454025,Cre11.g467350,Cre11.g467758,Cre12.g504950,Cre12.g534350,Cre12.g540500,Cre12.g548200,Cre13.g574700,Cre14.g616750,Cre14.g618450,Cre15.g635200,Cre16.g674050,Cre16.g…	38	8	5.32
GO:0031226	Intrinsic Component of Plasma Membrane	20/106	1.39e-01	Cre01.g022150,Cre02.g078858,Cre03.g145147,Cre06.g293051,Cre06.g309000,Cre07.g330400,Cre09.g390578,Cre09.g397142,Cre09.g416750,Cre10.g420500,Cre10.g422750,Cre10.g452950,Cre13.g576300,Cre14.g629920,Cre16.g658900,Cre16.g665050,Cre16.g670754,Cre16.g674852,Cre16.g676757,Cre16.g692300	Cre01.g003751,Cre01.g012050,Cre01.g022150,Cre01.g029400,Cre01.g038050,Cre01.g053700,Cre02.g074150,Cre02.g078858,Cre02.g079750,Cre02.g095076,Cre02.g098750,Cre02.g108050,Cre02.g111050,Cre02.g144600,Cre02.g144650,Cre02.g144700,Cre02.g144750,Cre03.g145147,Cre03.g153950,Cre03.g159254,Cre03.g160953,Cre03.g175050,Cre03.g206800,Cre05.g239978,Cre05.g243150,Cre05.g243452,Cre06.g249800,Cre06.g251250,Cre06.g…	106	20	14.83
GO:0031982	Vesicle	22/135	1.40e-01	Cre01.g003500,Cre01.g024300,Cre02.g079300,Cre02.g087551,Cre03.g145227,Cre03.g155650,Cre03.g188500,Cre06.g292500,Cre07.g318000,Cre07.g342050,Cre08.g377600,Cre09.g393136,Cre10.g419700,Cre10.g422450,Cre11.g467580,Cre12.g511650,Cre12.g517400,Cre12.g546350,Cre12.g554200,Cre16.g674852,Cre16.g683250,Cre17.g735400	Cre01.g003500,Cre01.g004350,Cre01.g008850,Cre01.g024300,Cre01.g024400,Cre01.g029650,Cre01.g035500,Cre01.g035850,Cre01.g035900,Cre01.g048000,Cre02.g076400,Cre02.g079300,Cre02.g087551,Cre02.g087600,Cre02.g089100,Cre02.g089900,Cre02.g091150,Cre02.g095074,Cre02.g095081,Cre02.g101400,Cre02.g106200,Cre02.g118500,Cre02.g141900,Cre02.g144550,Cre02.g145550,Cre03.g145227,Cre03.g146467,Cre03.g155650,Cre03.g…	135	22	18.89
GO:0030136	Clathrin-Coated Vesicle	3/9	1.40e-01	Cre03.g155650,Cre07.g318000,Cre09.g393136	Cre02.g095081,Cre02.g101400,Cre03.g155650,Cre05.g236750,Cre06.g293250,Cre07.g318000,Cre09.g393136,Cre12.g488850,Cre16.g676650	9	3	1.26
GO:0030659	Cytoplasmic Vesicle Membrane	6/40	1.40e-01	Cre03.g155650,Cre07.g318000,Cre07.g342050,Cre11.g467580,Cre12.g554200,Cre16.g674852	Cre01.g008850,Cre01.g035850,Cre01.g035900,Cre01.g048000,Cre02.g089100,Cre02.g089900,Cre02.g091150,Cre02.g101400,Cre02.g118500,Cre03.g155650,Cre03.g180850,Cre04.g217921,Cre06.g271950,Cre06.g293250,Cre06.g310750,Cre07.g318000,Cre07.g342050,Cre08.g371450,Cre08.g382150,Cre09.g392503,Cre09.g392504,Cre10.g432301,Cre10.g447350,Cre11.g467580,Cre11.g468300,Cre12.g483800,Cre12.g488850,Cre12.g522000,Cre12.g…	40	6	5.6
GO:0005887	Integral Component of Plasma Membrane	19/105	1.44e-01	Cre01.g022150,Cre02.g078858,Cre03.g145147,Cre06.g293051,Cre06.g309000,Cre07.g330400,Cre09.g390578,Cre09.g397142,Cre10.g420500,Cre10.g422750,Cre10.g452950,Cre13.g576300,Cre14.g629920,Cre16.g658900,Cre16.g665050,Cre16.g670754,Cre16.g674852,Cre16.g676757,Cre16.g692300	Cre01.g003751,Cre01.g012050,Cre01.g022150,Cre01.g029400,Cre01.g038050,Cre01.g053700,Cre02.g074150,Cre02.g078858,Cre02.g079750,Cre02.g095076,Cre02.g098750,Cre02.g108050,Cre02.g111050,Cre02.g144600,Cre02.g144650,Cre02.g144700,Cre02.g144750,Cre03.g145147,Cre03.g153950,Cre03.g159254,Cre03.g160953,Cre03.g175050,Cre03.g206800,Cre05.g239978,Cre05.g243150,Cre05.g243452,Cre06.g249800,Cre06.g251250,Cre06.g…	105	19	14.69
GO:0005905	Clathrin-Coated Pit	2/5	1.46e-01	Cre03.g155650,Cre09.g393136	Cre02.g101400,Cre03.g155650,Cre06.g293250,Cre09.g393136,Cre12.g488850	5	2	0.7
GO:0031902	Late Endosome Membrane	2/5	1.46e-01	Cre07.g342050,Cre12.g554200	Cre03.g159750,Cre07.g342050,Cre12.g554200,Cre13.g577500,Cre13.g586600	5	2	0.7
GO:0048188	Set1C/COMPASS Complex	2/5	1.46e-01	Cre06.g279100,Cre10.g427300	Cre03.g195750,Cre06.g279100,Cre08.g367650,Cre10.g427300,Cre16.g670250	5	2	0.7
GO:0034704	Calcium Channel Complex	2/5	1.46e-01	Cre10.g452950,Cre16.g665050	Cre10.g452950,Cre16.g665050,Cre16.g665100,Cre17.g702850,Cre17.g720600	5	2	0.7
GO:0034045	Phagophore Assembly Site Membrane	2/5	1.46e-01	Cre12.g557000,Cre16.g651350	Cre10.g425750,Cre10.g457550,Cre12.g557000,Cre14.g630907,Cre16.g651350	5	2	0.7
GO:0031501	Mannosyltransferase Complex	2/5	1.46e-01	Cre09.g392245,Cre12.g522650	Cre02.g116150,Cre07.g320650,Cre09.g392245,Cre12.g522650,Cre14.g616200	5	2	0.7
GO:0005795	Golgi Stack	5/17	1.91e-01	Cre10.g461250,Cre11.g467580,Cre12.g522650,Cre12.g535900,Cre18.g749697	Cre01.g048000,Cre02.g116150,Cre06.g271950,Cre06.g280900,Cre08.g382150,Cre10.g432301,Cre10.g461250,Cre11.g467580,Cre12.g483800,Cre12.g517500,Cre12.g522000,Cre12.g522650,Cre12.g535900,Cre14.g611850,Cre17.g718050,Cre17.g729000,Cre18.g749697	17	5	2.38
GO:0035869	Ciliary Transition Zone	2/6	2.00e-01	Cre10.g418150,Cre10.g449250	Cre01.g007811,Cre10.g418150,Cre10.g441250,Cre10.g449250,Cre12.g548300,Cre13.g584901	6	2	0.84
GO:0031985	Golgi Cisterna	2/6	2.00e-01	Cre12.g522650,Cre18.g749697	Cre02.g116150,Cre06.g280900,Cre12.g517500,Cre12.g522650,Cre14.g611850,Cre18.g749697	6	2	0.84
GO:0030125	Clathrin Vesicle Coat	2/6	2.00e-01	Cre03.g155650,Cre07.g318000	Cre02.g101400,Cre03.g155650,Cre06.g293250,Cre07.g318000,Cre12.g488850,Cre16.g676650	6	2	0.84
GO:0000109	Nucleotide-Excision Repair Complex	2/6	2.00e-01	Cre01.g032100,Cre01.g032139	Cre01.g032100,Cre01.g032139,Cre03.g196651,Cre06.g297016,Cre06.g311400,Cre12.g557400	6	2	0.84
GO:0000922	Spindle Pole	4/24	2.30e-01	Cre08.g359900,Cre10.g446400,Cre12.g487350,Cre12.g522200	Cre01.g019150,Cre02.g090350,Cre02.g113600,Cre02.g143151,Cre03.g149800,Cre03.g200991,Cre04.g220700,Cre05.g235450,Cre06.g288908,Cre08.g359900,Cre09.g400330,Cre10.g430900,Cre10.g446400,Cre11.g467745,Cre12.g487350,Cre12.g497250,Cre12.g522200,Cre12.g525500,Cre12.g537400,Cre13.g592000,Cre14.g626466,Cre16.g672602,Cre17.g700133,Cre17.g719450	24	4	3.36
GO:0005794	Golgi Apparatus	36/246	2.38e-01	Cre01.g003500,Cre02.g078858,Cre02.g087551,Cre02.g089950,Cre02.g092350,Cre02.g097000,Cre02.g114700,Cre03.g155650,Cre03.g205137,Cre06.g278300,Cre06.g292500,Cre07.g342050,Cre09.g405600,Cre10.g419800,Cre10.g422450,Cre10.g427550,Cre10.g429600,Cre10.g461250,Cre10.g467000,Cre11.g467580,Cre11.g467692,Cre11.g474750,Cre11.g476850,Cre12.g522650,Cre12.g535900,Cre12.g536000,Cre12.g536050,Cre12.g538450,Cre12.g…	Cre01.g000400,Cre01.g000450,Cre01.g000500,Cre01.g000550,Cre01.g003500,Cre01.g005050,Cre01.g007200,Cre01.g008600,Cre01.g008850,Cre01.g024400,Cre01.g027800,Cre01.g031650,Cre01.g032050,Cre01.g032450,Cre01.g035200,Cre01.g038700,Cre01.g042550,Cre01.g045550,Cre01.g047550,Cre01.g048000,Cre01.g051400,Cre02.g074050,Cre02.g076950,Cre02.g077500,Cre02.g078858,Cre02.g081500,Cre02.g086700,Cre02.g087551,Cre02.g…	246	36	34.41
GO:0005815	Microtubule Organizing Center	45/115	2.48e-01	Cre01.g024500,Cre01.g027950,Cre01.g055428,Cre02.g089950,Cre02.g110950,Cre03.g162950,Cre03.g204150,Cre04.g219250,Cre05.g241637,Cre06.g257250,Cre06.g267550,Cre06.g275950,Cre06.g279900,Cre06.g283550,Cre07.g317850,Cre07.g335750,Cre07.g342200,Cre07.g347050,Cre07.g351650,Cre08.g359900,Cre08.g362650,Cre09.g398882,Cre10.g418150,Cre10.g450350,Cre10.g467000,Cre11.g467616,Cre11.g467620,Cre11.g467739,Cre11.g…	Cre01.g013550,Cre01.g019150,Cre01.g024500,Cre01.g027950,Cre01.g029200,Cre01.g043750,Cre01.g047900,Cre01.g050800,Cre01.g055428,Cre02.g074000,Cre02.g089950,Cre02.g090350,Cre02.g101750,Cre02.g110700,Cre02.g110950,Cre02.g113600,Cre02.g143151,Cre03.g160450,Cre03.g162950,Cre03.g163000,Cre03.g167550,Cre03.g177950,Cre03.g184651,Cre03.g195450,Cre03.g200991,Cre03.g204150,Cre04.g215800,Cre04.g218250,Cre04.g…	115	45	16.09
GO:0072686	Mitotic Spindle	2/7	2.55e-01	Cre02.g091700,Cre13.g602400	Cre01.g029200,Cre02.g091700,Cre03.g200991,Cre13.g602400,Cre14.g611250,Cre16.g666400,Cre16.g672500	7	2	0.98
GO:0005769	Early Endosome	2/7	2.55e-01	Cre10.g419700,Cre12.g546350	Cre03.g183050,Cre08.g358400,Cre10.g419700,Cre12.g523100,Cre12.g546350,Cre14.g614350,Cre14.g616050	7	2	0.98
GO:0071944	Cell Periphery	89/493	2.56e-01	Cre01.g005150,Cre01.g022150,Cre01.g029900,Cre01.g030500,Cre02.g078858,Cre02.g080800,Cre02.g092350,Cre02.g095151,Cre02.g112550,Cre03.g145147,Cre03.g155650,Cre03.g156750,Cre03.g160100,Cre03.g169300,Cre03.g170200,Cre04.g214750,Cre04.g217850,Cre04.g217930,Cre04.g220768,Cre05.g234645,Cre05.g236650,Cre05.g241637,Cre06.g260700,Cre06.g264050,Cre06.g278300,Cre06.g281400,Cre06.g293051,Cre06.g301050,Cre06.g…	Cre01.g000150,Cre01.g003050,Cre01.g003463,Cre01.g003751,Cre01.g005150,Cre01.g007000,Cre01.g012050,Cre01.g012950,Cre01.g014350,Cre01.g017150,Cre01.g020850,Cre01.g021700,Cre01.g022150,Cre01.g023787,Cre01.g027800,Cre01.g029400,Cre01.g029900,Cre01.g030500,Cre01.g031350,Cre01.g032500,Cre01.g034150,Cre01.g038050,Cre01.g038250,Cre01.g039800,Cre01.g042550,Cre01.g049000,Cre01.g049450,Cre01.g053700,Cre02.g…	493	89	68.97
GO:0051233	Spindle Midzone	3/14	3.11e-01	Cre08.g359900,Cre13.g602400,Cre17.g741200	Cre02.g113600,Cre04.g220700,Cre05.g235450,Cre06.g288908,Cre08.g359900,Cre09.g400330,Cre12.g537400,Cre13.g592000,Cre13.g602400,Cre14.g626466,Cre16.g672602,Cre17.g700133,Cre17.g719450,Cre17.g741200	14	3	1.96
GO:0098797	Plasma Membrane Protein Complex	6/33	3.24e-01	Cre01.g022150,Cre03.g155650,Cre07.g323050,Cre07.g330400,Cre13.g576300,Cre16.g665050	Cre01.g022150,Cre02.g101400,Cre03.g145887,Cre03.g155650,Cre03.g183700,Cre03.g185000,Cre03.g185350,Cre03.g192050,Cre03.g198200,Cre04.g214650,Cre06.g268200,Cre06.g293250,Cre06.g302050,Cre07.g323050,Cre07.g330400,Cre07.g333535,Cre09.g402552,Cre10.g432550,Cre10.g438550,Cre10.g444850,Cre10.g453350,Cre11.g468353,Cre12.g488850,Cre12.g532350,Cre12.g535950,Cre13.g574900,Cre13.g576300,Cre14.g619133,Cre16.g…	33	6	4.62
GO:0008180	COP9 Signalosome	5/27	3.24e-01	Cre05.g242050,Cre10.g466950,Cre12.g518100,Cre14.g609100,Cre14.g623125	Cre01.g030800,Cre02.g095062,Cre02.g095065,Cre02.g095067,Cre05.g234300,Cre05.g242050,Cre08.g374850,Cre08.g374900,Cre08.g374926,Cre09.g390500,Cre09.g399178,Cre10.g466950,Cre11.g467645,Cre11.g467647,Cre11.g478240,Cre12.g518100,Cre14.g608300,Cre14.g608350,Cre14.g608850,Cre14.g608900,Cre14.g608990,Cre14.g609100,Cre14.g623125,Cre14.g623250,Cre14.g630050,Cre16.g651500,Cre16.g671100	27	5	3.78
GO:0005938	Cell Cortex	11/51	3.63e-01	Cre02.g080800,Cre04.g220768,Cre09.g390150,Cre09.g392000,Cre11.g467576,Cre12.g539050,Cre14.g619800,Cre16.g669700,Cre16.g684600,Cre17.g703750,Cre17.g744847	Cre01.g003050,Cre01.g017150,Cre01.g031350,Cre01.g039800,Cre02.g077750,Cre02.g080800,Cre02.g095095,Cre02.g110900,Cre03.g163800,Cre03.g183150,Cre03.g202900,Cre04.g218550,Cre04.g220768,Cre06.g304100,Cre07.g317800,Cre08.g373688,Cre09.g388372,Cre09.g390150,Cre09.g392000,Cre09.g394065,Cre09.g395251,Cre09.g397771,Cre09.g397882,Cre10.g421250,Cre10.g427250,Cre10.g462100,Cre10.g465900,Cre11.g467530,Cre11.g…	51	11	7.13
GO:0030863	Cortical Cytoskeleton	6/39	3.64e-01	Cre02.g080800,Cre04.g220768,Cre09.g390150,Cre11.g467576,Cre14.g619800,Cre16.g669700	Cre01.g017150,Cre01.g031350,Cre01.g039800,Cre02.g077750,Cre02.g080800,Cre02.g095095,Cre02.g110900,Cre03.g163800,Cre03.g183150,Cre03.g202900,Cre04.g218550,Cre04.g220768,Cre06.g304100,Cre08.g373688,Cre09.g388372,Cre09.g390150,Cre09.g394065,Cre09.g395251,Cre09.g397771,Cre09.g397882,Cre10.g462100,Cre10.g465900,Cre11.g467530,Cre11.g467576,Cre11.g480400,Cre11.g481750,Cre12.g488800,Cre12.g492954,Cre12.g…	39	6	5.46
GO:0005758	Mitochondrial Intermembrane Space	2/9	3.65e-01	Cre10.g454550,Cre19.g751247	Cre01.g033400,Cre05.g232850,Cre06.g278242,Cre10.g454550,Cre11.g475350,Cre12.g514900,Cre12.g522600,Cre16.g650800,Cre19.g751247	9	2	1.26
GO:0036452	ESCRT Complex	2/9	3.65e-01	Cre03.g188500,Cre17.g735400	Cre02.g076400,Cre03.g159750,Cre03.g188500,Cre04.g213450,Cre07.g324400,Cre08.g362550,Cre16.g678100,Cre17.g706650,Cre17.g735400	9	2	1.26
GO:0000812	Swr1 Complex	2/9	3.65e-01	Cre09.g414050,Cre10.g442700	Cre01.g041583,Cre01.g044000,Cre02.g104400,Cre03.g144907,Cre06.g284050,Cre08.g382590,Cre09.g414050,Cre10.g442700,Cre14.g618860	9	2	1.26
GO:0005737	Cytoplasm	416/3135	3.73e-01	Cre01.g001400,Cre01.g003500,Cre01.g003524,Cre01.g005150,Cre01.g005550,Cre01.g007300,Cre01.g008150,Cre01.g008650,Cre01.g009500,Cre01.g010700,Cre01.g013250,Cre01.g014650,Cre01.g015550,Cre01.g016600,Cre01.g017200,Cre01.g018600,Cre01.g018850,Cre01.g018900,Cre01.g021000,Cre01.g021050,Cre01.g022100,Cre01.g024300,Cre01.g025450,Cre01.g026550,Cre01.g027550,Cre01.g028550,Cre01.g029150,Cre01.g032350,Cre01.g…	Cre01.g000400,Cre01.g000450,Cre01.g000500,Cre01.g000550,Cre01.g000900,Cre01.g001150,Cre01.g001400,Cre01.g001657,Cre01.g002201,Cre01.g002227,Cre01.g002350,Cre01.g002700,Cre01.g003050,Cre01.g003100,Cre01.g003487,Cre01.g003500,Cre01.g003524,Cre01.g003550,Cre01.g004300,Cre01.g004350,Cre01.g004500,Cre01.g005050,Cre01.g005150,Cre01.g005550,Cre01.g006150,Cre01.g006950,Cre01.g007051,Cre01.g007200,Cre01.g…	3135	416	438.55
GO:0005768	Endosome	15/82	4.42e-01	Cre01.g003500,Cre01.g024300,Cre02.g079300,Cre03.g145227,Cre03.g188500,Cre06.g292500,Cre07.g342050,Cre08.g377600,Cre10.g419700,Cre10.g422450,Cre12.g517400,Cre12.g546350,Cre12.g554200,Cre16.g683250,Cre17.g735400	Cre01.g003500,Cre01.g004350,Cre01.g024300,Cre01.g029650,Cre01.g035500,Cre02.g076400,Cre02.g079300,Cre02.g089900,Cre02.g095074,Cre02.g106200,Cre02.g144550,Cre03.g145227,Cre03.g146467,Cre03.g159750,Cre03.g162000,Cre03.g183050,Cre03.g184900,Cre03.g188500,Cre03.g189250,Cre03.g199311,Cre03.g209281,Cre04.g213450,Cre05.g236750,Cre06.g262850,Cre06.g278117,Cre06.g281050,Cre06.g290500,Cre06.g292500,Cre07.g…	82	15	11.47
GO:0030117	Membrane Coat	3/34	4.54e-01	Cre03.g155650,Cre07.g318000,Cre13.g572700	Cre01.g035850,Cre01.g035900,Cre02.g089100,Cre02.g091150,Cre02.g101400,Cre02.g118500,Cre02.g146600,Cre03.g155650,Cre03.g180850,Cre04.g217921,Cre05.g234665,Cre05.g234667,Cre06.g262250,Cre06.g293250,Cre06.g310000,Cre06.g310750,Cre07.g318000,Cre07.g330950,Cre08.g371450,Cre09.g392503,Cre09.g392504,Cre09.g394100,Cre10.g447350,Cre11.g468300,Cre11.g478156,Cre12.g488850,Cre12.g522450,Cre12.g561200,Cre13.g…	34	3	4.76
GO:0035267	NuA4 Histone Acetyltransferase Complex	3/18	4.71e-01	Cre06.g274050,Cre09.g414050,Cre10.g442700	Cre01.g041583,Cre02.g088750,Cre02.g099601,Cre02.g104400,Cre03.g144907,Cre03.g196400,Cre06.g249300,Cre06.g274050,Cre06.g284050,Cre06.g291200,Cre07.g328450,Cre08.g369650,Cre08.g380151,Cre08.g382590,Cre09.g414050,Cre10.g442700,Cre11.g467624,Cre13.g565900	18	3	2.52

## Sheet: BP
GO.ID	Term	Hits	p-value	Genes	AnnotatedGene	Annotated	Significant	Expected
GO:0060285	Cilium-Dependent Cell Motility	33/37	1.90e-14	Cre01.g029150,Cre02.g091700,Cre02.g110950,Cre02.g141606,Cre04.g217914,Cre05.g241637,Cre05.g242500,Cre05.g242550,Cre06.g271150,Cre06.g291700,Cre07.g330200,Cre07.g351650,Cre09.g386736,Cre09.g411450,Cre09.g416550,Cre10.g418150,Cre10.g420800,Cre11.g467739,Cre11.g476050,Cre11.g476850,Cre12.g484250,Cre12.g494800,Cre12.g502000,Cre12.g506000,Cre12.g531500,Cre13.g584400,Cre13.g607750,Cre14.g627576,Cre16.g…	Cre01.g029150,Cre02.g091700,Cre02.g110950,Cre02.g141606,Cre04.g217914,Cre05.g241637,Cre05.g242500,Cre05.g242550,Cre06.g265950,Cre06.g271150,Cre06.g291700,Cre07.g330200,Cre07.g351650,Cre08.g376550,Cre09.g386736,Cre09.g411450,Cre09.g416550,Cre10.g418150,Cre10.g420800,Cre11.g467739,Cre11.g476050,Cre11.g476850,Cre12.g484250,Cre12.g494800,Cre12.g502000,Cre12.g506000,Cre12.g531500,Cre13.g584400,Cre13.g…	37	33	4.44
GO:0060294	Cilium Movement Involved in Cell Motility	17/20	1.50e-13	Cre02.g141606,Cre05.g242500,Cre05.g242550,Cre06.g271150,Cre07.g330200,Cre07.g351650,Cre09.g411450,Cre10.g420800,Cre11.g476050,Cre11.g476850,Cre12.g484250,Cre12.g494800,Cre12.g506000,Cre16.g655750,Cre16.g666150,Cre16.g674515,Cre33.g759047	Cre02.g141606,Cre05.g242500,Cre05.g242550,Cre06.g265950,Cre06.g271150,Cre07.g330200,Cre07.g351650,Cre08.g376550,Cre09.g411450,Cre10.g420800,Cre11.g476050,Cre11.g476850,Cre12.g484250,Cre12.g494800,Cre12.g506000,Cre14.g624950,Cre16.g655750,Cre16.g666150,Cre16.g674515,Cre33.g759047	20	17	2.4
GO:0003341	Cilium Movement	34/41	5.50e-13	Cre01.g029150,Cre02.g103950,Cre02.g141606,Cre03.g167600,Cre03.g185050,Cre03.g185650,Cre05.g242500,Cre05.g242550,Cre06.g253404,Cre06.g271150,Cre06.g296850,Cre07.g330200,Cre07.g330700,Cre07.g351650,Cre08.g361200,Cre09.g392282,Cre09.g411450,Cre10.g420800,Cre11.g476050,Cre11.g476376,Cre11.g476850,Cre12.g484250,Cre12.g494800,Cre12.g506000,Cre12.g520950,Cre12.g536550,Cre13.g607750,Cre16.g655750,Cre16.g…	Cre01.g029150,Cre02.g103950,Cre02.g141606,Cre03.g167600,Cre03.g185050,Cre03.g185650,Cre05.g242500,Cre05.g242550,Cre06.g253404,Cre06.g253754,Cre06.g265950,Cre06.g271150,Cre06.g296850,Cre07.g330200,Cre07.g330700,Cre07.g351650,Cre08.g361200,Cre08.g376550,Cre09.g392282,Cre09.g411450,Cre10.g420800,Cre11.g467560,Cre11.g476050,Cre11.g476376,Cre11.g476850,Cre12.g484250,Cre12.g494800,Cre12.g506000,Cre12.g…	41	34	4.92
GO:0060271	Cilium Assembly	61/88	2.10e-10	Cre01.g027950,Cre01.g029150,Cre01.g065822,Cre02.g077650,Cre02.g092850,Cre02.g103950,Cre02.g141606,Cre03.g181150,Cre03.g185050,Cre03.g204150,Cre04.g219250,Cre05.g238270,Cre05.g241637,Cre05.g242500,Cre05.g242550,Cre06.g253404,Cre06.g257250,Cre06.g258363,Cre06.g267550,Cre06.g271150,Cre06.g296850,Cre07.g325724,Cre07.g330200,Cre07.g335750,Cre07.g342850,Cre07.g351650,Cre08.g361200,Cre09.g398882,Cre09.g…	Cre01.g000700,Cre01.g001657,Cre01.g007811,Cre01.g027950,Cre01.g029150,Cre01.g043750,Cre01.g065822,Cre02.g077650,Cre02.g092850,Cre02.g103950,Cre02.g141606,Cre03.g167550,Cre03.g178200,Cre03.g181150,Cre03.g185050,Cre03.g204150,Cre04.g218250,Cre04.g219250,Cre04.g219700,Cre05.g238270,Cre05.g241637,Cre05.g242500,Cre05.g242550,Cre06.g250300,Cre06.g253404,Cre06.g253754,Cre06.g257250,Cre06.g258363,Cre06.g…	88	61	10.55
GO:0042073	Intraciliary Transport	20/22	6.80e-10	Cre01.g027950,Cre01.g065822,Cre02.g089950,Cre02.g110950,Cre04.g219250,Cre05.g241637,Cre06.g268800,Cre07.g335750,Cre07.g342200,Cre08.g362650,Cre09.g398882,Cre10.g450350,Cre10.g467000,Cre11.g467616,Cre11.g467739,Cre12.g536600,Cre13.g572700,Cre17.g703900,Cre17.g723600,Cre17.g730950	Cre01.g027950,Cre01.g065822,Cre02.g089950,Cre02.g110950,Cre04.g219250,Cre05.g241637,Cre06.g268800,Cre07.g335750,Cre07.g342200,Cre08.g362650,Cre09.g394732,Cre09.g398882,Cre10.g428664,Cre10.g450350,Cre10.g467000,Cre11.g467616,Cre11.g467739,Cre12.g536600,Cre13.g572700,Cre17.g703900,Cre17.g723600,Cre17.g730950	22	20	2.64
GO:0007018	Microtubule-Based Movement	80/132	1.20e-08	Cre01.g021950,Cre01.g027950,Cre01.g029150,Cre01.g036800,Cre01.g065822,Cre02.g073750,Cre02.g089950,Cre02.g103950,Cre02.g110950,Cre02.g141606,Cre03.g145127,Cre03.g167600,Cre03.g185050,Cre03.g185650,Cre04.g219250,Cre05.g241637,Cre05.g242500,Cre05.g242550,Cre05.g244250,Cre06.g253404,Cre06.g268800,Cre06.g271150,Cre06.g296850,Cre06.g297850,Cre07.g330200,Cre07.g330700,Cre07.g335750,Cre07.g342200,Cre07.g…	Cre01.g020050,Cre01.g021950,Cre01.g027950,Cre01.g029150,Cre01.g036800,Cre01.g049650,Cre01.g055600,Cre01.g055966,Cre01.g065822,Cre02.g073750,Cre02.g089950,Cre02.g103950,Cre02.g107050,Cre02.g107350,Cre02.g110950,Cre02.g141606,Cre03.g145107,Cre03.g145127,Cre03.g164050,Cre03.g167600,Cre03.g168800,Cre03.g171424,Cre03.g173700,Cre03.g185050,Cre03.g185650,Cre03.g200600,Cre03.g202000,Cre03.g205249,Cre04.g…	132	80	15.83
GO:0035082	Axoneme Assembly	28/34	3.60e-08	Cre01.g029150,Cre02.g092850,Cre02.g103950,Cre02.g141606,Cre05.g238270,Cre05.g241637,Cre06.g253404,Cre06.g258363,Cre06.g271150,Cre07.g330200,Cre07.g342850,Cre07.g351650,Cre08.g361200,Cre09.g411450,Cre10.g420800,Cre10.g434400,Cre11.g476050,Cre11.g476850,Cre12.g484250,Cre12.g494800,Cre12.g506000,Cre12.g536550,Cre13.g607750,Cre16.g666150,Cre16.g674515,Cre16.g689600,Cre17.g698365,Cre17.g701250	Cre01.g001657,Cre01.g029150,Cre02.g092850,Cre02.g103950,Cre02.g141606,Cre05.g238270,Cre05.g241637,Cre06.g253404,Cre06.g253754,Cre06.g258363,Cre06.g265950,Cre06.g271150,Cre07.g330200,Cre07.g342850,Cre07.g351650,Cre08.g361200,Cre09.g411250,Cre09.g411450,Cre10.g420800,Cre10.g434400,Cre11.g467560,Cre11.g476050,Cre11.g476850,Cre12.g484250,Cre12.g494800,Cre12.g506000,Cre12.g536550,Cre13.g607750,Cre14.g…	34	28	4.08
GO:0061512	Protein Localization to Cilium	8/10	1.50e-06	Cre01.g065822,Cre02.g089950,Cre06.g268800,Cre11.g475000,Cre12.g506851,Cre16.g664500,Cre16.g667450,Cre17.g741950	Cre01.g065822,Cre02.g089950,Cre06.g268800,Cre11.g475000,Cre12.g506851,Cre12.g520650,Cre12.g548300,Cre16.g664500,Cre16.g667450,Cre17.g741950	10	8	1.2
GO:0035721	Intraciliary Retrograde Transport	6/6	2.90e-06	Cre01.g065822,Cre02.g110950,Cre06.g268800,Cre08.g362650,Cre09.g398882,Cre13.g572700	Cre01.g065822,Cre02.g110950,Cre06.g268800,Cre08.g362650,Cre09.g398882,Cre13.g572700	6	6	0.72
GO:0036158	Outer Dynein Arm Assembly	8/11	4.90e-06	Cre02.g092850,Cre06.g258363,Cre07.g342850,Cre09.g411450,Cre11.g476050,Cre12.g506000,Cre12.g536550,Cre16.g666150	Cre02.g092850,Cre06.g258363,Cre06.g265950,Cre07.g342850,Cre09.g411250,Cre09.g411450,Cre11.g467560,Cre11.g476050,Cre12.g506000,Cre12.g536550,Cre16.g666150	11	8	1.32
GO:0036159	Inner Dynein Arm Assembly	8/11	4.90e-06	Cre02.g103950,Cre02.g141606,Cre06.g253404,Cre12.g484250,Cre12.g494800,Cre16.g674515,Cre16.g689600,Cre17.g701250	Cre02.g103950,Cre02.g141606,Cre06.g253404,Cre06.g253754,Cre11.g467560,Cre12.g484250,Cre12.g494800,Cre14.g624950,Cre16.g674515,Cre16.g689600,Cre17.g701250	11	8	1.32
GO:1905515	Non-Motile Cilium Assembly	6/7	1.80e-05	Cre01.g065822,Cre06.g257250,Cre07.g335750,Cre10.g467000,Cre16.g666500,Cre17.g741950	Cre01.g065822,Cre06.g257250,Cre07.g335750,Cre10.g467000,Cre12.g548300,Cre16.g666500,Cre17.g741950	7	6	0.84
GO:2000574	Regulation of Microtubule Motor Activity	5/5	2.50e-05	Cre02.g103950,Cre03.g181150,Cre03.g187200,Cre12.g527800,Cre16.g689600	Cre02.g103950,Cre03.g181150,Cre03.g187200,Cre12.g527800,Cre16.g689600	5	5	0.6
GO:0051270	Regulation of Cellular Component Movement	5/5	2.50e-05	Cre01.g029150,Cre06.g291700,Cre07.g351650,Cre13.g607750,Cre16.g688450	Cre01.g029150,Cre06.g291700,Cre07.g351650,Cre13.g607750,Cre16.g688450	5	5	0.6
GO:0044782	Cilium Organization	73/102	9.70e-05	Cre01.g024500,Cre01.g025450,Cre01.g027950,Cre01.g029150,Cre01.g065822,Cre02.g077650,Cre02.g089950,Cre02.g092850,Cre02.g103950,Cre02.g110950,Cre02.g141606,Cre03.g167600,Cre03.g181150,Cre03.g185050,Cre03.g204150,Cre04.g219250,Cre05.g238270,Cre05.g241637,Cre05.g242500,Cre05.g242550,Cre06.g253404,Cre06.g257250,Cre06.g258363,Cre06.g267550,Cre06.g268800,Cre06.g271150,Cre06.g296850,Cre07.g325724,Cre07.g…	Cre01.g000700,Cre01.g001657,Cre01.g007811,Cre01.g024500,Cre01.g025450,Cre01.g027950,Cre01.g029150,Cre01.g043750,Cre01.g065822,Cre02.g077650,Cre02.g089950,Cre02.g092850,Cre02.g103950,Cre02.g110950,Cre02.g141606,Cre03.g167550,Cre03.g167600,Cre03.g178200,Cre03.g181150,Cre03.g185050,Cre03.g204150,Cre04.g218250,Cre04.g219250,Cre04.g219700,Cre05.g238270,Cre05.g241637,Cre05.g242500,Cre05.g242550,Cre06.g…	102	73	12.23
GO:0071805	Potassium Ion Transmembrane Transport	13/35	1.10e-04	Cre01.g022150,Cre01.g035800,Cre04.g217350,Cre04.g220200,Cre05.g234645,Cre06.g308650,Cre07.g330400,Cre12.g526701,Cre12.g553900,Cre13.g591450,Cre16.g670754,Cre17.g714150,Cre17.g714200	Cre01.g003751,Cre01.g022150,Cre01.g034150,Cre01.g035800,Cre01.g053700,Cre02.g098750,Cre02.g144550,Cre02.g146300,Cre04.g214545,Cre04.g214657,Cre04.g217350,Cre04.g220200,Cre05.g234645,Cre05.g243454,Cre06.g263950,Cre06.g308650,Cre06.g311650,Cre07.g329882,Cre07.g330400,Cre09.g402700,Cre10.g432550,Cre11.g468353,Cre12.g526701,Cre12.g553450,Cre12.g553850,Cre12.g553900,Cre13.g589800,Cre13.g591450,Cre13.g…	35	13	4.2
GO:0044458	Motile Cilium Assembly	7/12	1.60e-04	Cre01.g029150,Cre03.g181150,Cre06.g267550,Cre07.g330200,Cre09.g398882,Cre10.g449250,Cre17.g730950	Cre01.g000700,Cre01.g029150,Cre03.g181150,Cre06.g250300,Cre06.g267550,Cre06.g287150,Cre06.g287176,Cre07.g330200,Cre09.g389300,Cre09.g398882,Cre10.g449250,Cre17.g730950	12	7	1.44
GO:0019722	Calcium-Mediated Signaling	6/9	1.80e-04	Cre01.g051250,Cre03.g178150,Cre03.g178350,Cre11.g468450,Cre16.g676645,Cre40.g760147	Cre01.g051250,Cre03.g150300,Cre03.g178150,Cre03.g178350,Cre03.g210177,Cre11.g468450,Cre14.g617950,Cre16.g676645,Cre40.g760147	9	6	1.08
GO:0032886	Regulation of Microtubule-Based Process	10/18	2.00e-04	Cre01.g005550,Cre01.g029150,Cre03.g178500,Cre07.g345150,Cre07.g351650,Cre11.g467739,Cre12.g536600,Cre13.g607750,Cre16.g688450,Cre17.g741200	Cre01.g005550,Cre01.g029150,Cre03.g178500,Cre07.g345150,Cre07.g351650,Cre08.g359200,Cre11.g467739,Cre11.g482850,Cre12.g498450,Cre12.g536600,Cre13.g584901,Cre13.g607750,Cre16.g672500,Cre16.g688450,Cre17.g704950,Cre17.g729500,Cre17.g741200,Cre17.g747847	18	10	2.16
GO:0007099	Centriole Replication	6/10	4.00e-04	Cre01.g024500,Cre01.g055428,Cre07.g347050,Cre11.g468450,Cre16.g680500,Cre17.g727900	Cre01.g024500,Cre01.g055428,Cre03.g195366,Cre06.g275400,Cre07.g347050,Cre10.g418250,Cre11.g468450,Cre12.g509500,Cre16.g680500,Cre17.g727900	10	6	1.2
GO:0006906	Vesicle Fusion	9/27	6.00e-04	Cre01.g010700,Cre04.g214750,Cre04.g225850,Cre06.g290100,Cre07.g342050,Cre08.g377600,Cre12.g507450,Cre12.g554200,Cre17.g709350	Cre01.g010700,Cre02.g095074,Cre02.g098950,Cre02.g099000,Cre03.g199311,Cre03.g209281,Cre04.g214750,Cre04.g224750,Cre04.g224800,Cre04.g225850,Cre04.g225900,Cre06.g278117,Cre06.g280900,Cre06.g290100,Cre07.g328550,Cre07.g342050,Cre08.g377600,Cre12.g507450,Cre12.g554200,Cre12.g554700,Cre13.g577500,Cre13.g578850,Cre13.g578900,Cre13.g588550,Cre13.g606350,Cre16.g692050,Cre17.g709350	27	9	3.24
GO:0000226	Microtubule Cytoskeleton Organization	61/146	7.20e-04	Cre01.g005550,Cre01.g024500,Cre01.g029150,Cre01.g055428,Cre02.g091700,Cre02.g092850,Cre02.g095113,Cre02.g103950,Cre02.g141606,Cre02.g141700,Cre03.g178150,Cre03.g178350,Cre03.g178500,Cre03.g190950,Cre04.g216850,Cre05.g238270,Cre05.g241637,Cre06.g253404,Cre06.g258363,Cre06.g271150,Cre06.g278194,Cre06.g283550,Cre07.g330200,Cre07.g342850,Cre07.g345150,Cre07.g347050,Cre07.g351650,Cre08.g359900,Cre08.g…	Cre01.g001657,Cre01.g005550,Cre01.g008450,Cre01.g013550,Cre01.g019150,Cre01.g022000,Cre01.g024500,Cre01.g029150,Cre01.g047900,Cre01.g055428,Cre02.g091700,Cre02.g092850,Cre02.g095113,Cre02.g099601,Cre02.g101750,Cre02.g103950,Cre02.g105400,Cre02.g113600,Cre02.g141606,Cre02.g141700,Cre02.g143151,Cre02.g147050,Cre02.g147100,Cre03.g149800,Cre03.g150300,Cre03.g160450,Cre03.g172650,Cre03.g178150,Cre03.g…	146	61	17.51
GO:0070286	Axonemal Dynein Complex Assembly	20/26	8.80e-04	Cre01.g029150,Cre02.g092850,Cre02.g103950,Cre02.g141606,Cre06.g253404,Cre06.g258363,Cre07.g342850,Cre08.g361200,Cre09.g411450,Cre11.g476050,Cre11.g476850,Cre12.g484250,Cre12.g494800,Cre12.g506000,Cre12.g536550,Cre13.g607750,Cre16.g666150,Cre16.g674515,Cre16.g689600,Cre17.g701250	Cre01.g001657,Cre01.g029150,Cre02.g092850,Cre02.g103950,Cre02.g141606,Cre06.g253404,Cre06.g253754,Cre06.g258363,Cre06.g265950,Cre07.g342850,Cre08.g361200,Cre09.g411250,Cre09.g411450,Cre11.g467560,Cre11.g476050,Cre11.g476850,Cre12.g484250,Cre12.g494800,Cre12.g506000,Cre12.g536550,Cre13.g607750,Cre14.g624950,Cre16.g666150,Cre16.g674515,Cre16.g689600,Cre17.g701250	26	20	3.12
GO:0035735	Intraciliary Transport Involved in Cilium Assembly	4/5	9.30e-04	Cre01.g027950,Cre09.g398882,Cre11.g467616,Cre17.g723600	Cre01.g027950,Cre09.g394732,Cre09.g398882,Cre11.g467616,Cre17.g723600	5	4	0.6
GO:0000278	Mitotic Cell Cycle	18/164	1.28e-03	Cre01.g047229,Cre01.g055428,Cre02.g091700,Cre03.g190950,Cre03.g206650,Cre04.g216850,Cre05.g232750,Cre06.g249150,Cre07.g317300,Cre07.g347050,Cre08.g359900,Cre11.g468450,Cre12.g542250,Cre12.g549550,Cre13.g602400,Cre16.g680500,Cre17.g727900,Cre17.g733300	Cre01.g008450,Cre01.g009250,Cre01.g013600,Cre01.g016570,Cre01.g019150,Cre01.g032550,Cre01.g034650,Cre01.g047229,Cre01.g055420,Cre01.g055428,Cre02.g079250,Cre02.g086650,Cre02.g091700,Cre02.g098300,Cre02.g101850,Cre02.g105400,Cre02.g108000,Cre02.g113600,Cre02.g143151,Cre03.g149800,Cre03.g150650,Cre03.g153150,Cre03.g158464,Cre03.g161050,Cre03.g163300,Cre03.g164800,Cre03.g164900,Cre03.g172650,Cre03.g…	164	18	19.66
GO:0009967	Positive Regulation of Signal Transduction	5/9	2.04e-03	Cre01.g004550,Cre02.g077925,Cre02.g077951,Cre06.g249150,Cre19.g751247	Cre01.g004550,Cre02.g077900,Cre02.g077925,Cre02.g077951,Cre03.g192000,Cre06.g249150,Cre17.g713900,Cre17.g715750,Cre19.g751247	9	5	1.08
GO:0006828	Manganese Ion Transport	5/16	2.53e-03	Cre09.g390578,Cre09.g397142,Cre10.g420500,Cre10.g452950,Cre17.g707700	Cre02.g084350,Cre02.g099500,Cre02.g107550,Cre03.g153950,Cre03.g175050,Cre05.g248300,Cre07.g315200,Cre07.g321951,Cre09.g390578,Cre09.g397142,Cre10.g420500,Cre10.g452950,Cre16.g660000,Cre16.g660050,Cre17.g707700,Cre17.g731300	16	5	1.92
GO:0006952	Defense Response	8/57	3.72e-03	Cre01.g016200,Cre01.g016250,Cre02.g091550,Cre06.g249150,Cre08.g358572,Cre08.g358576,Cre09.g414050,Cre13.g606300	Cre01.g013801,Cre01.g014350,Cre01.g015600,Cre01.g016200,Cre01.g016250,Cre01.g038700,Cre02.g091550,Cre02.g092500,Cre02.g104900,Cre02.g110100,Cre03.g145207,Cre03.g156050,Cre03.g165215,Cre03.g175400,Cre03.g185550,Cre03.g189800,Cre03.g197350,Cre04.g224150,Cre04.g229300,Cre05.g234666,Cre05.g237350,Cre06.g249150,Cre06.g278163,Cre06.g307700,Cre08.g358572,Cre08.g358573,Cre08.g358575,Cre08.g358576,Cre08.g…	57	8	6.83
GO:0070507	Regulation of Microtubule Cytoskeleton Organization	6/14	3.74e-03	Cre01.g005550,Cre03.g178500,Cre07.g345150,Cre11.g467739,Cre12.g536600,Cre17.g741200	Cre01.g005550,Cre03.g178500,Cre07.g345150,Cre08.g359200,Cre11.g467739,Cre11.g482850,Cre12.g498450,Cre12.g536600,Cre13.g584901,Cre16.g672500,Cre17.g704950,Cre17.g729500,Cre17.g741200,Cre17.g747847	14	6	1.68
GO:0030030	Cell Projection Organization	77/112	5.12e-03	Cre01.g024500,Cre01.g025450,Cre01.g027950,Cre01.g029150,Cre01.g065822,Cre02.g073750,Cre02.g077650,Cre02.g089950,Cre02.g092850,Cre02.g103950,Cre02.g110950,Cre02.g141606,Cre03.g145127,Cre03.g167600,Cre03.g181150,Cre03.g185050,Cre03.g204150,Cre04.g219250,Cre05.g238270,Cre05.g241637,Cre05.g242500,Cre05.g242550,Cre06.g251200,Cre06.g253404,Cre06.g257250,Cre06.g258363,Cre06.g264050,Cre06.g267550,Cre06.g…	Cre01.g000700,Cre01.g001657,Cre01.g007811,Cre01.g024500,Cre01.g025450,Cre01.g027950,Cre01.g029150,Cre01.g043750,Cre01.g065822,Cre02.g073750,Cre02.g077650,Cre02.g089950,Cre02.g092850,Cre02.g103950,Cre02.g110950,Cre02.g141606,Cre03.g145127,Cre03.g156250,Cre03.g167550,Cre03.g167600,Cre03.g178200,Cre03.g181150,Cre03.g185050,Cre03.g204150,Cre04.g215500,Cre04.g218250,Cre04.g219250,Cre04.g219700,Cre05.g…	112	77	13.43
GO:0051480	Regulation of Cytosolic Calcium Ion Concentration	4/7	5.33e-03	Cre09.g390578,Cre09.g397142,Cre10.g420500,Cre10.g452950	Cre03.g153950,Cre03.g175050,Cre06.g270200,Cre09.g390578,Cre09.g397142,Cre10.g420500,Cre10.g452950	7	4	0.84
GO:0048870	Cell Motility	36/41	5.71e-03	Cre01.g029150,Cre02.g091700,Cre02.g103950,Cre02.g110950,Cre02.g141606,Cre04.g217914,Cre05.g241637,Cre05.g242500,Cre05.g242550,Cre06.g271150,Cre06.g291700,Cre07.g330200,Cre07.g351650,Cre09.g386736,Cre09.g411450,Cre09.g416550,Cre10.g418150,Cre10.g420800,Cre11.g467739,Cre11.g476050,Cre11.g476850,Cre12.g484250,Cre12.g494800,Cre12.g502000,Cre12.g506000,Cre12.g531500,Cre13.g584400,Cre13.g607750,Cre14.g…	Cre01.g029150,Cre02.g091700,Cre02.g103950,Cre02.g110950,Cre02.g141606,Cre04.g215500,Cre04.g217914,Cre05.g241637,Cre05.g242500,Cre05.g242550,Cre06.g265950,Cre06.g271150,Cre06.g291700,Cre07.g330200,Cre07.g351650,Cre08.g376550,Cre09.g386736,Cre09.g411450,Cre09.g416550,Cre10.g418150,Cre10.g420800,Cre11.g467739,Cre11.g476050,Cre11.g476850,Cre12.g484250,Cre12.g494800,Cre12.g502000,Cre12.g506000,Cre12.g…	41	36	4.92
GO:0048278	Vesicle Docking	10/31	6.01e-03	Cre01.g010700,Cre06.g290100,Cre10.g461250,Cre11.g467580,Cre11.g467620,Cre11.g467699,Cre12.g507450,Cre12.g515550,Cre15.g641800,Cre17.g709350	Cre01.g003050,Cre01.g010700,Cre01.g048000,Cre02.g095074,Cre02.g098950,Cre02.g099000,Cre06.g271950,Cre06.g290100,Cre07.g317800,Cre07.g328550,Cre07.g333950,Cre08.g382150,Cre10.g432301,Cre10.g461250,Cre11.g467580,Cre11.g467620,Cre11.g467699,Cre11.g479200,Cre12.g483800,Cre12.g507450,Cre12.g515550,Cre12.g521350,Cre12.g522000,Cre12.g551801,Cre12.g551802,Cre13.g588550,Cre15.g641800,Cre16.g692050,Cre17.g…	31	10	3.72
GO:0006869	Lipid Transport	12/40	7.95e-03	Cre02.g077951,Cre03.g186350,Cre03.g191350,Cre03.g205137,Cre07.g316992,Cre12.g519450,Cre12.g536000,Cre12.g536050,Cre14.g613950,Cre14.g618400,Cre16.g674500,Cre17.g721000	Cre01.g044600,Cre01.g044650,Cre01.g049100,Cre02.g074900,Cre02.g077951,Cre02.g095000,Cre02.g095098,Cre02.g118850,Cre03.g144204,Cre03.g151400,Cre03.g174850,Cre03.g186350,Cre03.g186400,Cre03.g186450,Cre03.g191350,Cre03.g199759,Cre03.g205137,Cre03.g210961,Cre06.g267850,Cre06.g268200,Cre07.g316992,Cre09.g392750,Cre09.g395028,Cre11.g467563,Cre11.g467726,Cre12.g503950,Cre12.g519450,Cre12.g536000,Cre12.g…	40	12	4.8
GO:0032482	Rab Protein Signal Transduction	6/16	8.08e-03	Cre01.g039200,Cre01.g047950,Cre02.g144350,Cre12.g517400,Cre15.g641800,Cre17.g715050	Cre01.g039200,Cre01.g047550,Cre01.g047950,Cre02.g144350,Cre03.g189250,Cre06.g262850,Cre06.g278139,Cre06.g311900,Cre09.g386900,Cre09.g390763,Cre11.g482900,Cre12.g517400,Cre12.g560150,Cre15.g641800,Cre17.g715050,Cre17.g722350	16	6	1.92
GO:0016126	Sterol Biosynthetic Process	5/12	9.41e-03	Cre02.g092350,Cre07.g315650,Cre12.g500500,Cre12.g557900,Cre16.g663950	Cre02.g076800,Cre02.g092350,Cre02.g095092,Cre03.g145687,Cre03.g175250,Cre06.g261200,Cre07.g315650,Cre12.g500500,Cre12.g557900,Cre13.g567901,Cre16.g663950,Cre17.g734644	12	5	1.44
GO:0045332	Phospholipid Translocation	4/8	9.65e-03	Cre03.g186350,Cre07.g316992,Cre12.g536000,Cre12.g536050	Cre03.g186350,Cre03.g186400,Cre03.g186450,Cre06.g267850,Cre07.g316992,Cre12.g536000,Cre12.g536050,Cre16.g656500	8	4	0.96
GO:0035335	Peptidyl-Tyrosine Dephosphorylation	9/33	1.32e-02	Cre01.g018100,Cre01.g054600,Cre02.g077650,Cre03.g165300,Cre07.g317150,Cre07.g325724,Cre08.g358554,Cre09.g416950,Cre33.g758897	Cre01.g018100,Cre01.g024850,Cre01.g054550,Cre01.g054600,Cre01.g054800,Cre02.g077650,Cre02.g105400,Cre03.g165300,Cre03.g187500,Cre05.g247400,Cre06.g267250,Cre06.g284650,Cre06.g308400,Cre07.g314351,Cre07.g316600,Cre07.g317150,Cre07.g319150,Cre07.g319200,Cre07.g319226,Cre07.g325724,Cre07.g352550,Cre07.g354301,Cre08.g358554,Cre08.g376700,Cre09.g389949,Cre09.g395100,Cre09.g395150,Cre09.g398150,Cre09.g…	33	9	3.96
GO:0031109	Microtubule Polymerization or Depolymerization	5/20	1.42e-02	Cre01.g005550,Cre02.g141700,Cre03.g178500,Cre13.g602400,Cre17.g741200	Cre01.g005550,Cre01.g019150,Cre02.g141700,Cre02.g143151,Cre02.g147050,Cre02.g147100,Cre03.g149800,Cre03.g160450,Cre03.g178500,Cre06.g299300,Cre10.g430900,Cre10.g439450,Cre11.g467745,Cre12.g525500,Cre13.g602400,Cre14.g610000,Cre16.g672500,Cre17.g697500,Cre17.g740700,Cre17.g741200	20	5	2.4
GO:0007021	Tubulin Complex Assembly	3/5	1.43e-02	Cre02.g095113,Cre03.g200150,Cre16.g670800	Cre02.g095113,Cre03.g200150,Cre06.g261650,Cre12.g490250,Cre16.g670800	5	3	0.6
GO:0060548	Negative Regulation of Cell Death	3/5	1.43e-02	Cre02.g095115,Cre02.g113400,Cre11.g482101	Cre01.g041000,Cre02.g095115,Cre02.g113400,Cre10.g439900,Cre11.g482101	5	3	0.6
GO:0006896	Golgi to Vacuole Transport	3/5	1.43e-02	Cre02.g087551,Cre07.g342050,Cre12.g554200	Cre02.g087551,Cre07.g342050,Cre08.g367200,Cre12.g554200,Cre13.g577500	5	3	0.6
GO:0051261	Protein Depolymerization	3/5	1.43e-02	Cre03.g178500,Cre12.g511650,Cre13.g602400	Cre03.g160450,Cre03.g178500,Cre07.g339050,Cre12.g511650,Cre13.g602400	5	3	0.6
GO:0006195	Purine Nucleotide Catabolic Process	3/5	1.43e-02	Cre02.g081300,Cre02.g145200,Cre03.g184400	Cre02.g081300,Cre02.g145200,Cre03.g184400,Cre03.g191500,Cre09.g409801	5	3	0.6
GO:0051300	Spindle Pole Body Organization	3/5	1.43e-02	Cre03.g178150,Cre06.g283550,Cre16.g676645	Cre03.g150300,Cre03.g178150,Cre03.g210177,Cre06.g283550,Cre16.g676645	5	3	0.6
GO:0055085	Transmembrane Transport	89/633	1.91e-02	Cre01.g014150,Cre01.g021050,Cre01.g022150,Cre01.g023000,Cre01.g029900,Cre01.g035750,Cre01.g035800,Cre02.g077951,Cre02.g095151,Cre02.g097800,Cre02.g112550,Cre03.g145147,Cre03.g169300,Cre03.g191350,Cre04.g213000,Cre04.g217350,Cre04.g217850,Cre04.g220200,Cre04.g223300,Cre05.g234645,Cre06.g260700,Cre06.g264450,Cre06.g281400,Cre06.g293051,Cre06.g302000,Cre06.g308650,Cre06.g309000,Cre07.g330400,Cre08.g…	Cre01.g000150,Cre01.g000950,Cre01.g001350,Cre01.g003751,Cre01.g007000,Cre01.g007450,Cre01.g007500,Cre01.g007901,Cre01.g009400,Cre01.g010500,Cre01.g012050,Cre01.g012650,Cre01.g012700,Cre01.g012750,Cre01.g012850,Cre01.g013700,Cre01.g014150,Cre01.g017050,Cre01.g018800,Cre01.g021050,Cre01.g022150,Cre01.g023000,Cre01.g023650,Cre01.g027750,Cre01.g027764,Cre01.g027800,Cre01.g028423,Cre01.g029400,Cre01.g…	633	89	75.9
GO:0007017	Microtubule-Based Process	119/251	1.97e-02	Cre01.g005550,Cre01.g021950,Cre01.g024500,Cre01.g027950,Cre01.g029150,Cre01.g036800,Cre01.g055428,Cre01.g065822,Cre02.g073750,Cre02.g089950,Cre02.g091700,Cre02.g092850,Cre02.g095113,Cre02.g103950,Cre02.g110950,Cre02.g141606,Cre02.g141700,Cre03.g145127,Cre03.g167600,Cre03.g178150,Cre03.g178350,Cre03.g178500,Cre03.g181150,Cre03.g185050,Cre03.g185650,Cre03.g187200,Cre03.g190950,Cre04.g216850,Cre04.g…	Cre01.g001657,Cre01.g005550,Cre01.g008450,Cre01.g013550,Cre01.g019150,Cre01.g020050,Cre01.g021950,Cre01.g022000,Cre01.g024500,Cre01.g027950,Cre01.g029150,Cre01.g036800,Cre01.g047900,Cre01.g049650,Cre01.g055428,Cre01.g055600,Cre01.g055966,Cre01.g065822,Cre02.g073750,Cre02.g089950,Cre02.g091700,Cre02.g092850,Cre02.g095113,Cre02.g099601,Cre02.g101750,Cre02.g103950,Cre02.g105400,Cre02.g107050,Cre02.g…	251	119	30.1
GO:0006457	Protein Folding	26/150	1.99e-02	Cre01.g017200,Cre01.g026550,Cre02.g092250,Cre02.g095113,Cre02.g114700,Cre03.g156750,Cre03.g168450,Cre03.g178450,Cre03.g200150,Cre03.g204577,Cre05.g234639,Cre06.g292500,Cre09.g397200,Cre09.g399300,Cre09.g416750,Cre10.g439100,Cre10.g443250,Cre11.g479050,Cre12.g495951,Cre12.g511050,Cre12.g528250,Cre12.g555700,Cre16.g670800,Cre16.g671750,Cre16.g675550,Cre17.g723150	Cre01.g001750,Cre01.g002300,Cre01.g003100,Cre01.g009450,Cre01.g012150,Cre01.g017200,Cre01.g019950,Cre01.g026550,Cre01.g037400,Cre01.g038400,Cre01.g047700,Cre02.g080600,Cre02.g080650,Cre02.g080700,Cre02.g088200,Cre02.g090850,Cre02.g092250,Cre02.g095097,Cre02.g095113,Cre02.g095122,Cre02.g095450,Cre02.g106150,Cre02.g114700,Cre02.g141186,Cre03.g145787,Cre03.g152750,Cre03.g155550,Cre03.g156750,Cre03.g…	150	26	17.99
GO:0006886	Intracellular Protein Transport	55/332	2.41e-02	Cre01.g010700,Cre01.g018600,Cre01.g021050,Cre01.g027950,Cre01.g039200,Cre01.g047950,Cre01.g065822,Cre02.g073400,Cre02.g089950,Cre02.g094350,Cre02.g110950,Cre02.g144350,Cre03.g155650,Cre04.g219250,Cre04.g224650,Cre05.g241637,Cre05.g245350,Cre06.g268800,Cre06.g290100,Cre06.g301050,Cre07.g315350,Cre07.g335750,Cre07.g342050,Cre07.g342200,Cre08.g361350,Cre08.g362650,Cre09.g398882,Cre10.g429600,Cre10.g…	Cre01.g003050,Cre01.g007200,Cre01.g008850,Cre01.g010500,Cre01.g010700,Cre01.g018600,Cre01.g020264,Cre01.g020950,Cre01.g021050,Cre01.g023800,Cre01.g024400,Cre01.g026150,Cre01.g027100,Cre01.g027950,Cre01.g029650,Cre01.g031200,Cre01.g032000,Cre01.g033400,Cre01.g034000,Cre01.g035200,Cre01.g035850,Cre01.g035900,Cre01.g039200,Cre01.g047550,Cre01.g047950,Cre01.g048000,Cre01.g050400,Cre01.g065822,Cre02.g…	332	55	39.81
GO:0070887	Cellular Response to Chemical Stimulus	27/164	2.56e-02	Cre02.g077925,Cre02.g077951,Cre02.g098850,Cre02.g106350,Cre03.g166800,Cre03.g170200,Cre03.g202897,Cre06.g249150,Cre06.g262100,Cre06.g263550,Cre06.g278186,Cre07.g335650,Cre08.g380300,Cre09.g389726,Cre12.g490300,Cre12.g550400,Cre13.g585350,Cre16.g661300,Cre16.g662750,Cre16.g663000,Cre16.g664550,Cre17.g723650,Cre17.g725200,Cre17.g729950,Cre17.g737702,Cre17.g743897,Cre18.g748597	Cre01.g012150,Cre01.g014350,Cre01.g038400,Cre01.g040450,Cre01.g045700,Cre01.g050350,Cre01.g050850,Cre01.g054150,Cre02.g077900,Cre02.g077925,Cre02.g077951,Cre02.g078300,Cre02.g080600,Cre02.g080700,Cre02.g080900,Cre02.g087700,Cre02.g092500,Cre02.g095069,Cre02.g096150,Cre02.g098850,Cre02.g106350,Cre02.g110400,Cre02.g114600,Cre02.g141186,Cre03.g158800,Cre03.g160300,Cre03.g163950,Cre03.g164450,Cre03.g…	164	27	19.66
GO:0034453	Microtubule Anchoring	3/6	2.60e-02	Cre06.g278194,Cre12.g487350,Cre17.g724400	Cre03.g200991,Cre05.g237100,Cre06.g278194,Cre12.g487350,Cre16.g672200,Cre17.g724400	6	3	0.72
GO:0006898	Receptor-Mediated Endocytosis	3/6	2.60e-02	Cre03.g155650,Cre09.g393136,Cre12.g511650	Cre02.g101400,Cre03.g155650,Cre09.g393136,Cre12.g486209,Cre12.g488850,Cre12.g511650	6	3	0.72
GO:0046475	Glycerophospholipid Catabolic Process	3/6	2.60e-02	Cre03.g203600,Cre05.g242178,Cre12.g534050	Cre03.g203600,Cre05.g242178,Cre05.g242179,Cre06.g278126,Cre12.g534050,Cre12.g559450	6	3	0.72
GO:0006887	Exocytosis	8/25	2.61e-02	Cre04.g225850,Cre09.g392000,Cre11.g467699,Cre12.g515550,Cre12.g539050,Cre15.g641800,Cre16.g684600,Cre17.g744847	Cre01.g003050,Cre02.g095074,Cre04.g224750,Cre04.g224800,Cre04.g225850,Cre04.g225900,Cre07.g317800,Cre07.g328550,Cre07.g333950,Cre09.g392000,Cre10.g421250,Cre11.g467699,Cre11.g479200,Cre12.g515550,Cre12.g521350,Cre12.g539050,Cre12.g551801,Cre12.g551802,Cre12.g558250,Cre13.g588550,Cre15.g637150,Cre15.g641800,Cre16.g684600,Cre17.g733800,Cre17.g744847	25	8	3
GO:0045454	Cell Redox Homeostasis	17/87	2.76e-02	Cre01.g037800,Cre02.g142351,Cre06.g262100,Cre06.g278183,Cre10.g426400,Cre12.g509250,Cre12.g528850,Cre12.g550400,Cre12.g554850,Cre13.g585350,Cre16.g661300,Cre16.g662750,Cre16.g663000,Cre17.g714250,Cre17.g717750,Cre17.g743897,Cre18.g749847	Cre01.g014350,Cre01.g016514,Cre01.g027450,Cre01.g033550,Cre01.g037800,Cre01.g047800,Cre01.g052250,Cre01.g054150,Cre01.g066552,Cre02.g080900,Cre02.g088200,Cre02.g093750,Cre02.g094100,Cre02.g095069,Cre02.g104350,Cre02.g114600,Cre02.g142351,Cre02.g142800,Cre03.g144787,Cre03.g157800,Cre03.g202950,Cre04.g218750,Cre04.g218800,Cre04.g230928,Cre04.g232602,Cre05.g243050,Cre05.g248500,Cre06.g257601,Cre06.g…	87	17	10.43
GO:0098869	Cellular Oxidant Detoxification	14/72	3.38e-02	Cre02.g098850,Cre02.g106350,Cre03.g166800,Cre06.g262100,Cre06.g263550,Cre12.g490300,Cre12.g550400,Cre13.g585350,Cre16.g661300,Cre16.g662750,Cre16.g663000,Cre17.g729950,Cre17.g743897,Cre18.g748597	Cre01.g014350,Cre01.g045700,Cre01.g054150,Cre02.g078300,Cre02.g080900,Cre02.g087700,Cre02.g095069,Cre02.g096150,Cre02.g098850,Cre02.g106350,Cre02.g114600,Cre03.g166800,Cre03.g177300,Cre03.g178014,Cre03.g178050,Cre03.g178100,Cre03.g197750,Cre04.g218750,Cre04.g223800,Cre05.g232800,Cre05.g233900,Cre06.g257601,Cre06.g262100,Cre06.g263550,Cre06.g285150,Cre07.g324800,Cre07.g331150,Cre07.g332100,Cre07.g…	72	14	8.63
GO:0006893	Golgi to Plasma Membrane Transport	4/11	3.39e-02	Cre09.g392000,Cre10.g461250,Cre12.g539050,Cre16.g684600	Cre01.g003050,Cre02.g095081,Cre03.g204353,Cre07.g317800,Cre09.g386550,Cre09.g392000,Cre10.g423950,Cre10.g461250,Cre12.g539050,Cre12.g551801,Cre16.g684600	11	4	1.32
GO:0055088	Lipid Homeostasis	5/16	3.46e-02	Cre01.g000300,Cre03.g195500,Cre10.g431350,Cre12.g516100,Cre16.g689050	Cre01.g000300,Cre03.g175100,Cre03.g195500,Cre04.g214700,Cre05.g232002,Cre09.g400219,Cre09.g400256,Cre10.g431350,Cre10.g462000,Cre11.g467350,Cre12.g516100,Cre12.g522600,Cre12.g530950,Cre16.g687350,Cre16.g689050,Cre26.g756847	16	5	1.92
GO:0034765	Regulation of Ion Transmembrane Transport	5/16	3.46e-02	Cre01.g035800,Cre12.g553900,Cre13.g591450,Cre16.g665050,Cre16.g670754	Cre01.g035800,Cre01.g055550,Cre06.g281450,Cre06.g281500,Cre06.g281526,Cre06.g311650,Cre07.g329882,Cre12.g553450,Cre12.g553850,Cre12.g553900,Cre13.g591450,Cre16.g665050,Cre16.g665100,Cre16.g670754,Cre17.g702850,Cre17.g720600	16	5	1.92
GO:0070588	Calcium Ion Transmembrane Transport	8/33	3.74e-02	Cre09.g390578,Cre09.g397142,Cre09.g410050,Cre10.g420500,Cre10.g452950,Cre12.g505350,Cre16.g665050,Cre16.g665450	Cre01.g036350,Cre02.g115600,Cre02.g145100,Cre03.g153950,Cre03.g175050,Cre03.g182900,Cre04.g217954,Cre05.g242350,Cre06.g270200,Cre06.g281450,Cre06.g281500,Cre06.g281526,Cre09.g388850,Cre09.g390578,Cre09.g397142,Cre09.g409750,Cre09.g410050,Cre09.g410100,Cre10.g420500,Cre10.g452950,Cre10.g453400,Cre12.g499350,Cre12.g505350,Cre12.g519500,Cre13.g591100,Cre16.g649466,Cre16.g665050,Cre16.g665100,Cre16.g…	33	8	3.96
GO:0019932	Second-Messenger-Mediated Signaling	8/12	3.92e-02	Cre01.g051250,Cre03.g178150,Cre03.g178350,Cre06.g278650,Cre11.g468450,Cre12.g540050,Cre16.g676645,Cre40.g760147	Cre01.g051250,Cre03.g150300,Cre03.g178150,Cre03.g178350,Cre03.g210177,Cre06.g278650,Cre08.g367950,Cre11.g468450,Cre12.g540050,Cre14.g617950,Cre16.g676645,Cre40.g760147	12	8	1.44
GO:0001934	Positive Regulation of Protein Phosphorylation	6/28	3.96e-02	Cre05.g232750,Cre06.g249150,Cre07.g317300,Cre16.g651350,Cre17.g733300,Cre19.g751247	Cre01.g016570,Cre03.g164800,Cre03.g164900,Cre03.g180350,Cre05.g232750,Cre06.g249150,Cre06.g278222,Cre07.g317300,Cre07.g328850,Cre08.g371957,Cre10.g443300,Cre10.g453050,Cre11.g482850,Cre12.g499850,Cre12.g544400,Cre12.g550300,Cre12.g560350,Cre13.g563733,Cre14.g613900,Cre14.g630250,Cre16.g651350,Cre16.g659000,Cre16.g672753,Cre17.g728700,Cre17.g733300,Cre17.g738300,Cre17.g747847,Cre19.g751247	28	6	3.36
GO:0036065	Fucosylation	3/7	4.15e-02	Cre09.g388134,Cre12.g505900,Cre18.g749697	Cre02.g109000,Cre08.g364351,Cre09.g388134,Cre10.g449050,Cre12.g505900,Cre18.g749047,Cre18.g749697	7	3	0.84
GO:0009100	Glycoprotein Metabolic Process	14/125	4.18e-02	Cre02.g144050,Cre03.g202550,Cre06.g292900,Cre09.g388134,Cre09.g392245,Cre09.g397993,Cre10.g427550,Cre11.g474750,Cre11.g478184,Cre12.g505900,Cre12.g522650,Cre13.g582250,Cre17.g720950,Cre18.g749697	Cre01.g000400,Cre01.g000450,Cre01.g000500,Cre01.g000550,Cre01.g005651,Cre01.g005701,Cre01.g008051,Cre01.g008600,Cre01.g022600,Cre01.g031650,Cre01.g041300,Cre01.g041850,Cre01.g053900,Cre01.g058521,Cre02.g095147,Cre02.g099400,Cre02.g102750,Cre02.g108400,Cre02.g111150,Cre02.g116150,Cre02.g116600,Cre02.g117600,Cre02.g144050,Cre02.g144100,Cre02.g147650,Cre03.g150950,Cre03.g151800,Cre03.g157000,Cre03.g…	125	14	14.99
GO:0018105	Peptidyl-Serine Phosphorylation	17/97	4.37e-02	Cre01.g003524,Cre01.g009500,Cre01.g029850,Cre02.g146500,Cre03.g144484,Cre04.g228300,Cre06.g265550,Cre07.g348450,Cre08.g359900,Cre10.g434500,Cre10.g463500,Cre11.g481104,Cre12.g527000,Cre12.g549800,Cre12.g555800,Cre16.g674403,Cre19.g750597	Cre01.g003524,Cre01.g008550,Cre01.g009500,Cre01.g029850,Cre01.g031300,Cre02.g074370,Cre02.g074850,Cre02.g076900,Cre02.g106650,Cre02.g112333,Cre02.g112500,Cre02.g113600,Cre02.g114200,Cre02.g114750,Cre02.g141800,Cre02.g146500,Cre03.g144484,Cre03.g169100,Cre03.g205950,Cre04.g217950,Cre04.g220700,Cre04.g228208,Cre04.g228300,Cre04.g228800,Cre04.g228850,Cre05.g235450,Cre06.g248850,Cre06.g265550,Cre06.g…	97	17	11.63
GO:0006464	Cellular Protein Modification Process	202/1708	4.52e-02	Cre01.g002550,Cre01.g003524,Cre01.g008150,Cre01.g008650,Cre01.g009500,Cre01.g011800,Cre01.g013900,Cre01.g014650,Cre01.g017200,Cre01.g017350,Cre01.g018100,Cre01.g018900,Cre01.g022100,Cre01.g024300,Cre01.g029850,Cre01.g030500,Cre01.g030600,Cre01.g031900,Cre01.g032100,Cre01.g032139,Cre01.g034900,Cre01.g036000,Cre01.g036150,Cre01.g036250,Cre01.g036650,Cre01.g038000,Cre01.g040900,Cre01.g046052,Cre01.g…	Cre01.g000400,Cre01.g000450,Cre01.g000500,Cre01.g000550,Cre01.g001150,Cre01.g001200,Cre01.g001300,Cre01.g001678,Cre01.g001685,Cre01.g001700,Cre01.g001750,Cre01.g001800,Cre01.g002300,Cre01.g002350,Cre01.g002550,Cre01.g003524,Cre01.g003800,Cre01.g005651,Cre01.g005701,Cre01.g006800,Cre01.g007051,Cre01.g007200,Cre01.g007350,Cre01.g008051,Cre01.g008150,Cre01.g008402,Cre01.g008550,Cre01.g008600,Cre01.g…	1708	202	204.8
GO:0046474	Glycerophospholipid Biosynthetic Process	7/34	4.61e-02	Cre01.g013250,Cre09.g392245,Cre10.g419800,Cre12.g538450,Cre13.g604700,Cre17.g738350,Cre17.g742000	Cre01.g006800,Cre01.g013250,Cre01.g013400,Cre01.g035500,Cre02.g074050,Cre02.g094050,Cre02.g095106,Cre02.g109850,Cre02.g143000,Cre03.g150400,Cre03.g150950,Cre03.g153800,Cre03.g162601,Cre03.g186200,Cre03.g201664,Cre03.g207351,Cre06.g300100,Cre06.g304650,Cre07.g320650,Cre07.g322050,Cre09.g392245,Cre09.g398289,Cre10.g419800,Cre10.g436900,Cre10.g441100,Cre12.g489050,Cre12.g511640,Cre12.g538450,Cre13.g…	34	7	4.08

## Sheet: MF
GO.ID	Term	Hits	p-value	Genes	AnnotatedGene	Annotated	Significant	Expected
GO:0005515	Protein Binding	405/2264	4.00e-15	Cre01.g003524,Cre01.g004200,Cre01.g004250,Cre01.g004550,Cre01.g009500,Cre01.g010700,Cre01.g010880,Cre01.g011350,Cre01.g015500,Cre01.g016200,Cre01.g017200,Cre01.g018750,Cre01.g018900,Cre01.g021950,Cre01.g022750,Cre01.g024300,Cre01.g025450,Cre01.g026550,Cre01.g027500,Cre01.g027950,Cre01.g029150,Cre01.g029350,Cre01.g032100,Cre01.g032139,Cre01.g032150,Cre01.g034600,Cre01.g036800,Cre01.g038000,Cre01.g…	Cre01.g000600,Cre01.g000700,Cre01.g001150,Cre01.g001300,Cre01.g001450,Cre01.g001600,Cre01.g001650,Cre01.g002300,Cre01.g002451,Cre01.g002700,Cre01.g002861,Cre01.g003100,Cre01.g003524,Cre01.g004200,Cre01.g004250,Cre01.g004300,Cre01.g004350,Cre01.g004550,Cre01.g005050,Cre01.g005750,Cre01.g005900,Cre01.g007051,Cre01.g007150,Cre01.g008500,Cre01.g009101,Cre01.g009200,Cre01.g009300,Cre01.g009450,Cre01.g…	2264	405	288.29
GO:0005509	Calcium Ion Binding	62/194	1.30e-12	Cre01.g003524,Cre01.g009500,Cre01.g018700,Cre01.g034550,Cre01.g051050,Cre01.g051250,Cre01.g055428,Cre02.g091700,Cre02.g106300,Cre02.g112550,Cre02.g141700,Cre03.g144484,Cre03.g171550,Cre03.g175550,Cre03.g178150,Cre03.g178350,Cre03.g182000,Cre03.g198850,Cre03.g200000,Cre03.g200050,Cre03.g203457,Cre05.g242200,Cre06.g260500,Cre06.g265550,Cre06.g283100,Cre06.g283550,Cre06.g287100,Cre06.g302200,Cre06.g…	Cre01.g003524,Cre01.g004750,Cre01.g009500,Cre01.g016300,Cre01.g018700,Cre01.g025650,Cre01.g029600,Cre01.g034550,Cre01.g036850,Cre01.g037300,Cre01.g038400,Cre01.g040650,Cre01.g040850,Cre01.g042650,Cre01.g042700,Cre01.g044250,Cre01.g047900,Cre01.g051050,Cre01.g051250,Cre01.g055428,Cre02.g074370,Cre02.g077976,Cre02.g078050,Cre02.g091700,Cre02.g095000,Cre02.g095111,Cre02.g106300,Cre02.g106650,Cre02.g…	194	62	24.7
GO:0045505	Dynein Intermediate Chain Binding	11/14	3.40e-08	Cre01.g021950,Cre03.g145127,Cre03.g181150,Cre03.g187200,Cre06.g297850,Cre11.g476050,Cre12.g484250,Cre12.g527800,Cre12.g546400,Cre14.g627576,Cre33.g759047	Cre01.g021950,Cre03.g145127,Cre03.g181150,Cre03.g187200,Cre06.g265950,Cre06.g297850,Cre08.g376550,Cre09.g403800,Cre11.g476050,Cre12.g484250,Cre12.g527800,Cre12.g546400,Cre14.g627576,Cre33.g759047	14	11	1.78
GO:0045504	Dynein Heavy Chain Binding	10/12	5.60e-08	Cre02.g092850,Cre02.g110950,Cre06.g258363,Cre09.g398882,Cre11.g468450,Cre12.g494800,Cre12.g506000,Cre12.g520950,Cre12.g536550,Cre16.g674515	Cre02.g092850,Cre02.g110950,Cre06.g258363,Cre09.g398882,Cre09.g411250,Cre10.g428664,Cre11.g468450,Cre12.g494800,Cre12.g506000,Cre12.g520950,Cre12.g536550,Cre16.g674515	12	10	1.53
GO:0008017	Microtubule Binding	32/99	2.80e-07	Cre01.g010880,Cre01.g036800,Cre02.g073750,Cre06.g250650,Cre06.g278194,Cre06.g283550,Cre06.g303400,Cre07.g319000,Cre10.g418150,Cre10.g424300,Cre10.g427750,Cre10.g446400,Cre10.g463026,Cre11.g467739,Cre11.g468450,Cre11.g476850,Cre12.g484250,Cre12.g522550,Cre12.g536600,Cre12.g546100,Cre13.g586500,Cre13.g602400,Cre14.g613550,Cre15.g639100,Cre16.g660900,Cre16.g680232,Cre16.g689500,Cre17.g724400,Cre17.g…	Cre01.g002861,Cre01.g010880,Cre01.g013550,Cre01.g019150,Cre01.g020050,Cre01.g036800,Cre01.g049650,Cre01.g055600,Cre01.g055966,Cre02.g073750,Cre02.g079550,Cre02.g089350,Cre02.g099601,Cre02.g101750,Cre02.g143151,Cre03.g145107,Cre03.g149800,Cre03.g160450,Cre03.g164050,Cre03.g168800,Cre03.g173700,Cre03.g178700,Cre03.g200600,Cre03.g201500,Cre03.g202000,Cre03.g205249,Cre05.g233100,Cre05.g235500,Cre05.g…	99	32	12.61
GO:0051959	Dynein Light Intermediate Chain Binding	9/12	1.30e-06	Cre01.g021950,Cre03.g145127,Cre03.g181150,Cre03.g187200,Cre06.g297850,Cre11.g476050,Cre12.g484250,Cre12.g527800,Cre14.g627576	Cre01.g013550,Cre01.g021950,Cre03.g145127,Cre03.g181150,Cre03.g187200,Cre06.g265950,Cre06.g297850,Cre09.g403800,Cre11.g476050,Cre12.g484250,Cre12.g527800,Cre14.g627576	12	9	1.53
GO:0045503	Dynein Light Chain Binding	10/15	1.80e-06	Cre02.g110950,Cre02.g141606,Cre05.g244250,Cre06.g297850,Cre12.g506000,Cre12.g520950,Cre12.g536550,Cre14.g627576,Cre16.g674515,Cre16.g685450	Cre02.g107050,Cre02.g107350,Cre02.g110950,Cre02.g141606,Cre05.g244250,Cre06.g250300,Cre06.g297850,Cre09.g403800,Cre10.g428664,Cre12.g506000,Cre12.g520950,Cre12.g536550,Cre14.g627576,Cre16.g674515,Cre16.g685450	15	10	1.91
GO:0008569	ATP-Dependent Microtubule Motor Activity, Minus-End-Directed	8/10	2.40e-06	Cre01.g021950,Cre02.g141606,Cre03.g145127,Cre06.g297850,Cre09.g398882,Cre11.g476050,Cre12.g484250,Cre14.g627576	Cre01.g021950,Cre02.g141606,Cre03.g145127,Cre06.g265950,Cre06.g297850,Cre09.g398882,Cre09.g403800,Cre11.g476050,Cre12.g484250,Cre14.g627576	10	8	1.27
GO:0008574	ATP-Dependent Microtubule Motor Activity, Plus-End-Directed	11/19	3.90e-06	Cre02.g110950,Cre03.g181150,Cre03.g187200,Cre10.g463026,Cre12.g506000,Cre12.g520950,Cre12.g527800,Cre12.g536550,Cre13.g602400,Cre15.g639100,Cre16.g674515	Cre01.g049650,Cre01.g055600,Cre01.g055966,Cre02.g110950,Cre03.g181150,Cre03.g187200,Cre07.g326050,Cre10.g428664,Cre10.g447500,Cre10.g463026,Cre12.g506000,Cre12.g520950,Cre12.g527800,Cre12.g536550,Cre13.g602400,Cre15.g639100,Cre16.g672497,Cre16.g674515,Cre17.g735200	19	11	2.42
GO:0003777	Microtubule Motor Activity	39/85	7.20e-06	Cre01.g021950,Cre01.g036800,Cre02.g073750,Cre02.g110950,Cre02.g141606,Cre03.g145127,Cre03.g181150,Cre03.g187200,Cre05.g244250,Cre06.g297850,Cre08.g384150,Cre09.g392282,Cre09.g398882,Cre10.g424300,Cre10.g427750,Cre10.g431150,Cre10.g463026,Cre11.g476050,Cre12.g484250,Cre12.g506000,Cre12.g520950,Cre12.g522550,Cre12.g527800,Cre12.g536550,Cre12.g546100,Cre12.g555950,Cre13.g586500,Cre13.g602400,Cre13.g…	Cre01.g020050,Cre01.g021950,Cre01.g036800,Cre01.g049650,Cre01.g055600,Cre01.g055966,Cre02.g073750,Cre02.g107050,Cre02.g107350,Cre02.g110950,Cre02.g141606,Cre03.g145107,Cre03.g145127,Cre03.g164050,Cre03.g168800,Cre03.g171424,Cre03.g173700,Cre03.g181150,Cre03.g187200,Cre03.g200600,Cre03.g202000,Cre03.g205249,Cre05.g233100,Cre05.g235500,Cre05.g244250,Cre06.g250300,Cre06.g265950,Cre06.g278125,Cre06.g…	85	39	10.82
GO:0042626	ATPase-Coupled Transmembrane Transporter Activity	24/107	4.20e-05	Cre01.g029900,Cre02.g077951,Cre02.g095151,Cre02.g097800,Cre02.g112550,Cre03.g169300,Cre03.g191350,Cre04.g217850,Cre09.g410050,Cre11.g467705,Cre12.g505350,Cre12.g518000,Cre12.g530900,Cre12.g547300,Cre14.g613950,Cre14.g618400,Cre14.g618600,Cre16.g648700,Cre16.g674500,Cre16.g692300,Cre17.g721000,Cre17.g723500,Cre17.g725150,Cre17.g725200	Cre01.g001350,Cre01.g007000,Cre01.g027800,Cre01.g029900,Cre01.g036350,Cre02.g077951,Cre02.g083354,Cre02.g095151,Cre02.g096000,Cre02.g097800,Cre02.g098700,Cre02.g103250,Cre02.g112550,Cre02.g116750,Cre02.g145100,Cre03.g151400,Cre03.g160953,Cre03.g162333,Cre03.g164600,Cre03.g165050,Cre03.g169300,Cre03.g174050,Cre03.g176250,Cre03.g191350,Cre04.g217850,Cre04.g217954,Cre04.g220350,Cre04.g224400,Cre04.g…	107	24	13.62
GO:0003774	Motor Activity	47/99	8.20e-05	Cre01.g021950,Cre01.g036800,Cre01.g051250,Cre02.g073750,Cre02.g092850,Cre02.g110950,Cre02.g141606,Cre03.g145127,Cre03.g181150,Cre03.g187200,Cre05.g244250,Cre06.g258363,Cre06.g297850,Cre08.g384150,Cre09.g392282,Cre09.g398882,Cre10.g424300,Cre10.g427750,Cre10.g431150,Cre10.g463026,Cre11.g476050,Cre12.g484250,Cre12.g494800,Cre12.g506000,Cre12.g520950,Cre12.g522550,Cre12.g527800,Cre12.g528850,Cre12.g…	Cre01.g020050,Cre01.g021950,Cre01.g036800,Cre01.g049650,Cre01.g051250,Cre01.g055600,Cre01.g055966,Cre02.g073750,Cre02.g092850,Cre02.g107050,Cre02.g107350,Cre02.g110950,Cre02.g141606,Cre03.g145107,Cre03.g145127,Cre03.g164050,Cre03.g168800,Cre03.g171424,Cre03.g173700,Cre03.g181150,Cre03.g187200,Cre03.g200600,Cre03.g202000,Cre03.g205249,Cre04.g224683,Cre05.g233100,Cre05.g235500,Cre05.g244250,Cre06.g…	99	47	12.61
GO:0000149	SNARE Binding	12/28	1.00e-04	Cre01.g010700,Cre02.g087551,Cre04.g214750,Cre04.g225850,Cre06.g290100,Cre07.g342050,Cre08.g377600,Cre09.g393136,Cre12.g507450,Cre12.g554200,Cre17.g709350,Cre17.g744847	Cre01.g010700,Cre02.g087551,Cre02.g098950,Cre02.g099000,Cre02.g099150,Cre04.g214750,Cre04.g224750,Cre04.g224800,Cre04.g225850,Cre04.g225900,Cre06.g278117,Cre06.g290100,Cre07.g342050,Cre08.g367200,Cre08.g377600,Cre08.g385700,Cre09.g393136,Cre12.g507450,Cre12.g546300,Cre12.g554200,Cre12.g558250,Cre13.g577500,Cre13.g578850,Cre13.g578900,Cre13.g588550,Cre16.g692050,Cre17.g709350,Cre17.g744847	28	12	3.57
GO:0016887	ATPase Activity	71/426	1.30e-04	Cre01.g021950,Cre01.g029900,Cre01.g034100,Cre01.g036800,Cre02.g073750,Cre02.g077951,Cre02.g079300,Cre02.g095151,Cre02.g095200,Cre02.g097800,Cre02.g110950,Cre02.g112550,Cre02.g141606,Cre03.g145127,Cre03.g169300,Cre03.g181150,Cre03.g187200,Cre03.g191350,Cre04.g217850,Cre04.g220800,Cre04.g220850,Cre05.g244250,Cre06.g281350,Cre06.g297850,Cre06.g299650,Cre07.g315550,Cre07.g317908,Cre09.g392282,Cre09.g…	Cre01.g001350,Cre01.g003463,Cre01.g007000,Cre01.g009250,Cre01.g014800,Cre01.g018800,Cre01.g019750,Cre01.g020050,Cre01.g021600,Cre01.g021850,Cre01.g021950,Cre01.g022000,Cre01.g022350,Cre01.g023150,Cre01.g023787,Cre01.g024251,Cre01.g025300,Cre01.g027150,Cre01.g028200,Cre01.g029100,Cre01.g029900,Cre01.g033832,Cre01.g034100,Cre01.g034950,Cre01.g036050,Cre01.g036800,Cre01.g037900,Cre01.g038151,Cre01.g…	426	71	54.24
GO:0043014	Alpha-Tubulin Binding	5/7	5.60e-04	Cre02.g091700,Cre02.g092850,Cre02.g095113,Cre06.g258363,Cre14.g631200	Cre02.g091700,Cre02.g092850,Cre02.g095113,Cre06.g258363,Cre09.g411250,Cre14.g611250,Cre14.g631200	7	5	0.89
GO:0005484	SNAP Receptor Activity	8/19	1.39e-03	Cre01.g010700,Cre04.g214750,Cre04.g225850,Cre06.g290100,Cre07.g342050,Cre12.g507450,Cre12.g554200,Cre17.g709350	Cre01.g010700,Cre02.g090650,Cre02.g098950,Cre02.g099000,Cre04.g214750,Cre04.g224750,Cre04.g224800,Cre04.g225850,Cre04.g225900,Cre06.g280900,Cre06.g290100,Cre07.g342050,Cre12.g507450,Cre12.g554200,Cre12.g554700,Cre13.g577500,Cre13.g588550,Cre16.g692050,Cre17.g709350	19	8	2.42
GO:0005488	Binding	807/6055	2.64e-03	Cre01.g002550,Cre01.g003524,Cre01.g004200,Cre01.g004250,Cre01.g004550,Cre01.g005550,Cre01.g005600,Cre01.g007300,Cre01.g008150,Cre01.g008650,Cre01.g009500,Cre01.g009575,Cre01.g010700,Cre01.g010880,Cre01.g011350,Cre01.g011800,Cre01.g014650,Cre01.g015500,Cre01.g016200,Cre01.g017200,Cre01.g018600,Cre01.g018700,Cre01.g018750,Cre01.g018900,Cre01.g021050,Cre01.g021950,Cre01.g022750,Cre01.g024300,Cre01.g…	Cre01.g000600,Cre01.g000650,Cre01.g000700,Cre01.g001150,Cre01.g001200,Cre01.g001300,Cre01.g001350,Cre01.g001450,Cre01.g001550,Cre01.g001600,Cre01.g001650,Cre01.g001678,Cre01.g001685,Cre01.g001700,Cre01.g001750,Cre01.g001800,Cre01.g002100,Cre01.g002200,Cre01.g002300,Cre01.g002451,Cre01.g002550,Cre01.g002700,Cre01.g002787,Cre01.g002824,Cre01.g002861,Cre01.g003100,Cre01.g003376,Cre01.g003463,Cre01.g…	6055	807	771.01
GO:0004198	Calcium-Dependent Cysteine-Type Endopeptidase Activity	4/6	3.17e-03	Cre02.g112250,Cre10.g448850,Cre12.g519950,Cre17.g728300	Cre02.g112250,Cre02.g112300,Cre05.g241202,Cre10.g448850,Cre12.g519950,Cre17.g728300	6	4	0.76
GO:0015279	Store-Operated Calcium Channel Activity	4/6	3.17e-03	Cre09.g390578,Cre09.g397142,Cre10.g420500,Cre10.g452950	Cre03.g153950,Cre03.g175050,Cre09.g390578,Cre09.g397142,Cre10.g420500,Cre10.g452950	6	4	0.76
GO:0070679	Inositol 1,4,5 Trisphosphate Binding	4/6	3.17e-03	Cre09.g390578,Cre09.g397142,Cre10.g420500,Cre10.g452950	Cre03.g153950,Cre03.g175050,Cre09.g390578,Cre09.g397142,Cre10.g420500,Cre10.g452950	6	4	0.76
GO:0005319	Lipid Transporter Activity	11/29	5.02e-03	Cre02.g077951,Cre03.g186350,Cre03.g191350,Cre07.g316992,Cre12.g519450,Cre12.g536000,Cre12.g536050,Cre14.g613950,Cre14.g618400,Cre16.g674500,Cre17.g721000	Cre02.g077951,Cre03.g144204,Cre03.g151400,Cre03.g186350,Cre03.g186400,Cre03.g186450,Cre03.g191350,Cre03.g199759,Cre03.g210961,Cre06.g267850,Cre06.g268200,Cre07.g316992,Cre09.g392750,Cre09.g395028,Cre11.g467563,Cre11.g467726,Cre12.g503950,Cre12.g519450,Cre12.g536000,Cre12.g536050,Cre14.g613950,Cre14.g618400,Cre16.g653700,Cre16.g656500,Cre16.g670050,Cre16.g674500,Cre16.g683400,Cre16.g694400,Cre17.g…	29	11	3.69
GO:0005516	Calmodulin Binding	18/76	6.05e-03	Cre01.g003524,Cre01.g009500,Cre01.g016200,Cre03.g144484,Cre04.g228300,Cre06.g265550,Cre06.g296850,Cre07.g327350,Cre07.g348450,Cre09.g393954,Cre10.g427300,Cre10.g434500,Cre10.g463500,Cre11.g476376,Cre11.g481104,Cre12.g527000,Cre16.g674403,Cre19.g750597	Cre01.g003524,Cre01.g009500,Cre01.g016200,Cre01.g031300,Cre02.g074370,Cre02.g074850,Cre02.g082500,Cre02.g089350,Cre02.g106650,Cre02.g112333,Cre02.g112500,Cre02.g114750,Cre02.g141800,Cre03.g144484,Cre03.g169100,Cre03.g205950,Cre04.g217950,Cre04.g228208,Cre04.g228300,Cre04.g228800,Cre04.g228850,Cre06.g265550,Cre06.g266000,Cre06.g270750,Cre06.g278230,Cre06.g278231,Cre06.g278265,Cre06.g284300,Cre06.g…	76	18	9.68
GO:0005249	Voltage-Gated Potassium Channel Activity	7/20	9.17e-03	Cre01.g022150,Cre01.g035800,Cre06.g308650,Cre07.g330400,Cre12.g553900,Cre13.g591450,Cre16.g670754	Cre01.g003751,Cre01.g022150,Cre01.g035800,Cre01.g053700,Cre02.g098750,Cre02.g146300,Cre05.g243454,Cre06.g308650,Cre06.g311650,Cre07.g329882,Cre07.g330400,Cre10.g432550,Cre11.g468353,Cre12.g553450,Cre12.g553850,Cre12.g553900,Cre13.g591450,Cre13.g603750,Cre16.g670754,Cre17.g706900	20	7	2.55
GO:0140303	Intramembrane Lipid Transporter Activity	4/8	1.20e-02	Cre03.g186350,Cre07.g316992,Cre12.g536000,Cre12.g536050	Cre03.g186350,Cre03.g186400,Cre03.g186450,Cre06.g267850,Cre07.g316992,Cre12.g536000,Cre12.g536050,Cre16.g656500	8	4	1.02
GO:0030276	Clathrin Binding	3/5	1.69e-02	Cre03.g155650,Cre09.g393136,Cre12.g511650	Cre02.g101400,Cre03.g155650,Cre09.g393136,Cre12.g488850,Cre12.g511650	5	3	0.64
GO:0034593	Phosphatidylinositol Bisphosphate Phosphatase Activity	3/5	1.69e-02	Cre11.g467546,Cre13.g563550,Cre17.g742000	Cre07.g352400,Cre11.g467546,Cre12.g530050,Cre13.g563550,Cre17.g742000	5	3	0.64
GO:0048487	Beta-Tubulin Binding	3/5	1.69e-02	Cre01.g027950,Cre14.g631200,Cre16.g670800	Cre01.g027950,Cre12.g490250,Cre14.g631200,Cre16.g670800,Cre17.g711950	5	3	0.64
GO:0004683	Calmodulin-Dependent Protein Kinase Activity	13/56	2.13e-02	Cre01.g003524,Cre01.g009500,Cre03.g144484,Cre04.g228300,Cre06.g265550,Cre07.g327350,Cre07.g348450,Cre10.g434500,Cre10.g463500,Cre11.g481104,Cre12.g527000,Cre16.g674403,Cre19.g750597	Cre01.g003524,Cre01.g009500,Cre01.g031300,Cre02.g074370,Cre02.g074850,Cre02.g106650,Cre02.g112333,Cre02.g112500,Cre02.g114750,Cre02.g141800,Cre03.g144484,Cre03.g169100,Cre03.g205950,Cre04.g217950,Cre04.g228208,Cre04.g228300,Cre04.g228800,Cre04.g228850,Cre06.g265550,Cre06.g266000,Cre06.g278230,Cre06.g278231,Cre06.g278265,Cre07.g327350,Cre07.g328900,Cre07.g348450,Cre08.g382800,Cre09.g396065,Cre09.g…	56	13	7.13
GO:0004725	Protein Tyrosine Phosphatase Activity	9/34	2.31e-02	Cre01.g018100,Cre01.g054600,Cre02.g077650,Cre03.g165300,Cre07.g317150,Cre07.g325724,Cre08.g358554,Cre09.g416950,Cre33.g758897	Cre01.g018100,Cre01.g024850,Cre01.g054550,Cre01.g054600,Cre01.g054800,Cre02.g077650,Cre02.g105400,Cre03.g165300,Cre03.g187500,Cre05.g247400,Cre06.g267250,Cre06.g284650,Cre06.g308400,Cre07.g314351,Cre07.g316600,Cre07.g317150,Cre07.g319150,Cre07.g319200,Cre07.g319226,Cre07.g325724,Cre07.g352550,Cre07.g354301,Cre08.g358554,Cre08.g376700,Cre09.g389949,Cre09.g395100,Cre09.g395150,Cre09.g398150,Cre09.g…	34	9	4.33
GO:1902936	Phosphatidylinositol Bisphosphate Binding	3/6	3.06e-02	Cre07.g346350,Cre09.g392000,Cre09.g393136	Cre03.g166201,Cre07.g346350,Cre09.g392000,Cre09.g393136,Cre10.g425750,Cre10.g457550	6	3	0.76
GO:0030544	Hsp70 Protein Binding	3/6	3.06e-02	Cre02.g095115,Cre02.g113400,Cre11.g482101	Cre01.g044850,Cre02.g095115,Cre02.g113400,Cre06.g281563,Cre09.g416100,Cre11.g482101	6	3	0.76
GO:0009931	Calcium-Dependent Protein Serine/Threonine Kinase Activity	12/53	3.16e-02	Cre01.g003524,Cre01.g009500,Cre03.g144484,Cre04.g228300,Cre06.g265550,Cre07.g348450,Cre10.g434500,Cre10.g463500,Cre11.g481104,Cre12.g527000,Cre16.g674403,Cre19.g750597	Cre01.g003524,Cre01.g009500,Cre01.g031300,Cre02.g074370,Cre02.g074850,Cre02.g106650,Cre02.g112333,Cre02.g112500,Cre02.g114750,Cre02.g141800,Cre03.g144484,Cre03.g169100,Cre03.g205950,Cre04.g217950,Cre04.g228208,Cre04.g228300,Cre04.g228800,Cre04.g228850,Cre06.g265550,Cre06.g266000,Cre06.g278230,Cre06.g278231,Cre06.g278265,Cre07.g328900,Cre07.g348450,Cre08.g382800,Cre09.g396065,Cre09.g403250,Cre09.g…	53	12	6.75
GO:0035091	Phosphatidylinositol Binding	10/25	3.28e-02	Cre06.g264050,Cre06.g267550,Cre07.g326450,Cre07.g346350,Cre09.g392000,Cre09.g393136,Cre11.g467681,Cre11.g475000,Cre16.g667450,Cre17.g730650	Cre02.g088450,Cre02.g088500,Cre02.g095102,Cre03.g156250,Cre03.g159750,Cre03.g166201,Cre06.g264050,Cre06.g267550,Cre06.g281050,Cre07.g326450,Cre07.g327600,Cre07.g346350,Cre09.g392000,Cre09.g393136,Cre10.g425750,Cre10.g457550,Cre10.g462300,Cre11.g467681,Cre11.g475000,Cre12.g487450,Cre12.g511600,Cre12.g520650,Cre16.g667450,Cre16.g668550,Cre17.g730650	25	10	3.18
GO:0005200	Structural Constituent of Cytoskeleton	4/11	4.13e-02	Cre03.g190950,Cre04.g216850,Cre12.g542250,Cre12.g549550	Cre03.g172650,Cre03.g187350,Cre03.g190950,Cre04.g216850,Cre06.g299300,Cre07.g332950,Cre12.g513450,Cre12.g542250,Cre12.g545000,Cre12.g549550,Cre17.g747197	11	4	1.4
GO:0015276	Ligand-Gated Ion Channel Activity	3/13	4.45e-02	Cre01.g035800,Cre13.g591450,Cre17.g707150	Cre01.g035800,Cre02.g104250,Cre06.g311650,Cre12.g532850,Cre12.g532950,Cre12.g542569,Cre13.g585400,Cre13.g591450,Cre16.g685650,Cre17.g705050,Cre17.g706450,Cre17.g707150,Cre17.g707200	13	3	1.66
GO:0015079	Potassium Ion Transmembrane Transporter Activity	13/35	4.78e-02	Cre01.g022150,Cre01.g035800,Cre04.g217350,Cre04.g220200,Cre05.g234645,Cre06.g308650,Cre07.g330400,Cre12.g526701,Cre12.g553900,Cre13.g591450,Cre16.g670754,Cre17.g714150,Cre17.g714200	Cre01.g003751,Cre01.g022150,Cre01.g034150,Cre01.g035800,Cre01.g053700,Cre02.g098750,Cre02.g144550,Cre02.g146300,Cre04.g214545,Cre04.g214657,Cre04.g217350,Cre04.g220200,Cre05.g234645,Cre05.g243454,Cre06.g263950,Cre06.g308650,Cre06.g311650,Cre07.g329882,Cre07.g330400,Cre09.g402700,Cre10.g432550,Cre11.g468353,Cre12.g526701,Cre12.g553450,Cre12.g553850,Cre12.g553900,Cre13.g589800,Cre13.g591450,Cre13.g…	35	13	4.46
GO:0008417	Fucosyltransferase Activity	3/7	4.85e-02	Cre09.g388134,Cre12.g505900,Cre18.g749697	Cre02.g109000,Cre08.g364351,Cre09.g388134,Cre10.g449050,Cre12.g505900,Cre18.g749047,Cre18.g749697	7	3	0.89
GO:0015386	Potassium:proton Antiporter Activity	3/8	7.04e-02	Cre04.g220200,Cre05.g234645,Cre12.g526701	Cre01.g034150,Cre02.g144550,Cre04.g220200,Cre05.g234645,Cre09.g402700,Cre12.g526701,Cre13.g589800,Cre16.g671250	8	3	1.02
GO:0008379	Thioredoxin Peroxidase Activity	5/19	8.40e-02	Cre13.g585350,Cre16.g661300,Cre16.g662750,Cre16.g663000,Cre17.g743897	Cre01.g014350,Cre02.g080900,Cre02.g095069,Cre02.g114600,Cre04.g218750,Cre06.g257601,Cre07.g351100,Cre10.g422300,Cre10.g449550,Cre13.g585350,Cre14.g615350,Cre14.g615400,Cre16.g661000,Cre16.g661200,Cre16.g661250,Cre16.g661300,Cre16.g662750,Cre16.g663000,Cre17.g743897	19	5	2.42
GO:0004842	Ubiquitin-Protein Transferase Activity	28/194	9.15e-02	Cre01.g018900,Cre01.g022100,Cre01.g032100,Cre01.g032139,Cre01.g047650,Cre02.g089237,Cre02.g098100,Cre02.g099100,Cre03.g202897,Cre05.g234600,Cre05.g234654,Cre06.g278187,Cre06.g306057,Cre08.g372400,Cre08.g383550,Cre09.g399550,Cre09.g400738,Cre11.g479650,Cre12.g517850,Cre12.g519150,Cre12.g535400,Cre12.g548100,Cre12.g549250,Cre13.g604501,Cre16.g680117,Cre16.g689250,Cre17.g731500,Cre17.g747747	Cre01.g007350,Cre01.g012450,Cre01.g016800,Cre01.g018900,Cre01.g022100,Cre01.g026300,Cre01.g026600,Cre01.g027200,Cre01.g032100,Cre01.g032139,Cre01.g034650,Cre01.g040500,Cre01.g046850,Cre01.g047650,Cre01.g060712,Cre01.g061442,Cre02.g073650,Cre02.g085050,Cre02.g089237,Cre02.g095111,Cre02.g098100,Cre02.g098200,Cre02.g099100,Cre02.g101250,Cre02.g106150,Cre02.g108150,Cre02.g141450,Cre02.g142086,Cre03.g…	194	28	24.7
GO:0008092	Cytoskeletal Protein Binding	55/210	9.31e-02	Cre01.g010880,Cre01.g027950,Cre01.g036800,Cre02.g073750,Cre02.g080800,Cre02.g091700,Cre02.g092850,Cre02.g095113,Cre02.g141700,Cre03.g179921,Cre03.g200150,Cre04.g220768,Cre06.g250650,Cre06.g258363,Cre06.g275950,Cre06.g278194,Cre06.g283550,Cre06.g303400,Cre07.g319000,Cre07.g335750,Cre07.g354550,Cre09.g390150,Cre10.g418150,Cre10.g424300,Cre10.g427750,Cre10.g446400,Cre10.g449250,Cre10.g463026,Cre11.g…	Cre01.g002861,Cre01.g010880,Cre01.g013550,Cre01.g017150,Cre01.g019150,Cre01.g020050,Cre01.g027950,Cre01.g031350,Cre01.g036800,Cre01.g039800,Cre01.g049650,Cre01.g050800,Cre01.g055600,Cre01.g055966,Cre02.g073750,Cre02.g077750,Cre02.g079550,Cre02.g080800,Cre02.g089350,Cre02.g091700,Cre02.g092850,Cre02.g095095,Cre02.g095113,Cre02.g099601,Cre02.g100100,Cre02.g101750,Cre02.g110700,Cre02.g110900,Cre02.g…	210	55	26.74
GO:0016209	Antioxidant Activity	14/73	9.54e-02	Cre02.g098850,Cre02.g106350,Cre03.g166800,Cre06.g262100,Cre06.g263550,Cre12.g490300,Cre12.g550400,Cre13.g585350,Cre16.g661300,Cre16.g662750,Cre16.g663000,Cre17.g729950,Cre17.g743897,Cre18.g748597	Cre01.g014350,Cre01.g045700,Cre01.g054150,Cre02.g078300,Cre02.g080900,Cre02.g087700,Cre02.g095069,Cre02.g096150,Cre02.g098850,Cre02.g106350,Cre02.g114600,Cre03.g166800,Cre03.g177300,Cre03.g178014,Cre03.g178050,Cre03.g178100,Cre03.g197750,Cre04.g218750,Cre04.g223800,Cre05.g232800,Cre05.g233900,Cre06.g257601,Cre06.g262100,Cre06.g263550,Cre06.g285150,Cre07.g324800,Cre07.g331150,Cre07.g332100,Cre07.g…	73	14	9.3
GO:0015385	Sodium:proton Antiporter Activity	3/9	9.60e-02	Cre05.g234645,Cre06.g281400,Cre12.g526701	Cre01.g034150,Cre02.g144550,Cre05.g234645,Cre06.g281400,Cre09.g402700,Cre12.g526701,Cre13.g589800,Cre16.g671250,Cre16.g671300	9	3	1.15
GO:0004089	Carbonate Dehydratase Activity	3/9	9.60e-02	Cre05.g248400,Cre05.g248450,Cre12.g485050	Cre04.g223050,Cre04.g223100,Cre05.g243150,Cre05.g248400,Cre05.g248450,Cre09.g405750,Cre09.g415700,Cre12.g485050,Cre13.g607350	9	3	1.15
GO:0004016	Adenylate Cyclase Activity	3/9	9.60e-02	Cre05.g236650,Cre12.g547351,Cre13.g607150	Cre02.g085100,Cre05.g236650,Cre08.g358571,Cre10.g431250,Cre12.g547351,Cre13.g607100,Cre13.g607150,Cre14.g616450,Cre14.g616550	9	3	1.15
GO:0016742	Hydroxymethyl-, Formyl- And Related Transferase Activity	3/9	9.60e-02	Cre12.g508550,Cre12.g550700,Cre16.g664550	Cre06.g293950,Cre09.g392729,Cre09.g411900,Cre10.g430450,Cre12.g508550,Cre12.g537581,Cre12.g550700,Cre12.g560550,Cre16.g664550	9	3	1.15
GO:0008138	Protein Tyrosine/Serine/Threonine Phosphatase Activity	5/20	1.01e-01	Cre01.g018100,Cre02.g077650,Cre05.g239450,Cre08.g358554,Cre09.g416950	Cre01.g018100,Cre02.g077650,Cre02.g105400,Cre03.g151000,Cre03.g193350,Cre05.g239450,Cre06.g267250,Cre07.g314351,Cre07.g316600,Cre07.g319150,Cre07.g319200,Cre07.g319226,Cre08.g358554,Cre08.g375000,Cre08.g376700,Cre09.g395100,Cre09.g395150,Cre09.g403050,Cre09.g416950,Cre17.g717300	20	5	2.55
GO:0017111	Nucleoside-Triphosphatase Activity	99/544	1.24e-01	Cre01.g021950,Cre01.g029900,Cre01.g034100,Cre01.g036800,Cre01.g039200,Cre01.g047950,Cre01.g051250,Cre02.g073750,Cre02.g077951,Cre02.g079300,Cre02.g092850,Cre02.g095151,Cre02.g095200,Cre02.g097800,Cre02.g110950,Cre02.g112550,Cre02.g141606,Cre02.g144350,Cre03.g145127,Cre03.g169300,Cre03.g181150,Cre03.g187200,Cre03.g190950,Cre03.g191350,Cre04.g216850,Cre04.g217850,Cre04.g220800,Cre04.g220850,Cre05.g…	Cre01.g001350,Cre01.g003463,Cre01.g006150,Cre01.g007000,Cre01.g009250,Cre01.g010150,Cre01.g014800,Cre01.g018800,Cre01.g019750,Cre01.g020050,Cre01.g021600,Cre01.g021850,Cre01.g021950,Cre01.g022000,Cre01.g022350,Cre01.g023150,Cre01.g023787,Cre01.g024251,Cre01.g025300,Cre01.g027150,Cre01.g028200,Cre01.g029100,Cre01.g029900,Cre01.g033832,Cre01.g034100,Cre01.g034950,Cre01.g036050,Cre01.g036800,Cre01.g…	544	99	69.27
GO:0016638	Oxidoreductase Activity, Acting on the CH-NH2 Group of Donors	4/14	1.24e-01	Cre02.g095100,Cre09.g388800,Cre09.g402515,Cre12.g534800	Cre01.g000650,Cre02.g095100,Cre02.g096350,Cre03.g155350,Cre05.g232150,Cre05.g246550,Cre08.g378200,Cre09.g388800,Cre09.g402515,Cre12.g514050,Cre12.g528450,Cre12.g534800,Cre13.g572750,Cre13.g592200	14	4	1.78
GO:0005528	FK506 Binding	2/5	1.25e-01	Cre11.g479050,Cre16.g675550	Cre11.g479050,Cre13.g586300,Cre14.g616100,Cre16.g675500,Cre16.g675550	5	2	0.64
GO:0046592	Polyamine Oxidase Activity	2/5	1.25e-01	Cre12.g551352,Cre12.g551353	Cre05.g246550,Cre09.g389250,Cre10.g447767,Cre12.g551352,Cre12.g551353	5	2	0.64
GO:0106130	Purine Phosphoribosyltransferase Activity	2/5	1.25e-01	Cre04.g217934,Cre08.g358900	Cre04.g217934,Cre06.g278244,Cre08.g358900,Cre17.g704850,Cre17.g708100	5	2	0.64
GO:0032266	Phosphatidylinositol-3-Phosphate Binding	2/5	1.25e-01	Cre06.g267550,Cre17.g730650	Cre03.g159750,Cre06.g267550,Cre10.g425750,Cre10.g457550,Cre17.g730650	5	2	0.64
GO:0061733	Peptide-Lysine-N-Acetyltransferase Activity	2/22	1.28e-01	Cre06.g274050,Cre07.g345150	Cre02.g099601,Cre03.g143907,Cre03.g186500,Cre03.g189650,Cre03.g196400,Cre03.g212641,Cre03.g212977,Cre05.g247000,Cre06.g256200,Cre06.g274050,Cre06.g291200,Cre07.g328450,Cre07.g345150,Cre08.g380151,Cre09.g411633,Cre10.g425501,Cre10.g431450,Cre11.g467624,Cre13.g565900,Cre13.g572150,Cre13.g587150,Cre16.g660100	22	2	2.8
GO:0070063	RNA Polymerase Binding	3/30	1.28e-01	Cre06.g265602,Cre09.g393551,Cre17.g702550	Cre01.g001150,Cre02.g104550,Cre02.g116300,Cre03.g159550,Cre03.g189605,Cre03.g196450,Cre03.g207950,Cre05.g232050,Cre06.g265602,Cre06.g296950,Cre06.g310450,Cre07.g331050,Cre08.g364250,Cre09.g388350,Cre09.g393551,Cre09.g394028,Cre11.g481550,Cre11.g481900,Cre12.g520250,Cre12.g532700,Cre12.g544110,Cre12.g544401,Cre12.g553850,Cre13.g581500,Cre14.g630650,Cre14.g631400,Cre15.g641950,Cre16.g694204,Cre17.g…	30	3	3.82
GO:0051879	Hsp90 Protein Binding	4/16	1.37e-01	Cre02.g095115,Cre02.g106850,Cre02.g113400,Cre11.g482101	Cre02.g075100,Cre02.g095115,Cre02.g096601,Cre02.g106850,Cre02.g113400,Cre03.g150700,Cre03.g151100,Cre03.g186550,Cre03.g189950,Cre03.g199300,Cre07.g321850,Cre07.g341550,Cre08.g358539,Cre10.g458700,Cre11.g482101,Cre12.g560650	16	4	2.04
GO:0004114	3',5'-Cyclic-Nucleotide Phosphodiesterase Activity	7/35	1.49e-01	Cre02.g143350,Cre02.g143500,Cre06.g278650,Cre12.g499300,Cre12.g540050,Cre12.g557500,Cre13.g567400	Cre01.g015200,Cre02.g080550,Cre02.g109100,Cre02.g112000,Cre02.g114100,Cre02.g119850,Cre02.g141786,Cre02.g143350,Cre02.g143400,Cre02.g143500,Cre03.g204689,Cre06.g278650,Cre06.g289400,Cre07.g342350,Cre08.g367950,Cre09.g389875,Cre10.g454900,Cre11.g467673,Cre11.g468100,Cre12.g499250,Cre12.g499300,Cre12.g509550,Cre12.g540050,Cre12.g557500,Cre12.g559400,Cre13.g564766,Cre13.g567400,Cre13.g590600,Cre13.g…	35	7	4.46
GO:0008139	Nuclear Localization Sequence Binding	3/11	1.56e-01	Cre02.g094350,Cre04.g224650,Cre18.g749247	Cre01.g034000,Cre02.g086887,Cre02.g094350,Cre04.g215850,Cre04.g224650,Cre12.g490850,Cre12.g520550,Cre14.g633750,Cre16.g685217,Cre16.g688190,Cre18.g749247	11	3	1.4
GO:0016679	Oxidoreductase Activity, Acting on Diphenols and Related Substances as Donors	3/11	1.56e-01	Cre03.g172500,Cre07.g350750,Cre09.g395950	Cre01.g051900,Cre03.g156950,Cre03.g169550,Cre03.g172500,Cre06.g262700,Cre07.g350750,Cre09.g395950,Cre09.g409150,Cre11.g467689,Cre11.g468950,Cre15.g638500	11	3	1.4
GO:0044877	Protein-Containing Complex Binding	14/166	1.64e-01	Cre02.g080800,Cre02.g097400,Cre02.g103950,Cre04.g220768,Cre07.g342200,Cre07.g354550,Cre09.g390150,Cre11.g467616,Cre11.g468450,Cre12.g555550,Cre13.g562300,Cre14.g619800,Cre16.g669700,Cre16.g689600	Cre01.g001550,Cre01.g001750,Cre01.g003463,Cre01.g008450,Cre01.g011500,Cre01.g015600,Cre01.g017150,Cre01.g029450,Cre01.g031350,Cre01.g039800,Cre01.g044000,Cre02.g077750,Cre02.g080800,Cre02.g083600,Cre02.g089850,Cre02.g095095,Cre02.g096800,Cre02.g097400,Cre02.g103950,Cre02.g104900,Cre02.g110900,Cre02.g141706,Cre02.g145000,Cre03.g156050,Cre03.g163800,Cre03.g165250,Cre03.g171350,Cre03.g174000,Cre03.g…	166	14	21.14
GO:0004791	Thioredoxin-Disulfide Reductase Activity	2/6	1.72e-01	Cre02.g098850,Cre06.g262100	Cre01.g054150,Cre02.g098850,Cre06.g262100,Cre07.g355600,Cre08.g368400,Cre09.g396252	6	2	0.76
GO:0016842	Amidine-Lyase Activity	2/6	1.72e-01	Cre10.g452000,Cre13.g602500	Cre01.g021251,Cre08.g370500,Cre10.g452000,Cre13.g565321,Cre13.g565450,Cre13.g602500	6	2	0.76
GO:0004623	Phospholipase A2 Activity	2/6	1.72e-01	Cre01.g000300,Cre12.g534050	Cre01.g000300,Cre02.g095000,Cre06.g257500,Cre12.g534050,Cre12.g559250,Cre12.g559450	6	2	0.76
GO:0008172	S-Methyltransferase Activity	2/6	1.72e-01	Cre03.g180750,Cre04.g215600	Cre03.g180750,Cre04.g215600,Cre06.g250902,Cre08.g368050,Cre10.g455650,Cre12.g544650	6	2	0.76
GO:0016597	Amino Acid Binding	3/12	1.89e-01	Cre12.g534800,Cre12.g547150,Cre16.g664550	Cre01.g015000,Cre01.g055453,Cre02.g079700,Cre02.g143200,Cre06.g293950,Cre08.g368900,Cre09.g411900,Cre12.g489700,Cre12.g534800,Cre12.g547150,Cre16.g664550,Cre18.g749447	12	3	1.53
GO:0019825	Oxygen Binding	3/12	1.89e-01	Cre16.g661300,Cre16.g662750,Cre16.g663000	Cre04.g218750,Cre04.g218800,Cre07.g351100,Cre14.g615350,Cre14.g615400,Cre16.g654250,Cre16.g661000,Cre16.g661200,Cre16.g661250,Cre16.g661300,Cre16.g662750,Cre16.g663000	12	3	1.53
GO:0016780	Phosphotransferase Activity, for Other Substituted Phosphate Groups	3/12	1.89e-01	Cre10.g419800,Cre12.g538450,Cre13.g604700	Cre01.g018500,Cre01.g036950,Cre02.g094050,Cre02.g095106,Cre03.g162601,Cre03.g204751,Cre06.g249800,Cre07.g323750,Cre10.g419800,Cre12.g538450,Cre13.g604700,Cre16.g663100	12	3	1.53
GO:0051082	Unfolded Protein Binding	16/100	1.99e-01	Cre01.g026550,Cre02.g114700,Cre03.g156750,Cre03.g168450,Cre03.g178450,Cre03.g204577,Cre05.g234639,Cre09.g397200,Cre09.g416750,Cre10.g439100,Cre10.g443250,Cre12.g495951,Cre12.g511050,Cre12.g555700,Cre16.g670800,Cre16.g671750	Cre01.g002300,Cre01.g003100,Cre01.g009450,Cre01.g019950,Cre01.g026550,Cre01.g027850,Cre01.g037400,Cre01.g038400,Cre01.g047700,Cre02.g076750,Cre02.g080600,Cre02.g080650,Cre02.g080700,Cre02.g114700,Cre02.g141186,Cre03.g145787,Cre03.g155550,Cre03.g156750,Cre03.g168450,Cre03.g178200,Cre03.g178450,Cre03.g204577,Cre04.g231222,Cre05.g232000,Cre05.g233303,Cre05.g234639,Cre05.g244800,Cre06.g250100,Cre06.g…	100	16	12.73
GO:0015631	Tubulin Binding	42/123	2.14e-01	Cre01.g010880,Cre01.g027950,Cre01.g036800,Cre02.g073750,Cre02.g091700,Cre02.g092850,Cre02.g095113,Cre02.g141700,Cre03.g200150,Cre06.g250650,Cre06.g258363,Cre06.g278194,Cre06.g283550,Cre06.g303400,Cre07.g319000,Cre10.g418150,Cre10.g424300,Cre10.g427750,Cre10.g446400,Cre10.g463026,Cre11.g467739,Cre11.g468450,Cre11.g476850,Cre12.g484250,Cre12.g522550,Cre12.g536600,Cre12.g546100,Cre13.g586500,Cre13.g…	Cre01.g002861,Cre01.g010880,Cre01.g013550,Cre01.g019150,Cre01.g020050,Cre01.g027950,Cre01.g036800,Cre01.g049650,Cre01.g055600,Cre01.g055966,Cre02.g073750,Cre02.g079550,Cre02.g089350,Cre02.g091700,Cre02.g092850,Cre02.g095113,Cre02.g099601,Cre02.g101750,Cre02.g141700,Cre02.g143151,Cre02.g147050,Cre02.g147100,Cre03.g145107,Cre03.g149800,Cre03.g160450,Cre03.g164050,Cre03.g168800,Cre03.g173700,Cre03.g…	123	42	15.66
GO:0004550	Nucleoside Diphosphate Kinase Activity	2/7	2.21e-01	Cre12.g558700,Cre16.g654300	Cre03.g190750,Cre03.g190800,Cre03.g193850,Cre07.g325734,Cre12.g558700,Cre16.g650550,Cre16.g654300	7	2	0.89
GO:0019905	Syntaxin Binding	2/7	2.21e-01	Cre02.g087551,Cre04.g214750	Cre02.g087551,Cre02.g099150,Cre04.g214750,Cre08.g367200,Cre08.g385700,Cre12.g546300,Cre12.g558250	7	2	0.89
GO:0046912	Transferase Activity, Transferring Acyl Groups, Acyl Groups Converted into Alkyl on Transfer	2/7	2.21e-01	Cre02.g088600,Cre12.g514750	Cre02.g088600,Cre03.g144807,Cre03.g149100,Cre05.g241850,Cre06.g258733,Cre12.g514750,Cre16.g678850	7	2	0.89
GO:0003995	Acyl-CoA Dehydrogenase Activity	2/7	2.21e-01	Cre06.g296400,Cre16.g689050	Cre05.g232002,Cre06.g296400,Cre11.g467350,Cre16.g675850,Cre16.g687350,Cre16.g689050,Cre16.g695100	7	2	0.89
GO:0003951	NAD+ Kinase Activity	2/7	2.21e-01	Cre09.g393691,Cre10.g448650	Cre07.g322950,Cre07.g325550,Cre09.g393691,Cre10.g431650,Cre10.g448650,Cre12.g530550,Cre12.g560600	7	2	0.89
GO:0005198	Structural Molecule Activity	19/236	2.24e-01	Cre01.g040600,Cre01.g050316,Cre02.g143050,Cre02.g146850,Cre03.g155650,Cre03.g190950,Cre03.g207050,Cre04.g214503,Cre04.g216850,Cre07.g325746,Cre07.g349600,Cre08.g361350,Cre09.g400775,Cre12.g484050,Cre12.g510450,Cre12.g542250,Cre12.g549550,Cre13.g572700,Cre17.g722200	Cre01.g007051,Cre01.g011000,Cre01.g022250,Cre01.g027000,Cre01.g030050,Cre01.g039250,Cre01.g040000,Cre01.g040600,Cre01.g047750,Cre01.g050300,Cre01.g050316,Cre01.g052100,Cre01.g052350,Cre01.g053600,Cre02.g075700,Cre02.g076400,Cre02.g083950,Cre02.g086887,Cre02.g088900,Cre02.g091100,Cre02.g094500,Cre02.g097650,Cre02.g101350,Cre02.g101400,Cre02.g102250,Cre02.g106600,Cre02.g106750,Cre02.g108850,Cre02.g…	236	19	30.05
GO:0003924	GTPase Activity	14/88	2.25e-01	Cre01.g039200,Cre01.g047950,Cre02.g144350,Cre03.g190950,Cre04.g216850,Cre06.g250650,Cre06.g259200,Cre12.g517400,Cre12.g522250,Cre12.g542250,Cre12.g549550,Cre13.g606000,Cre15.g641800,Cre17.g715050	Cre01.g006150,Cre01.g010150,Cre01.g039200,Cre01.g047550,Cre01.g047950,Cre02.g076250,Cre02.g078100,Cre02.g079550,Cre02.g081200,Cre02.g098450,Cre02.g104900,Cre02.g105550,Cre02.g118600,Cre02.g142186,Cre02.g144350,Cre03.g159650,Cre03.g165000,Cre03.g172650,Cre03.g173400,Cre03.g174000,Cre03.g187350,Cre03.g189250,Cre03.g190950,Cre03.g191050,Cre04.g212650,Cre04.g216850,Cre05.g237200,Cre05.g238290,Cre05.g…	88	14	11.21
GO:0008236	Serine-Type Peptidase Activity	12/106	2.25e-01	Cre01.g049950,Cre02.g110600,Cre02.g119050,Cre06.g265850,Cre06.g267700,Cre06.g267750,Cre06.g281350,Cre06.g299650,Cre12.g526700,Cre13.g567650,Cre16.g690900,Cre17.g697650	Cre01.g011300,Cre01.g013300,Cre01.g027100,Cre01.g028350,Cre01.g037000,Cre01.g042300,Cre01.g042352,Cre01.g042502,Cre01.g044450,Cre01.g045601,Cre01.g049950,Cre01.g050350,Cre02.g076950,Cre02.g088400,Cre02.g092000,Cre02.g110600,Cre02.g116500,Cre02.g119050,Cre02.g119100,Cre03.g144084,Cre03.g144727,Cre03.g145527,Cre03.g145827,Cre03.g170300,Cre03.g180650,Cre03.g188600,Cre03.g190250,Cre03.g200655,Cre03.g…	106	12	13.5
GO:0022836	Gated Channel Activity	13/59	2.38e-01	Cre01.g022150,Cre01.g035800,Cre06.g308650,Cre07.g330400,Cre09.g399912,Cre10.g456600,Cre12.g505800,Cre12.g553900,Cre13.g591450,Cre16.g665050,Cre16.g670754,Cre17.g707150,Cre17.g738150	Cre01.g003751,Cre01.g013700,Cre01.g022150,Cre01.g035800,Cre01.g037150,Cre01.g038700,Cre01.g053700,Cre02.g098750,Cre02.g104250,Cre02.g146300,Cre05.g241950,Cre05.g243454,Cre06.g280475,Cre06.g308650,Cre06.g311650,Cre07.g329882,Cre07.g330400,Cre08.g360400,Cre08.g360500,Cre08.g360564,Cre08.g360600,Cre09.g399912,Cre09.g402051,Cre09.g402108,Cre09.g404100,Cre09.g416800,Cre10.g432550,Cre10.g456600,Cre10.g…	59	13	7.51
GO:0043178	Alcohol Binding	5/8	2.38e-01	Cre09.g390578,Cre09.g397142,Cre10.g420500,Cre10.g452950,Cre16.g674739	Cre03.g153950,Cre03.g175050,Cre06.g300900,Cre09.g390578,Cre09.g397142,Cre10.g420500,Cre10.g452950,Cre16.g674739	8	5	1.02
GO:0004112	Cyclic-Nucleotide Phosphodiesterase Activity	8/37	2.38e-01	Cre02.g143350,Cre02.g143500,Cre06.g278650,Cre10.g419550,Cre12.g499300,Cre12.g540050,Cre12.g557500,Cre13.g567400	Cre01.g015200,Cre02.g080550,Cre02.g109100,Cre02.g112000,Cre02.g114100,Cre02.g119850,Cre02.g141786,Cre02.g143350,Cre02.g143400,Cre02.g143500,Cre03.g204689,Cre06.g278650,Cre06.g289400,Cre07.g342350,Cre08.g367950,Cre09.g389875,Cre10.g419550,Cre10.g419600,Cre10.g454900,Cre11.g467673,Cre11.g468100,Cre12.g499250,Cre12.g499300,Cre12.g509550,Cre12.g540050,Cre12.g557500,Cre12.g559400,Cre13.g564766,Cre13.g…	37	8	4.71
GO:0033293	Monocarboxylic Acid Binding	2/9	2.38e-01	Cre16.g674739,Cre16.g689050	Cre04.g228350,Cre05.g232002,Cre06.g252550,Cre06.g258700,Cre09.g386735,Cre11.g467350,Cre16.g674739,Cre16.g687350,Cre16.g689050	9	2	1.15
GO:0016772	Transferase Activity, Transferring Phosphorus-Containing Groups	127/1116	2.42e-01	Cre01.g002550,Cre01.g003524,Cre01.g008150,Cre01.g008650,Cre01.g009500,Cre01.g011800,Cre01.g013900,Cre01.g029850,Cre01.g030600,Cre01.g031900,Cre01.g032700,Cre01.g034900,Cre01.g036000,Cre01.g036250,Cre01.g036650,Cre01.g038000,Cre01.g039850,Cre01.g040900,Cre01.g045640,Cre01.g046052,Cre02.g076000,Cre02.g082150,Cre02.g095294,Cre02.g095300,Cre02.g141946,Cre02.g146500,Cre03.g144484,Cre03.g146107,Cre03.g…	Cre01.g001150,Cre01.g001200,Cre01.g001678,Cre01.g001685,Cre01.g001700,Cre01.g001800,Cre01.g002100,Cre01.g002200,Cre01.g002550,Cre01.g003524,Cre01.g003800,Cre01.g008150,Cre01.g008402,Cre01.g008550,Cre01.g008650,Cre01.g009500,Cre01.g010000,Cre01.g011800,Cre01.g011850,Cre01.g012350,Cre01.g012950,Cre01.g013000,Cre01.g013600,Cre01.g013900,Cre01.g014500,Cre01.g014600,Cre01.g015000,Cre01.g015250,Cre01.g…	1116	127	142.11
GO:0008081	Phosphoric Diester Hydrolase Activity	14/66	2.43e-01	Cre01.g007300,Cre02.g113050,Cre02.g143350,Cre02.g143500,Cre03.g203600,Cre04.g219300,Cre04.g219350,Cre05.g242178,Cre06.g278650,Cre10.g419550,Cre12.g499300,Cre12.g540050,Cre12.g557500,Cre13.g567400	Cre01.g007300,Cre01.g015200,Cre01.g053200,Cre02.g080550,Cre02.g109100,Cre02.g112000,Cre02.g113050,Cre02.g114100,Cre02.g115750,Cre02.g119850,Cre02.g141786,Cre02.g143350,Cre02.g143400,Cre02.g143500,Cre03.g175850,Cre03.g183650,Cre03.g203600,Cre03.g204689,Cre04.g219300,Cre04.g219350,Cre04.g219400,Cre04.g219500,Cre05.g242178,Cre05.g242179,Cre06.g255550,Cre06.g270200,Cre06.g278126,Cre06.g278650,Cre06.g…	66	14	8.4
GO:0051087	Chaperone Binding	5/27	2.55e-01	Cre02.g095115,Cre02.g113400,Cre03.g178450,Cre11.g482101,Cre12.g511050	Cre01.g019950,Cre01.g044850,Cre02.g095115,Cre02.g113400,Cre03.g178450,Cre03.g199300,Cre07.g321850,Cre07.g334851,Cre07.g339300,Cre07.g339633,Cre07.g341550,Cre07.g341600,Cre08.g358539,Cre08.g358562,Cre08.g370450,Cre10.g420100,Cre11.g467718,Cre11.g482101,Cre12.g502750,Cre12.g505850,Cre12.g507559,Cre12.g511050,Cre14.g632000,Cre16.g660800,Cre16.g673729,Cre16.g692004,Cre17.g707950	27	5	3.44
GO:0005216	Ion Channel Activity	26/131	2.55e-01	Cre01.g022150,Cre01.g035800,Cre03.g145147,Cre06.g308650,Cre07.g330400,Cre08.g358572,Cre08.g358576,Cre09.g390578,Cre09.g397142,Cre09.g399912,Cre10.g420500,Cre10.g422718,Cre10.g422750,Cre10.g434600,Cre10.g452950,Cre10.g456600,Cre12.g505800,Cre12.g553900,Cre13.g591450,Cre16.g658900,Cre16.g665050,Cre16.g665450,Cre16.g667350,Cre16.g670754,Cre17.g707150,Cre17.g738150	Cre01.g003751,Cre01.g012650,Cre01.g012700,Cre01.g012750,Cre01.g012850,Cre01.g013700,Cre01.g018800,Cre01.g022150,Cre01.g029400,Cre01.g035800,Cre01.g037150,Cre01.g038050,Cre01.g038700,Cre01.g053700,Cre02.g074150,Cre02.g085257,Cre02.g098750,Cre02.g104250,Cre02.g112200,Cre02.g115600,Cre02.g116750,Cre02.g146300,Cre03.g145147,Cre03.g153950,Cre03.g175050,Cre03.g182900,Cre05.g241950,Cre05.g243452,Cre05.g…	131	26	16.68
GO:0016790	Thiolester Hydrolase Activity	3/15	2.71e-01	Cre02.g081300,Cre06.g256750,Cre12.g557700	Cre01.g037350,Cre02.g081300,Cre03.g148450,Cre03.g158800,Cre03.g164350,Cre04.g213761,Cre06.g256750,Cre06.g276350,Cre06.g276450,Cre06.g278215,Cre07.g323150,Cre12.g557700,Cre16.g678213,Cre16.g683350,Cre16.g685800	15	3	1.91
GO:0004707	MAP Kinase Activity	2/8	2.71e-01	Cre01.g008150,Cre06.g249150	Cre01.g008150,Cre01.g010000,Cre06.g249150,Cre08.g385050,Cre12.g508900,Cre12.g509000,Cre13.g607300,Cre17.g745447	8	2	1.02
GO:0016832	Aldehyde-Lyase Activity	2/8	2.71e-01	Cre01.g015550,Cre02.g115650	Cre01.g006950,Cre01.g015550,Cre02.g093450,Cre02.g097450,Cre02.g115650,Cre03.g155051,Cre05.g234550,Cre10.g423550	8	2	1.02
GO:0032041	NAD-Dependent Histone Deacetylase Activity (H3-K14 Specific)	3/15	2.97e-01	Cre02.g116950,Cre08.g358555,Cre11.g467706	Cre02.g116950,Cre03.g158200,Cre03.g160000,Cre03.g162050,Cre06.g277350,Cre06.g290400,Cre08.g358555,Cre09.g387393,Cre11.g467706,Cre11.g467751,Cre11.g467785,Cre11.g469600,Cre11.g477800,Cre14.g632300,Cre16.g673150	15	3	1.91
GO:0009378	Four-Way Junction Helicase Activity	3/15	2.97e-01	Cre02.g079300,Cre10.g446400,Cre16.g650151	Cre02.g079300,Cre03.g178950,Cre03.g208833,Cre04.g219750,Cre06.g269950,Cre09.g398550,Cre10.g427600,Cre10.g446400,Cre12.g490150,Cre12.g502350,Cre15.g634701,Cre16.g650151,Cre16.g673393,Cre17.g710150,Cre17.g726150	15	3	1.91
GO:0005262	Calcium Channel Activity	6/15	3.20e-01	Cre09.g390578,Cre09.g397142,Cre10.g420500,Cre10.g452950,Cre16.g665050,Cre16.g665450	Cre02.g115600,Cre03.g153950,Cre03.g175050,Cre03.g182900,Cre09.g390578,Cre09.g397142,Cre10.g420500,Cre10.g452950,Cre10.g453400,Cre13.g591100,Cre16.g665050,Cre16.g665100,Cre16.g665450,Cre17.g702850,Cre17.g720600	15	6	1.91
GO:0004551	Nucleotide Diphosphatase Activity	2/9	3.21e-01	Cre09.g396900,Cre16.g658075	Cre02.g095089,Cre06.g285200,Cre08.g367800,Cre08.g373550,Cre09.g396900,Cre13.g582476,Cre16.g648850,Cre16.g657964,Cre16.g658075	9	2	1.15
GO:0008889	Glycerophosphodiester Phosphodiesterase Activity	2/9	3.21e-01	Cre02.g113050,Cre05.g242178	Cre02.g113050,Cre02.g115750,Cre03.g183650,Cre05.g242178,Cre05.g242179,Cre16.g683850,Cre16.g683900,Cre17.g699850,Cre17.g704150	9	2	1.15
GO:0016641	Oxidoreductase Activity, Acting on the CH-NH2 Group of Donors, Oxygen as Acceptor	2/9	3.21e-01	Cre02.g095100,Cre09.g402515	Cre01.g000650,Cre02.g095100,Cre02.g096350,Cre03.g155350,Cre05.g246550,Cre08.g378200,Cre09.g402515,Cre12.g528450,Cre13.g572750	9	2	1.15
GO:0005388	Calcium Transmembrane Transporter Activity, Phosphorylative Mechanism	2/9	3.21e-01	Cre09.g410050,Cre12.g505350	Cre01.g036350,Cre02.g145100,Cre04.g217954,Cre05.g242350,Cre09.g388850,Cre09.g410050,Cre09.g410100,Cre12.g505350,Cre16.g681750	9	2	1.15
GO:0051015	Actin Filament Binding	7/44	3.25e-01	Cre02.g080800,Cre04.g220768,Cre07.g354550,Cre09.g390150,Cre12.g555550,Cre14.g619800,Cre16.g669700	Cre01.g017150,Cre01.g031350,Cre01.g039800,Cre02.g077750,Cre02.g080800,Cre02.g095095,Cre02.g110900,Cre03.g163800,Cre03.g183150,Cre03.g202900,Cre04.g218550,Cre04.g220768,Cre07.g354550,Cre08.g373688,Cre09.g388372,Cre09.g390150,Cre09.g395251,Cre09.g397771,Cre09.g397882,Cre09.g397950,Cre09.g416250,Cre10.g462100,Cre11.g467530,Cre11.g480400,Cre11.g481750,Cre12.g488800,Cre12.g492954,Cre12.g495959,Cre12.g…	44	7	5.6
GO:0000030	Mannosyltransferase Activity	3/16	3.34e-01	Cre09.g392245,Cre10.g427550,Cre12.g522650	Cre01.g008600,Cre01.g058521,Cre02.g095147,Cre02.g102750,Cre02.g116100,Cre02.g116150,Cre03.g150950,Cre06.g290550,Cre07.g320650,Cre09.g386734,Cre09.g392245,Cre10.g427550,Cre11.g478650,Cre12.g516550,Cre12.g522650,Cre14.g616200	16	3	2.04
GO:0005227	Calcium Activated Cation Channel Activity	3/16	3.34e-01	Cre09.g399912,Cre10.g456600,Cre17.g738150	Cre02.g146300,Cre06.g280475,Cre08.g360400,Cre08.g360500,Cre08.g360564,Cre08.g360600,Cre09.g399912,Cre10.g456600,Cre10.g460150,Cre12.g532151,Cre12.g533900,Cre12.g560050,Cre13.g574850,Cre13.g579400,Cre13.g603750,Cre17.g738150	16	3	2.04
GO:0048037	Cofactor Binding	51/539	3.44e-01	Cre01.g005600,Cre01.g014650,Cre01.g027550,Cre01.g038750,Cre01.g050150,Cre02.g084450,Cre02.g087300,Cre02.g088600,Cre02.g092350,Cre02.g095100,Cre02.g095750,Cre02.g096250,Cre02.g144250,Cre03.g146507,Cre03.g155250,Cre03.g166800,Cre03.g199800,Cre03.g210513,Cre04.g219300,Cre04.g219350,Cre04.g230144,Cre05.g234100,Cre06.g256750,Cre06.g262100,Cre06.g282350,Cre06.g288700,Cre06.g296400,Cre06.g304400,Cre06.g…	Cre01.g000650,Cre01.g003850,Cre01.g004500,Cre01.g004700,Cre01.g005600,Cre01.g006100,Cre01.g007950,Cre01.g010848,Cre01.g010900,Cre01.g014650,Cre01.g015250,Cre01.g016514,Cre01.g019100,Cre01.g019250,Cre01.g020350,Cre01.g022500,Cre01.g023600,Cre01.g026900,Cre01.g027550,Cre01.g028423,Cre01.g028450,Cre01.g034050,Cre01.g036850,Cre01.g037700,Cre01.g038250,Cre01.g038500,Cre01.g038750,Cre01.g039350,Cre01.g…	539	51	68.63
GO:0016740	Transferase Activity	234/2166	3.51e-01	Cre01.g000300,Cre01.g002550,Cre01.g003524,Cre01.g005150,Cre01.g008150,Cre01.g008650,Cre01.g009500,Cre01.g009550,Cre01.g011800,Cre01.g013900,Cre01.g017350,Cre01.g018900,Cre01.g022100,Cre01.g029850,Cre01.g030600,Cre01.g031900,Cre01.g032100,Cre01.g032139,Cre01.g032700,Cre01.g034900,Cre01.g036000,Cre01.g036250,Cre01.g036650,Cre01.g038000,Cre01.g039850,Cre01.g040900,Cre01.g045640,Cre01.g046052,Cre01.g…	Cre01.g000300,Cre01.g000400,Cre01.g000450,Cre01.g000500,Cre01.g000550,Cre01.g001150,Cre01.g001200,Cre01.g001678,Cre01.g001685,Cre01.g001700,Cre01.g001800,Cre01.g002100,Cre01.g002200,Cre01.g002250,Cre01.g002550,Cre01.g003524,Cre01.g003800,Cre01.g005150,Cre01.g005651,Cre01.g005701,Cre01.g005850,Cre01.g006800,Cre01.g007200,Cre01.g007350,Cre01.g008051,Cre01.g008150,Cre01.g008402,Cre01.g008550,Cre01.g…	2166	234	275.81
GO:0004843	Thiol-Dependent Ubiquitin-Specific Protease Activity	6/38	3.53e-01	Cre01.g024300,Cre01.g028550,Cre01.g030500,Cre06.g304850,Cre09.g392250,Cre12.g541100	Cre01.g010800,Cre01.g011500,Cre01.g024300,Cre01.g028550,Cre01.g030450,Cre01.g030500,Cre02.g080350,Cre02.g082400,Cre02.g117850,Cre03.g146707,Cre03.g176651,Cre03.g191900,Cre03.g194250,Cre05.g234850,Cre05.g246050,Cre06.g248950,Cre06.g250750,Cre06.g253300,Cre06.g253459,Cre06.g253755,Cre06.g274700,Cre06.g304850,Cre06.g304876,Cre07.g325715,Cre07.g336200,Cre09.g392250,Cre09.g408825,Cre09.g409050,Cre10.g…	38	6	4.84
GO:0008289	Lipid Binding	17/69	3.61e-01	Cre03.g170200,Cre03.g198050,Cre06.g264050,Cre06.g267550,Cre06.g278121,Cre07.g326450,Cre07.g346350,Cre09.g392000,Cre09.g393136,Cre11.g467681,Cre11.g475000,Cre12.g519450,Cre16.g667450,Cre16.g674739,Cre16.g674852,Cre16.g689050,Cre17.g730650	Cre01.g025650,Cre01.g044600,Cre01.g044650,Cre01.g048701,Cre01.g049100,Cre02.g074900,Cre02.g088450,Cre02.g088500,Cre02.g095000,Cre02.g095098,Cre02.g095102,Cre02.g118850,Cre03.g144204,Cre03.g156250,Cre03.g159750,Cre03.g166201,Cre03.g170150,Cre03.g170200,Cre03.g174850,Cre03.g198050,Cre03.g199759,Cre04.g228350,Cre05.g232002,Cre06.g252550,Cre06.g258550,Cre06.g264050,Cre06.g267550,Cre06.g269550,Cre06.g…	69	17	8.79
GO:0004693	Cyclin-Dependent Protein Serine/Threonine Kinase Activity	4/24	3.66e-01	Cre03.g164250,Cre03.g169500,Cre12.g560668,Cre15.g640000	Cre01.g013600,Cre01.g052800,Cre01.g052850,Cre02.g107000,Cre02.g111500,Cre03.g164250,Cre03.g169500,Cre04.g213904,Cre05.g233600,Cre06.g271100,Cre06.g304250,Cre07.g353000,Cre07.g355400,Cre08.g372550,Cre08.g385650,Cre08.g385850,Cre09.g388000,Cre10.g465900,Cre12.g494500,Cre12.g560668,Cre13.g575650,Cre14.g623403,Cre15.g640000,Cre17.g742250	24	4	3.06
GO:0004806	Triglyceride Lipase Activity	2/10	3.70e-01	Cre03.g195500,Cre10.g431350	Cre03.g175100,Cre03.g195500,Cre04.g214700,Cre09.g400219,Cre09.g400256,Cre10.g431350,Cre10.g462000,Cre12.g530950,Cre17.g699100,Cre26.g756847	10	2	1.27
GO:0008519	Ammonium Transmembrane Transporter Activity	2/10	3.70e-01	Cre06.g293051,Cre14.g629920	Cre02.g111050,Cre03.g159254,Cre06.g284100,Cre06.g284150,Cre06.g293051,Cre07.g355650,Cre09.g400750,Cre12.g531000,Cre13.g569850,Cre14.g629920	10	2	1.27
GO:0008169	C-Methyltransferase Activity	2/10	3.70e-01	Cre07.g315650,Cre12.g500500	Cre02.g084300,Cre05.g245450,Cre06.g273413,Cre07.g315650,Cre09.g396401,Cre10.g423750,Cre10.g433650,Cre12.g500500,Cre12.g538650,Cre50.g761447	10	2	1.27
GO:0008568	Microtubule-Severing ATPase Activity	2/10	3.70e-01	Cre10.g446400,Cre16.g650151	Cre01.g022000,Cre03.g160450,Cre09.g399476,Cre10.g427600,Cre10.g446400,Cre10.g451850,Cre12.g488400,Cre12.g541300,Cre16.g650151,Cre17.g716450	10	2	1.27
GO:0004364	Glutathione Transferase Activity	3/17	3.71e-01	Cre14.g611517,Cre15.g636800,Cre17.g721350	Cre02.g142200,Cre03.g154950,Cre05.g247550,Cre12.g508850,Cre12.g538100,Cre12.g559800,Cre13.g584850,Cre14.g611484,Cre14.g611517,Cre15.g636750,Cre15.g636800,Cre16.g670973,Cre16.g682725,Cre16.g688550,Cre17.g721350,Cre17.g742300,Cre17.g742450	17	3	2.16
GO:0004724	Magnesium-Dependent Protein Serine/Threonine Phosphatase Activity	4/25	3.96e-01	Cre03.g211073,Cre04.g229494,Cre08.g358616,Cre12.g529150	Cre01.g030200,Cre01.g041450,Cre02.g084250,Cre02.g141250,Cre03.g170250,Cre03.g186950,Cre03.g190000,Cre03.g198000,Cre03.g201400,Cre03.g211073,Cre04.g212300,Cre04.g218150,Cre04.g229494,Cre04.g232802,Cre06.g278260,Cre08.g358616,Cre08.g365632,Cre09.g390600,Cre09.g410600,Cre10.g454450,Cre12.g501950,Cre12.g529150,Cre16.g647800,Cre16.g672397,Cre16.g680566	25	4	3.18
GO:0005524	ATP Binding	183/1412	4.04e-01	Cre01.g002550,Cre01.g003524,Cre01.g008150,Cre01.g008650,Cre01.g009500,Cre01.g011800,Cre01.g026550,Cre01.g029850,Cre01.g029900,Cre01.g030600,Cre01.g031900,Cre01.g032700,Cre01.g034900,Cre01.g036000,Cre01.g036250,Cre01.g036650,Cre01.g036800,Cre01.g038000,Cre01.g040900,Cre01.g046052,Cre02.g073750,Cre02.g076000,Cre02.g077951,Cre02.g079300,Cre02.g082150,Cre02.g082200,Cre02.g087551,Cre02.g095151,Cre02.g…	Cre01.g001150,Cre01.g001200,Cre01.g001350,Cre01.g001678,Cre01.g001685,Cre01.g001700,Cre01.g001800,Cre01.g002550,Cre01.g003463,Cre01.g003524,Cre01.g003800,Cre01.g004300,Cre01.g004850,Cre01.g005850,Cre01.g007000,Cre01.g008150,Cre01.g008402,Cre01.g008550,Cre01.g008650,Cre01.g009250,Cre01.g009500,Cre01.g010000,Cre01.g011800,Cre01.g011850,Cre01.g012950,Cre01.g014500,Cre01.g014600,Cre01.g014800,Cre01.g…	1412	183	179.8
GO:0019205	Nucleobase-Containing Compound Kinase Activity	6/32	4.17e-01	Cre03.g183200,Cre06.g249900,Cre12.g519950,Cre12.g558700,Cre14.g618750,Cre16.g654300	Cre01.g029750,Cre02.g079150,Cre02.g081550,Cre02.g084950,Cre02.g093950,Cre02.g095350,Cre03.g168350,Cre03.g183200,Cre03.g190750,Cre03.g190800,Cre03.g192550,Cre03.g192600,Cre03.g193850,Cre03.g194800,Cre03.g204601,Cre06.g249900,Cre07.g325723,Cre07.g325734,Cre08.g377100,Cre08.g377350,Cre09.g388726,Cre09.g394102,Cre10.g438650,Cre12.g494850,Cre12.g519950,Cre12.g557600,Cre12.g558700,Cre13.g573800,Cre14.g…	32	6	4.07
GO:0051117	ATPase Binding	2/11	4.18e-01	Cre06.g299650,Cre11.g467705	Cre03.g204350,Cre04.g220350,Cre06.g299650,Cre07.g331500,Cre09.g402500,Cre11.g467705,Cre12.g486100,Cre12.g500950,Cre12.g521450,Cre14.g619100,Cre16.g682900	11	2	1.4
GO:0015020	Glucuronosyltransferase Activity	2/11	4.18e-01	Cre06.g292900,Cre10.g422450	Cre01.g008051,Cre01.g041850,Cre06.g265750,Cre06.g292900,Cre07.g316400,Cre09.g387356,Cre10.g422450,Cre14.g621250,Cre16.g677093,Cre17.g710351,Cre18.g748897	11	2	1.4
GO:0022843	Voltage-Gated Cation Channel Activity	8/24	4.19e-01	Cre01.g022150,Cre01.g035800,Cre06.g308650,Cre07.g330400,Cre12.g553900,Cre13.g591450,Cre16.g665050,Cre16.g670754	Cre01.g003751,Cre01.g022150,Cre01.g035800,Cre01.g053700,Cre02.g098750,Cre02.g146300,Cre05.g243454,Cre06.g308650,Cre06.g311650,Cre07.g329882,Cre07.g330400,Cre10.g432550,Cre11.g468353,Cre12.g553450,Cre12.g553850,Cre12.g553900,Cre13.g591450,Cre13.g603750,Cre16.g665050,Cre16.g665100,Cre16.g670754,Cre17.g702850,Cre17.g706900,Cre17.g720600	24	8	3.06
GO:0015923	Mannosidase Activity	2/11	4.20e-01	Cre10.g437950,Cre11.g478184	Cre01.g048350,Cre02.g098000,Cre02.g141600,Cre03.g189050,Cre06.g301600,Cre07.g314866,Cre07.g336600,Cre07.g343933,Cre10.g437950,Cre11.g478184,Cre12.g492851	11	2	1.4
GO:0016747	Transferase Activity, Transferring Acyl Groups Other than Amino-Acyl Groups	18/174	4.30e-01	Cre01.g000300,Cre01.g009550,Cre06.g256750,Cre06.g274050,Cre06.g282350,Cre07.g345150,Cre08.g377300,Cre09.g400516,Cre09.g407373,Cre10.g429600,Cre12.g542550,Cre12.g551201,Cre13.g586450,Cre16.g694000,Cre17.g699000,Cre17.g722150,Cre17.g723650,Cre17.g738350	Cre01.g000300,Cre01.g002250,Cre01.g007200,Cre01.g009550,Cre01.g010100,Cre01.g010350,Cre01.g035200,Cre01.g044800,Cre01.g045903,Cre01.g048800,Cre02.g079003,Cre02.g079050,Cre02.g084500,Cre02.g084550,Cre02.g088250,Cre02.g090100,Cre02.g099601,Cre02.g101850,Cre02.g106400,Cre02.g106450,Cre02.g143000,Cre02.g144800,Cre02.g146050,Cre03.g143907,Cre03.g172000,Cre03.g182400,Cre03.g182650,Cre03.g184151,Cre03.g…	174	18	22.16
GO:0016884	Carbon-Nitrogen Ligase Activity, with Glutamine as Amido-N-Donor	3/19	4.43e-01	Cre02.g116250,Cre10.g435250,Cre12.g521400	Cre01.g004300,Cre02.g092900,Cre02.g103350,Cre02.g114850,Cre02.g116250,Cre06.g308500,Cre07.g321050,Cre08.g358580,Cre08.g360100,Cre08.g364650,Cre08.g364800,Cre10.g425300,Cre10.g435250,Cre10.g439400,Cre10.g441750,Cre11.g467630,Cre12.g521400,Cre14.g627488,Cre14.g628000	19	3	2.42
GO:0042910	Xenobiotic Transmembrane Transporter Activity	3/19	4.43e-01	Cre01.g014150,Cre04.g213000,Cre14.g610750	Cre01.g007737,Cre01.g007901,Cre01.g014150,Cre01.g027750,Cre01.g027764,Cre01.g051211,Cre02.g095076,Cre03.g177750,Cre03.g205850,Cre04.g213000,Cre04.g213150,Cre08.g369600,Cre10.g444900,Cre10.g445850,Cre12.g499700,Cre12.g523250,Cre14.g610750,Cre14.g625350,Cre17.g739650	19	3	2.42
GO:0030246	Carbohydrate Binding	9/86	4.44e-01	Cre01.g014650,Cre01.g032700,Cre02.g084450,Cre06.g262050,Cre06.g282350,Cre08.g369300,Cre10.g437950,Cre12.g551200,Cre14.g632799	Cre01.g014650,Cre01.g032700,Cre01.g038400,Cre02.g081600,Cre02.g084400,Cre02.g084450,Cre02.g091750,Cre02.g095126,Cre02.g100050,Cre02.g117500,Cre02.g119651,Cre03.g151000,Cre03.g158050,Cre03.g160200,Cre03.g175400,Cre03.g179500,Cre03.g183300,Cre03.g185300,Cre03.g186100,Cre03.g190500,Cre03.g194700,Cre03.g200650,Cre04.g217931,Cre04.g226800,Cre05.g234651,Cre05.g244700,Cre06.g262050,Cre06.g269601,Cre06.g…	86	9	10.95
GO:0003700	DNA-Binding Transcription Factor Activity	16/117	4.55e-01	Cre01.g009575,Cre01.g018600,Cre03.g160600,Cre03.g160700,Cre05.g238250,Cre05.g242600,Cre06.g266850,Cre08.g385350,Cre12.g501600,Cre13.g602750,Cre13.g604501,Cre14.g620500,Cre15.g640000,Cre16.g653300,Cre16.g661650,Cre17.g696750	Cre01.g009575,Cre01.g009650,Cre01.g011600,Cre01.g018600,Cre01.g018650,Cre01.g023100,Cre01.g025050,Cre01.g043150,Cre01.g051174,Cre01.g052300,Cre02.g083750,Cre02.g100100,Cre03.g144424,Cre03.g160600,Cre03.g160700,Cre03.g163200,Cre03.g166850,Cre03.g174600,Cre03.g182200,Cre03.g193400,Cre03.g194950,Cre03.g206593,Cre03.g209953,Cre04.g214850,Cre04.g219000,Cre04.g228400,Cre05.g238250,Cre05.g242600,Cre05.g…	117	16	14.9
GO:0005525	GTP Binding	19/143	4.59e-01	Cre01.g005550,Cre01.g039200,Cre01.g047950,Cre02.g144350,Cre03.g190950,Cre04.g216850,Cre06.g250650,Cre06.g259200,Cre06.g301050,Cre09.g398882,Cre12.g506851,Cre12.g517400,Cre12.g535900,Cre12.g542250,Cre12.g549550,Cre13.g606000,Cre15.g641800,Cre16.g664500,Cre17.g715050	Cre01.g005550,Cre01.g006150,Cre01.g010150,Cre01.g039200,Cre01.g047550,Cre01.g047950,Cre01.g058886,Cre02.g076250,Cre02.g078100,Cre02.g079550,Cre02.g081200,Cre02.g083600,Cre02.g094650,Cre02.g098450,Cre02.g102000,Cre02.g104900,Cre02.g105550,Cre02.g118600,Cre02.g141706,Cre02.g142186,Cre02.g142687,Cre02.g144350,Cre03.g159650,Cre03.g165000,Cre03.g172250,Cre03.g172650,Cre03.g173400,Cre03.g174000,Cre03.g…	143	19	18.21
GO:0016668	Oxidoreductase Activity, Acting on a Sulfur Group of Donors, NAD(P) as Acceptor	4/18	4.63e-01	Cre02.g098850,Cre06.g262100,Cre12.g550400,Cre18.g749847	Cre01.g016514,Cre01.g052250,Cre01.g054150,Cre02.g098850,Cre02.g142800,Cre06.g262100,Cre06.g282651,Cre07.g315100,Cre07.g355600,Cre08.g368400,Cre09.g396252,Cre10.g446100,Cre12.g513750,Cre12.g549500,Cre12.g550400,Cre13.g584200,Cre16.g656600,Cre18.g749847	18	4	2.29
GO:0019706	Protein-Cysteine S-Palmitoyltransferase Activity	2/12	4.63e-01	Cre10.g429600,Cre12.g542550	Cre01.g007200,Cre01.g035200,Cre02.g090100,Cre03.g182400,Cre03.g207502,Cre06.g277000,Cre07.g327700,Cre09.g394050,Cre10.g429600,Cre10.g446700,Cre12.g542550,Cre16.g693800	12	2	1.53
GO:0004656	Procollagen-Proline 4-Dioxygenase Activity	3/20	4.78e-01	Cre01.g014650,Cre02.g084450,Cre08.g369300	Cre01.g014650,Cre02.g081600,Cre02.g084400,Cre02.g084450,Cre02.g100050,Cre03.g160200,Cre03.g179500,Cre04.g217931,Cre05.g244700,Cre06.g282450,Cre07.g323950,Cre08.g369300,Cre08.g379950,Cre10.g424900,Cre10.g428500,Cre10.g443050,Cre10.g459900,Cre11.g481200,Cre14.g619900,Cre14.g626200	20	3	2.55
GO:0019213	Deacetylase Activity	4/26	4.94e-01	Cre02.g116950,Cre08.g358555,Cre11.g467706,Cre16.g653300	Cre01.g051450,Cre02.g105500,Cre02.g116950,Cre03.g158200,Cre03.g160000,Cre03.g162050,Cre03.g180800,Cre05.g234663,Cre06.g277350,Cre06.g290400,Cre06.g300100,Cre08.g358555,Cre09.g387393,Cre10.g462200,Cre11.g467706,Cre11.g467751,Cre11.g467785,Cre11.g469600,Cre11.g477800,Cre12.g524650,Cre14.g632300,Cre16.g653300,Cre16.g653338,Cre16.g653350,Cre16.g673150,Cre17.g722050	26	4	3.31
GO:0005548	Phospholipid Transporter Activity	2/11	4.94e-01	Cre03.g186350,Cre12.g519450	Cre03.g144204,Cre03.g186350,Cre03.g186400,Cre03.g186450,Cre03.g210961,Cre06.g267850,Cre06.g268200,Cre11.g467563,Cre12.g503950,Cre12.g519450,Cre16.g683400	11	2	1.4
GO:0003910	DNA Ligase (ATP) Activity	1/5	4.94e-01	Cre10.g433550	Cre06.g277801,Cre06.g278177,Cre07.g325716,Cre10.g433500,Cre10.g433550	5	1	0.64
GO:0004719	Protein-L-Isoaspartate (D-Aspartate) O-Methyltransferase Activity	1/5	4.94e-01	Cre12.g557100	Cre03.g162100,Cre03.g195350,Cre07.g342000,Cre10.g433900,Cre12.g557100	5	1	0.64
GO:0034513	Box H/ACA snoRNA Binding	1/5	4.94e-01	Cre17.g718900	Cre05.g237700,Cre13.g567850,Cre16.g690500,Cre17.g712950,Cre17.g718900	5	1	0.64
GO:0015360	Acetate:proton Symporter Activity	1/5	4.94e-01	Cre17.g700650	Cre17.g700450,Cre17.g700650,Cre17.g700750,Cre17.g702900,Cre17.g702950	5	1	0.64
GO:0016812	Hydrolase Activity, Acting on Carbon-Nitrogen (but not Peptide) Bonds, in Cyclic Amides	1/5	4.94e-01	Cre02.g097000	Cre02.g097000,Cre07.g325748,Cre11.g467550,Cre13.g592050,Cre17.g735950	5	1	0.64
GO:0015179	L-Amino Acid Transmembrane Transporter Activity	1/5	4.94e-01	Cre04.g223300	Cre01.g017050,Cre04.g222750,Cre04.g223300,Cre06.g286050,Cre17.g747797	5	1	0.64
GO:0008199	Ferric Iron Binding	1/5	4.94e-01	Cre06.g259650	Cre06.g259650,Cre09.g387800,Cre12.g538350,Cre13.g574500,Cre15.g640600	5	1	0.64
GO:0003997	Acyl-CoA Oxidase Activity	1/5	4.94e-01	Cre16.g689050	Cre05.g232002,Cre11.g467350,Cre16.g687350,Cre16.g689050,Cre16.g695100	5	1	0.64
GO:0098809	Nitrite Reductase Activity	1/5	4.94e-01	Cre08.g360550	Cre08.g360550,Cre08.g360564,Cre09.g395650,Cre09.g410750,Cre09.g411200	5	1	0.64
GO:0009975	Cyclase Activity	8/73	4.95e-01	Cre01.g030500,Cre05.g236650,Cre09.g387200,Cre12.g547351,Cre12.g550550,Cre13.g591600,Cre13.g607150,Cre16.g687117	Cre01.g013801,Cre01.g020850,Cre01.g021700,Cre01.g030500,Cre01.g045200,Cre01.g053288,Cre02.g074758,Cre02.g074800,Cre02.g085100,Cre02.g091950,Cre02.g093550,Cre02.g100450,Cre02.g100500,Cre02.g115450,Cre02.g117000,Cre02.g146450,Cre03.g149600,Cre03.g199250,Cre03.g200800,Cre04.g223350,Cre05.g236650,Cre05.g237800,Cre05.g246150,Cre06.g259500,Cre06.g260550,Cre06.g260750,Cre06.g290200,Cre07.g320700,Cre07.g…	73	8	9.3
GO:0038023	Signaling Receptor Activity	8/83	4.95e-01	Cre01.g030500,Cre01.g038750,Cre09.g387200,Cre12.g496350,Cre12.g550550,Cre13.g591600,Cre13.g607150,Cre17.g707150	Cre01.g020850,Cre01.g021700,Cre01.g030500,Cre01.g038750,Cre02.g074758,Cre02.g074800,Cre02.g091950,Cre02.g093550,Cre02.g100450,Cre02.g100500,Cre02.g104250,Cre02.g115450,Cre02.g117000,Cre02.g146450,Cre03.g149600,Cre03.g199000,Cre03.g199250,Cre03.g200800,Cre04.g223350,Cre05.g230600,Cre05.g237800,Cre05.g246150,Cre06.g259500,Cre06.g260550,Cre06.g260750,Cre06.g290200,Cre06.g295200,Cre06.g303900,Cre07.g…	83	8	10.57
