# Supplementary material for: Chlamydomonas CHT7 is involved in repressing DNA replication and mitotic genes during synchronous growth
Source: G3 (Bethesda). 2022 Feb 7;12(3):jkac023. doi: 10.1093/g3journal/jkac023 (PMC8895990; doi:10.1093/g3journal/jkac023)
Supplement: jkac023_Supplemental_Table_S3 [file jkac023_supplemental_table_s3.xlsx]

## Sheet: Cell Cycle
Table S3. Reference tables of genes involved in cell cycle, cell wall, and protein phosphorylation.
1 Number of timepoints of upregulation in cht7
2 Number of timepoints of downregulation in cht7
3 Annotated gene symbol in Creinhardtii_v5.6 (phytozome.jgi.doe.gov). Red: gene symbol assigned in this study based on sequence analyses from multiple databases
4 Enzyme activity or the protein complex of the encoded protein
5 Biological function of the encoded protein according to previous studies in Chlamydomonas or other organisms.
Category	Biological Pathway	ZT0	ZT6	ZT10	ZT12	ND6	ND12	ND36	NR6	NR12	Count_up1	Count_down2	Transcript_ID	Gene_ID	Symbol3	Complex/Molecular Function4	Biological Function5	Description	GO_Cellular Component	GO_Biological Process	KEGG Pathway	Pfam Family	KOG classification	KEGG Orthology	Panther Pathway	A thaliana Homolog
DNA-dependent DNA Replication	Pre-RC Assembly	1	1	0	0	1	1	1	1	0	6	0	Cre10.g455600.t1.1	Cre10.g455600	ORC1	Origin Recognition Complex (ORC)	ORC recognition (Chlamydomonas: Zones et al., 2015. doi:10.1105/tpc.15.00498; MacNeill et al., 2010. doi:10.1042/BJ20091531)	Origin recognition complex subunit 1	GO:0005634 nucleus GO:0000784 nuclear chromosome, telomeric region GO:0005664 nuclear origin of replication recognition complex	GO:0006270 DNA Replication Initiation (22) GO:0000278 Mitotic Cell Cycle (171) GO:0000076 DNA Replication Checkpoint (11) GO:0045786 Negative Regulation of Cell Cycle (54) GO:0044772 Mitotic Cell Cycle Phase Transition (43) GO:0006261 DNA-Dependent DNA Replication (86) GO:0010948 Negative Regulation of Cell Cycle Process (24) GO:0051726 Regulation of Cell Cycle (172) GO:0006260 DNA Replication (1…		PF00004 ATPase family associated with various cellular activities (AAA) PF00628 PHD-finger		K02603 origin recognition complex subunit 1	PTHR10763 CELL DIVISION CONTROL PROTEIN 6-RELATED PTHR10763:SF23	AT4G14700 (ORC1A) (0) AT4G12620 (ORC1B) (0)
DNA-dependent DNA Replication	Pre-RC Assembly	0	0	0	0	0	0	0	0	-1	0	1	Cre03.g199400.t1.1	Cre03.g199400	ORC2	Origin Recognition Complex (ORC)	ORC recognition (Chlamydomonas: Zones et al., 2015. doi:10.1105/tpc.15.00498; MacNeill et al., 2010. doi:10.1042/BJ20091531)		GO:0005634 nucleus GO:0000808 origin recognition complex GO:0005664 nuclear origin of replication recognition complex	GO:0006260 DNA Replication (110) GO:0006259 DNA Metabolic Process (391)		PF04084 Origin recognition complex subunit 2		K02604 origin recognition complex subunit 2	PTHR14052 ORIGIN RECOGNITION COMPLEX SUBUNIT 2 PTHR14052:SF0 SUBFAMILY NOT NAMED	AT2G37560 (ORC2) (0)
DNA-dependent DNA Replication	Pre-RC Assembly	1	1	0	0	1	0	0	0	0	3	0	Cre17.g744247.t1.1	Cre17.g744247	ORC3	Origin Recognition Complex (ORC)	ORC recognition (Chlamydomonas: Zones et al., 2015. doi:10.1105/tpc.15.00498; MacNeill et al., 2010. doi:10.1042/BJ20091531)	(M=1) PF07034 - Origin recognition complex (ORC) subunit 3 N-terminus	GO:0005664 nuclear origin of replication recognition complex GO:0005656 nuclear pre-replicative complex GO:0031261 DNA replication preinitiation complex	GO:0006270 DNA Replication Initiation (22) GO:0006267 Pre-Replicative Complex Assembly Involved in Nuclear Cell Cycle DNA Replication (8) GO:0006261 DNA-Dependent DNA Replication (86) GO:0022607 Cellular Component Assembly (636) GO:0065004 Protein-DNA Complex Assembly (144) GO:0006260 DNA Replication (110) GO:0033260 Nuclear DNA Replication (16) GO:0043933 Protein-Containing Complex Subunit Organ…		PF07034 Origin recognition complex (ORC) subunit 3 N-terminus
DNA-dependent DNA Replication	Pre-RC Assembly	1	1	0	0	0	1	0	1	0	4	0	Cre17.g726500.t1.2	Cre17.g726500	ORC4	Origin Recognition Complex (ORC)	ORC recognition (Chlamydomonas: Zones et al., 2015. doi:10.1105/tpc.15.00498; MacNeill et al., 2010. doi:10.1042/BJ20091531)	Origin recognition complex subunit 4	GO:0005634 nucleus GO:0000808 origin recognition complex GO:0005664 nuclear origin of replication recognition complex	GO:0006270 DNA Replication Initiation (22) GO:0006261 DNA-Dependent DNA Replication (86) GO:0006260 DNA Replication (110) GO:0006259 DNA Metabolic Process (391)		PF13191 AAA ATPase domain PF14629 Origin recognition complex (ORC) subunit 4 C-terminus		K02606 origin recognition complex subunit 4	PTHR12087 ORIGIN RECOGNITION COMPLEX SUBUNIT 4 PTHR12087:SF0 SUBFAMILY NOT NAMED	AT2G01120 (ORC4) (0)
DNA-dependent DNA Replication	Pre-RC Assembly	1	1	0	0	1	0	0	1	0	4	0	Cre07.g355200.t1.1	Cre07.g355200	ORC5	Origin Recognition Complex (ORC)	ORC recognition (Chlamydomonas: Zones et al., 2015. doi:10.1105/tpc.15.00498; MacNeill et al., 2010. doi:10.1042/BJ20091531)	Origin recognition complex subunit 5	GO:0005634 nucleus GO:0000808 origin recognition complex GO:0005664 nuclear origin of replication recognition complex	GO:0006270 DNA Replication Initiation (22) GO:0006261 DNA-Dependent DNA Replication (86) GO:0006260 DNA Replication (110) GO:0006259 DNA Metabolic Process (391)		PF13191 AAA ATPase domain PF14630 Origin recognition complex (ORC) subunit 5 C-terminus	KOG2543 Origin recognition complex, subunit 5		PTHR12705 ORIGIN RECOGNITION COMPLEX SUBUNIT 5	AT4G29910 (ORC5) (0)
DNA-dependent DNA Replication	Pre-RC Assembly	1	0	0	0	1	1	1	1	0	5	0	Cre06.g285650.t1.2	Cre06.g285650	ORC6	Origin Recognition Complex (ORC)	ORC recognition (Chlamydomonas: Zones et al., 2015. doi:10.1105/tpc.15.00498; MacNeill et al., 2010. doi:10.1042/BJ20091531)	Origin recognition complex subunit 6	GO:0005664 nuclear origin of replication recognition complex	GO:0006270 DNA Replication Initiation (22) GO:0006261 DNA-Dependent DNA Replication (86) GO:0006260 DNA Replication (110) GO:0006259 DNA Metabolic Process (391)		PF05460 Origin recognition complex subunit 6 (ORC6)			PTHR13394 ORIGIN RECOGNITION COMPLEX SUBUNIT 6 PTHR13394:SF0 SUBFAMILY NOT NAMED	AT1G26840 (ORC6) (0)
DNA-dependent DNA Replication	Pre-RC Assembly	0	0	0	0	0	0	0	0	0	0	0	Cre06.g292850.t1.2	Cre06.g292850	CDC6	MCM2-7 loading factor	Bind to ORC and load MCM (Chlamydomonas: Zones et al., 2015. doi:10.1105/tpc.15.00498; MacNeill et al., 2010. doi:10.1042/BJ20091531)	Pre-initiation complex, subunit CDC6	GO:0005634 nucleus	GO:0000278 Mitotic Cell Cycle (171) GO:0000076 DNA Replication Checkpoint (11) GO:0045786 Negative Regulation of Cell Cycle (54) GO:0044772 Mitotic Cell Cycle Phase Transition (43) GO:0010948 Negative Regulation of Cell Cycle Process (24) GO:0051726 Regulation of Cell Cycle (172) GO:0044774 Mitotic DNA Integrity Checkpoint (24) GO:0033314 Mitotic DNA Replication Checkpoint (7) GO:0048523 Negative…		PF13191 AAA ATPase domain			PTHR10763 CELL DIVISION CONTROL PROTEIN 6-RELATED	AT1G07270 (CDC6B) (0) AT2G29680 (CDC6) (0)
DNA-dependent DNA Replication	Pre-RC Assembly	1	1	0	0	1	1	0	1	0	5	0	Cre03.g163300.t1.2	Cre03.g163300	Cdt1	MCM2-7 loading factor	Bind to ORC and load MCM (Chlamydomonas: Zones et al., 2015. doi:10.1105/tpc.15.00498; MacNeill et al., 2010. doi:10.1042/BJ20091531)	DNA replication initiation factor, CDT1-like	GO:0005634 nucleus	GO:0006270 DNA Replication Initiation (22) GO:0000278 Mitotic Cell Cycle (171) GO:0000076 DNA Replication Checkpoint (11) GO:0045786 Negative Regulation of Cell Cycle (54) GO:0006275 Regulation of DNA Replication (13) GO:0006261 DNA-Dependent DNA Replication (86) GO:0022607 Cellular Component Assembly (636) GO:0051726 Regulation of Cell Cycle (172) GO:0065004 Protein-DNA Complex Assembly (144) GO…		PF08839 DNA replication factor CDT1 like			PTHR28637 PTHR28637:SF1
DNA-dependent DNA Replication	Pre-RC Assembly	0	1	0	0	0	1	0	0	-1	2	1	Cre07.g338000.t1.2	Cre07.g338000	MCM2	Minichromosome maintenance (MCM) complex	Ring-shaped replicative helicase complex (Chlamydomonas: Zones et al., 2015. doi:10.1105/tpc.15.00498)	Minichromosome maintenance protein	GO:0005634 nucleus GO:0005829 cytosol GO:0042555 MCM complex GO:0000347 THO complex	GO:0000724 Double-Strand Break Repair via Homologous Recombination (63) GO:0006270 DNA Replication Initiation (22) GO:0032508 DNA Duplex Unwinding (52) GO:0006268 DNA Unwinding Involved in DNA Replication (13) GO:0006302 Double-Strand Break Repair (95) GO:0000278 Mitotic Cell Cycle (171) GO:1902969 Mitotic DNA Replication (10) GO:0000727 Double-Strand Break Repair via Break-Induced Replication (1…	3.6.4.12 DNA helicase.	PF12619 Mini-chromosome maintenance protein 2 PF14551 MCM N-terminal domain PF00493 MCM2/3/5 family		K02540 minichromosome maintenance protein 2	PTHR11630 DNA REPLICATION LICENSING FACTOR PTHR11630:SF44 DNA REPLICATION LICENSING FACTOR MCM2	AT1G44900 (MCM2) (0)
DNA-dependent DNA Replication	Pre-RC Assembly	1	0	0	0	1	1	1	1	0	5	0	Cre06.g295700.t1.1	Cre06.g295700	MCM3	Minichromosome maintenance (MCM) complex	Ring-shaped replicative helicase complex (Chlamydomonas: Zones et al., 2015. doi:10.1105/tpc.15.00498)	Minichromosome maintenance protein	GO:0042555 MCM complex GO:0000347 THO complex GO:0005634 nucleus	GO:0000724 Double-Strand Break Repair via Homologous Recombination (63) GO:0006270 DNA Replication Initiation (22) GO:0032508 DNA Duplex Unwinding (52) GO:0006302 Double-Strand Break Repair (95) GO:0000278 Mitotic Cell Cycle (171) GO:0006271 DNA Strand Elongation Involved in DNA Replication (19) GO:1902969 Mitotic DNA Replication (10) GO:0000727 Double-Strand Break Repair via Break-Induced Replic…	3.6.4.12 DNA helicase.	PF14551 MCM N-terminal domain PF00493 MCM2/3/5 family		K02541 minichromosome maintenance protein 3	PTHR11630 DNA REPLICATION LICENSING FACTOR PTHR11630:SF46 DNA REPLICATION LICENSING FACTOR MCM3	AT5G46280 (MCM3) (0)
DNA-dependent DNA Replication	Pre-RC Assembly	0	1	0	0	0	0	0	0	-1	1	1	Cre07.g316850.t1.2	Cre07.g316850	MCM4	Minichromosome maintenance (MCM) complex	Ring-shaped replicative helicase complex (Chlamydomonas: Zones et al., 2015. doi:10.1105/tpc.15.00498)	Minichromosome maintenance protein	GO:0005829 cytosol GO:0042555 MCM complex GO:0000347 THO complex GO:0005634 nucleus	GO:0000724 Double-Strand Break Repair via Homologous Recombination (63) GO:0006270 DNA Replication Initiation (22) GO:0032508 DNA Duplex Unwinding (52) GO:0006268 DNA Unwinding Involved in DNA Replication (13) GO:0006302 Double-Strand Break Repair (95) GO:0000278 Mitotic Cell Cycle (171) GO:0006271 DNA Strand Elongation Involved in DNA Replication (19) GO:1902969 Mitotic DNA Replication (10) GO:0…	3.6.4.12 DNA helicase.	PF14551 MCM N-terminal domain PF00493 MCM2/3/5 family		K02212 minichromosome maintenance protein 4 (cell division control protein 54)	PTHR11630 DNA REPLICATION LICENSING FACTOR PTHR11630:SF66	AT2G16440 (MCM4) (0)
DNA-dependent DNA Replication	Pre-RC Assembly	0	0	0	0	1	1	0	0	0	2	0	Cre01.g023150.t1.2	Cre01.g023150	MCM5	Minichromosome maintenance (MCM) complex	Ring-shaped replicative helicase complex (Chlamydomonas: Zones et al., 2015. doi:10.1105/tpc.15.00498)	Minichromosome maintenance protein	GO:0005634 nucleus GO:0005737 cytoplasm GO:0042555 MCM complex GO:0000347 THO complex	GO:0000724 Double-Strand Break Repair via Homologous Recombination (63) GO:0006270 DNA Replication Initiation (22) GO:0032508 DNA Duplex Unwinding (52) GO:0006302 Double-Strand Break Repair (95) GO:0000727 Double-Strand Break Repair via Break-Induced Replication (10) GO:0006267 Pre-Replicative Complex Assembly Involved in Nuclear Cell Cycle DNA Replication (8) GO:0006974 Cellular Response to DNA …	3.6.4.12 DNA helicase.	PF14551 MCM N-terminal domain PF00493 MCM2/3/5 family		K02209 minichromosome maintenance protein 5 (cell division control protein 46)	PTHR11630 DNA REPLICATION LICENSING FACTOR PTHR11630:SF42 DNA REPLICATION LICENSING FACTOR MCM5	AT2G07690 (MCM5) (0)
DNA-dependent DNA Replication	Pre-RC Assembly	1	1	0	0	0	1	1	0	0	4	0	Cre03.g178650.t1.1	Cre03.g178650	MCM6	Minichromosome maintenance (MCM) complex	Ring-shaped replicative helicase complex (Chlamydomonas: Zones et al., 2015. doi:10.1105/tpc.15.00498)	Minichromosome maintenance protein	GO:0005634 nucleus GO:0042555 MCM complex	GO:0000724 Double-Strand Break Repair via Homologous Recombination (63) GO:0006270 DNA Replication Initiation (22) GO:0032508 DNA Duplex Unwinding (52) GO:0006268 DNA Unwinding Involved in DNA Replication (13) GO:0006302 Double-Strand Break Repair (95) GO:0000278 Mitotic Cell Cycle (171) GO:1902969 Mitotic DNA Replication (10) GO:0000727 Double-Strand Break Repair via Break-Induced Replication (1…	3.6.4.12 DNA helicase.	PF14551 MCM N-terminal domain PF00493 MCM2/3/5 family		K02542 minichromosome maintenance protein 6	PTHR11630 DNA REPLICATION LICENSING FACTOR PTHR11630:SF43 DNA REPLICATION LICENSING FACTOR MCM6	AT5G44635 (MCM6) (0)
DNA-dependent DNA Replication	Pre-RC Assembly	0	1	0	0	0	0	0	0	-1	1	1	Cre10.g455850.t1.2	Cre10.g455850	MCM7	Minichromosome maintenance (MCM) complex	Ring-shaped replicative helicase complex (Chlamydomonas: Zones et al., 2015. doi:10.1105/tpc.15.00498)	Minichromosome maintenance protein	GO:0005634 nucleus GO:0042555 MCM complex GO:0005737 cytoplasm GO:0000347 THO complex	GO:0000724 Double-Strand Break Repair via Homologous Recombination (63) GO:0006270 DNA Replication Initiation (22) GO:0032508 DNA Duplex Unwinding (52) GO:0006268 DNA Unwinding Involved in DNA Replication (13) GO:0006302 Double-Strand Break Repair (95) GO:0006271 DNA Strand Elongation Involved in DNA Replication (19) GO:0000727 Double-Strand Break Repair via Break-Induced Replication (10) GO:0006…	3.6.4.12 DNA helicase.	PF14551 MCM N-terminal domain PF00493 MCM2/3/5 family		K02210 minichromosome maintenance protein 7 (cell division control protein 47)	PTHR11630 DNA REPLICATION LICENSING FACTOR PTHR11630:SF26 DNA REPLICATION LICENSING FACTOR MCM7	AT4G02060 (MCM7) (0)
DNA-dependent DNA Replication	Pre-RC Assembly	1	1	0	0	1	1	1	1	0	6	0	Cre16.g665950.t1.1	Cre16.g665950	MCM8	Minichromosome maintenance (MCM) complex	Might be a component of pre-RC. Might have a non-critical role in DNA replication. Shown to form complex with MCM9 in Rad51 recruitment for HR repair (Park et al., 2012. doi:10.1128/MCB.01503-12)	Minichromosome maintenance protein	GO:0005634 nucleus GO:0042555 MCM complex	GO:0000724 Double-Strand Break Repair via Homologous Recombination (63) GO:0006270 DNA Replication Initiation (22) GO:0006302 Double-Strand Break Repair (95) GO:0051321 Meiotic Cell Cycle (59) GO:0006974 Cellular Response to DNA Damage Stimulus (289) GO:0006281 DNA Repair (262) GO:0006261 DNA-Dependent DNA Replication (86) GO:0006260 DNA Replication (110) GO:1903046 Meiotic Cell Cycle Process (47…	3.6.4.12 DNA helicase.	PF00493 MCM2/3/5 family		K10737 minichromosome maintenance protein 8	PTHR11630 DNA REPLICATION LICENSING FACTOR PTHR11630:SF47 DNA REPLICATION LICENSING FACTOR MCM8	AT3G09660 (MCM8) (0)
DNA-dependent DNA Replication	Pre-RC Assembly	1	1	0	0	1	1	1	1	0	6	0	Cre12.g540927.t1.1	Cre12.g540927	MCM9	Minichromosome maintenance (MCM) complex	Might be a component of pre-RC. Might have a non-critical role in DNA replication. Shown to form complex with MCM9 in Rad51 recruitment for HR repair (Park et al., 2012. doi:10.1128/MCB.01503-12)	(M=1) PTHR11630:SF48 - DNA REPLICATION LICENSING FACTOR MCM1	GO:0005634 nucleus GO:0042555 MCM complex	GO:0000724 Double-Strand Break Repair via Homologous Recombination (63) GO:0006270 DNA Replication Initiation (22) GO:0006302 Double-Strand Break Repair (95) GO:0006974 Cellular Response to DNA Damage Stimulus (289) GO:0006281 DNA Repair (262) GO:0006261 DNA-Dependent DNA Replication (86) GO:0006260 DNA Replication (110) GO:0000725 Recombinational Repair (69) GO:0006310 DNA Recombination (142) GO…	3.6.4.12 DNA helicase.	PF07728 AAA domain (dynein-related subfamily) PF00493 MCM2/3/5 family		K10738 minichromosome maintenance protein 9	PTHR11630 DNA REPLICATION LICENSING FACTOR PTHR11630:SF48 DNA REPLICATION LICENSING FACTOR MCM1	AT2G14050 (MCM9) (0)
DNA-dependent DNA Replication	Pre-IC Assembly	0	1	0	0	0	0	0	1	-1	2	1	Cre07.g351400.t1.2	Cre07.g351400	MCM10	Minichromosome maintenance (MCM) complex	May form a complex with DNA Polα and guide it to chromatin (Maiorano et al., 2006. doi: 10.1016/j.ceb.2006.02.006; Riera et al., 2017. doi:10.1101/gad.298232.117)	(M=1) PF09329 - Primase zinc finger	GO:0005634 nucleus GO:0031298 replication fork protection complex	GO:0006270 DNA Replication Initiation (22) GO:0006261 DNA-Dependent DNA Replication (86) GO:0006260 DNA Replication (110) GO:0006259 DNA Metabolic Process (391)		PF09329 Primase zinc finger PF09332 Mcm10 replication factor			PTHR13454 FAMILY NOT NAMED	AT2G20980 (MCM10) (0)
DNA-dependent DNA Replication	Pre-IC Assembly	0	0	0	0	1	0	0	0	0	1	0	Cre03.g161050.t1.2	Cre03.g161050	GINS1/PSF1	GINS complex	(Chlamydomonas: Zones et al., 2015. doi:10.1105/tpc.15.00498; Riera et al., 2017. doi:10.1101/gad.298232.117)	(M=1) K10732 - GINS complex subunit 1	GO:0000811 GINS complex	GO:0000278 Mitotic Cell Cycle (171) GO:0006271 DNA Strand Elongation Involved in DNA Replication (19) GO:1902969 Mitotic DNA Replication (10) GO:0006261 DNA-Dependent DNA Replication (86) GO:0006260 DNA Replication (110) GO:0033260 Nuclear DNA Replication (16) GO:0006259 DNA Metabolic Process (391) GO:0022402 Cell Cycle Process (217) GO:0007049 Cell Cycle (314) GO:1903047 Mitotic Cell Cycle Proce…			KOG3303 Predicted alpha-helical protein, potentially involved in replication/repair	K10732 GINS complex subunit 1	PTHR12914 PARTNER OF SLD5 PTHR12914:SF2 PARTNER OF SLD5	AT1G80190 (PSF1) (0)
DNA-dependent DNA Replication	Pre-IC Assembly	1	1	0	0	1	1	0	1	0	5	0	Cre01.g029100.t1.2	Cre01.g029100	GINS2/PSF2	GINS complex	(Chlamydomonas: Zones et al., 2015. doi:10.1105/tpc.15.00498; Riera et al., 2017. doi:10.1101/gad.298232.117)	(M=1) K10733 - GINS complex subunit 2	GO:0005634 nucleus GO:0031298 replication fork protection complex GO:0000811 GINS complex	GO:0000724 Double-Strand Break Repair via Homologous Recombination (63) GO:0032508 DNA Duplex Unwinding (52) GO:0006302 Double-Strand Break Repair (95) GO:0000727 Double-Strand Break Repair via Break-Induced Replication (10) GO:0006974 Cellular Response to DNA Damage Stimulus (289) GO:0051276 Chromosome Organization (451) GO:0006281 DNA Repair (262) GO:0006260 DNA Replication (110) GO:0000725 Rec…		PF05916 GINS complex protein	KOG4071 Uncharacterized conserved protein	K10733 GINS complex subunit 2	PTHR12772 DNA REPLICATION COMPLEX GINS PROTEIN PSF2	AT3G12530 (GINS2) (0)
DNA-dependent DNA Replication	Pre-IC Assembly	1	0	0	0	0	1	1	1	0	4	0	Cre06.g251750.t1.2	Cre06.g251750	GINS3	GINS complex	(Chlamydomonas: Zones et al., 2015. doi:10.1105/tpc.15.00498; Riera et al., 2017. doi:10.1101/gad.298232.117)	(M=1) KOG1106 - Uncharacterized conserved protein	GO:0005634 nucleus	GO:0006260 DNA Replication (110) GO:0006259 DNA Metabolic Process (391)		PF05916 GINS complex protein	KOG1106 Uncharacterized conserved protein	K10734 GINS complex subunit 3	PTHR22768 UNCHARACTERIZED
DNA-dependent DNA Replication	Pre-IC Assembly	1	1	0	0	1	1	1	1	0	6	0	Cre09.g393600.t1.2	Cre09.g393600	GINS4/SLD5	GINS complex	(Chlamydomonas: Zones et al., 2015. doi:10.1105/tpc.15.00498; Riera et al., 2017. doi:10.1101/gad.298232.117)	(M=1) K10735 - GINS complex subunit 4	GO:0005634 nucleus GO:0031298 replication fork protection complex GO:0000811 GINS complex	GO:0000724 Double-Strand Break Repair via Homologous Recombination (63) GO:0032508 DNA Duplex Unwinding (52) GO:0006302 Double-Strand Break Repair (95) GO:0000727 Double-Strand Break Repair via Break-Induced Replication (10) GO:0006974 Cellular Response to DNA Damage Stimulus (289) GO:0051276 Chromosome Organization (451) GO:0006281 DNA Repair (262) GO:0006261 DNA-Dependent DNA Replication (86) G…		PF05916 GINS complex protein PF16922	KOG3176 Predicted alpha-helical protein, potentially involved in replication/repair	K10735 GINS complex subunit 4	PTHR21206 SLD5 PROTEIN PTHR21206:SF0 SUBFAMILY NOT NAMED	AT5G49010 (SLD5) (0)
DNA-dependent DNA Replication	Pre-IC Assembly	1	1	0	0	1	0	0	1	0	4	0	Cre12.g515900.t1.2	Cre12.g515900	TOPBP1	DPB11-related	Helps the assembly of CDC45-MCM-GINS (Riera et al., 2017. doi:10.1101/gad.298232.117)	(M=1) PTHR13561:SF6 - TOPBP1		GO:0006270 DNA Replication Initiation (22) GO:0000278 Mitotic Cell Cycle (171) GO:0000077 DNA Damage Checkpoint (31) GO:0000076 DNA Replication Checkpoint (11) GO:0006974 Cellular Response to DNA Damage Stimulus (289) GO:0045786 Negative Regulation of Cell Cycle (54) GO:0044772 Mitotic Cell Cycle Phase Transition (43) GO:0006261 DNA-Dependent DNA Replication (86) GO:0010948 Negative Regulation of…		PF12738 twin BRCT domain	KOG1929 Nucleotide excision repair factor NEF2, RAD4/CUT5 component		PTHR13561 DNA REPLICATION REGULATOR DPB11-RELATED	AT4G02110 (0) AT1G77320 (MEI1) (0)
DNA-dependent DNA Replication	Pre-IC Assembly	0	1	0	0	1	1	1	1	0	5	0	Cre03.g158464.t1.1	Cre03.g158464	TOPBP1-LIKE	DPB11-related	Helps the assembly of CDC45-MCM-GINS (Riera et al., 2017. doi:10.1101/gad.298232.117)			GO:0006270 DNA Replication Initiation (22) GO:0000278 Mitotic Cell Cycle (171) GO:0000077 DNA Damage Checkpoint (31) GO:0000076 DNA Replication Checkpoint (11) GO:0006974 Cellular Response to DNA Damage Stimulus (289) GO:0045786 Negative Regulation of Cell Cycle (54) GO:0044772 Mitotic Cell Cycle Phase Transition (43) GO:0006261 DNA-Dependent DNA Replication (86) GO:0010948 Negative Regulation of…					PTHR13561 DNA REPLICATION REGULATOR DPB11-RELATED PTHR13561:SF26	AT4G02110 (0) AT1G77320 (MEI1) (0)
DNA-dependent DNA Replication	Pre-IC Assembly	1	1	0	0	1	1	0	1	0	5	0	Cre06.g270250.t1.1	Cre06.g270250	CDC45	CDC45	Activator of MCM2-7 (Chlamydomonas: Zones et al., 2015. doi:10.1105/tpc.15.00498; Maiorano et al., 2006. doi: 10.1016/j.ceb.2006.02.006)	Cell Division Cycle protein	GO:0031298 replication fork protection complex GO:0005656 nuclear pre-replicative complex GO:0031261 DNA replication preinitiation complex	GO:0000724 Double-Strand Break Repair via Homologous Recombination (63) GO:0006270 DNA Replication Initiation (22) GO:0006302 Double-Strand Break Repair (95) GO:0000278 Mitotic Cell Cycle (171) GO:1902969 Mitotic DNA Replication (10) GO:0000727 Double-Strand Break Repair via Break-Induced Replication (10) GO:0006267 Pre-Replicative Complex Assembly Involved in Nuclear Cell Cycle DNA Replication (…		PF02724 CDC45-like protein	KOG2475 CDC45 (cell division cycle 45)-like protein	K06628 cell division control protein 45	PTHR10507 CDC45-RELATED PROTEIN PTHR10507:SF0 CDC45-RELATED PROTEIN	AT3G25100 (CDC45) (0)
DNA-dependent DNA Replication	Pre-IC Assembly	0	0	0	0	0	0	0	0	0	0	0	Cre12.g521200.t1.2	Cre12.g521200	RFC1	DNA Replication Factor C complex	Replication Factor (Chlamydomonas: Zones et al., 2015. doi:10.1105/tpc.15.00498)	DNA replication factor C complex subunit 1	GO:0005663 DNA replication factor C complex GO:0005634 nucleus	GO:0006974 Cellular Response to DNA Damage Stimulus (289) GO:0006281 DNA Repair (262) GO:0006260 DNA Replication (110) GO:0006950 Response to Stress (606) GO:0006259 DNA Metabolic Process (391) GO:0033554 Cellular Response to Stress (424) GO:0051716 Cellular Response to Stimulus (967)		PF00004 ATPase family associated with various cellular activities (AAA) PF00533 BRCA1 C Terminus (BRCT) domain PF08519 Replication factor RFC1 C terminal domain	KOG1968 Replication factor C, subunit RFC1 (large subunit)	K10754 replication factor C subunit 1	PTHR23389 CHROMOSOME TRANSMISSION FIDELITY FACTOR 18 PTHR23389:SF10
DNA-dependent DNA Replication	Pre-IC Assembly	0	0	0	0	0	0	0	0	0	0	0	Cre07.g337150.t1.2	Cre07.g337150	RFC2	DNA Replication Factor C complex	Replication Factor (Chlamydomonas: Zones et al., 2015. doi:10.1105/tpc.15.00498)	DNA replication factor C complex subunit 2	GO:0005634 nucleus GO:0005663 DNA replication factor C complex	GO:0006974 Cellular Response to DNA Damage Stimulus (289) GO:0006281 DNA Repair (262) GO:0006261 DNA-Dependent DNA Replication (86) GO:0006260 DNA Replication (110) GO:0006950 Response to Stress (606) GO:0006259 DNA Metabolic Process (391) GO:0033554 Cellular Response to Stress (424) GO:0051716 Cellular Response to Stimulus (967)		PF00004 ATPase family associated with various cellular activities (AAA) PF08542 Replication factor C C-terminal domain		K10755 replication factor C subunit 2/4	PTHR11669 REPLICATION FACTOR C / DNA POLYMERASE III GAMMA-TAU SUBUNIT PTHR11669:SF5	AT1G63160 (RFC2) (1)
DNA-dependent DNA Replication	Pre-IC Assembly	0	1	0	0	0	0	0	0	0	1	0	Cre16.g679950.t1.2	Cre16.g679950	RFC3	DNA Replication Factor C complex	Replication Factor (Chlamydomonas: Zones et al., 2015. doi:10.1105/tpc.15.00498)	DNA replication factor C complex subunit 3	GO:0005634 nucleus GO:0005663 DNA replication factor C complex	GO:0006974 Cellular Response to DNA Damage Stimulus (289) GO:0006281 DNA Repair (262) GO:0006261 DNA-Dependent DNA Replication (86) GO:0006260 DNA Replication (110) GO:0006950 Response to Stress (606) GO:0006259 DNA Metabolic Process (391) GO:0033554 Cellular Response to Stress (424) GO:0051716 Cellular Response to Stimulus (967)		PF13177 DNA polymerase III, delta subunit PF08542 Replication factor C C-terminal domain	KOG2035 Replication factor C, subunit RFC3	K10756 replication factor C subunit 3/5	PTHR11669 REPLICATION FACTOR C / DNA POLYMERASE III GAMMA-TAU SUBUNIT PTHR11669:SF1 DNA POLYMERASE III SUBUNIT GAMMA/TAU	AT5G27740 (RFC3) (0)
DNA-dependent DNA Replication	Pre-IC Assembly	0	0	0	0	0	0	0	0	0	0	0	Cre06.g251800.t1.2	Cre06.g251800	RFC4	DNA Replication Factor C complex	Replication Factor (Chlamydomonas: Zones et al., 2015. doi:10.1105/tpc.15.00498)	DNA replication factor C complex subunit 4	GO:0005634 nucleus GO:0005730 nucleolus GO:0005663 DNA replication factor C complex	GO:0006974 Cellular Response to DNA Damage Stimulus (289) GO:0006281 DNA Repair (262) GO:0006261 DNA-Dependent DNA Replication (86) GO:0006260 DNA Replication (110) GO:0006950 Response to Stress (606) GO:0006259 DNA Metabolic Process (391) GO:0033554 Cellular Response to Stress (424) GO:0051716 Cellular Response to Stimulus (967)		PF08542 Replication factor C C-terminal domain PF00004 ATPase family associated with various cellular activities (AAA)	KOG0989 Replication factor C, subunit RFC4	K10755 replication factor C subunit 2/4	PTHR11669 REPLICATION FACTOR C / DNA POLYMERASE III GAMMA-TAU SUBUNIT PTHR11669:SF17	AT1G21690 (EMB1968) (0)
DNA-dependent DNA Replication	Pre-IC Assembly	0	0	0	0	0	0	0	0	0	0	0	Cre12.g527300.t1.2	Cre12.g527300	RFC5	DNA Replication Factor C complex	Replication Factor (Chlamydomonas: Zones et al., 2015. doi:10.1105/tpc.15.00498)	DNA replication factor C complex subunit 5	GO:0005634 nucleus GO:0005663 DNA replication factor C complex	GO:0006974 Cellular Response to DNA Damage Stimulus (289) GO:0006281 DNA Repair (262) GO:0006261 DNA-Dependent DNA Replication (86) GO:0006260 DNA Replication (110) GO:0031347 Regulation of Defense Response (12) GO:0006950 Response to Stress (606) GO:0006259 DNA Metabolic Process (391) GO:0033554 Cellular Response to Stress (424) GO:0006952 Defense Response (60) GO:0048583 Regulation of Response …		PF00004 ATPase family associated with various cellular activities (AAA) PF08542 Replication factor C C-terminal domain	KOG0990 Replication factor C, subunit RFC5	K10756 replication factor C subunit 3/5	PTHR11669 REPLICATION FACTOR C / DNA POLYMERASE III GAMMA-TAU SUBUNIT PTHR11669:SF9	AT1G77470 (RFC5) (0)
DNA-dependent DNA Replication	Pre-IC Assembly	1	1	0	0	0	1	0	0	0	3	0	Cre03.g179961.t1.1	Cre03.g179961	POLE1	DNA Polymerase epsilon	(Chlamydomonas: Zones et al., 2015. doi:10.1105/tpc.15.00498; Riera et al., 2017. doi:10.1101/gad.298232.117)	(M=1) PTHR10670 - DNA POLYMERASE EPSILON CATALYTIC SUBUNIT A	GO:0005634 nucleus GO:0008622 epsilon DNA polymerase complex	GO:0006284 Base-Excision Repair (21) GO:0000278 Mitotic Cell Cycle (171) GO:0006271 DNA Strand Elongation Involved in DNA Replication (19) GO:0071897 DNA Biosynthetic Process (41) GO:0006974 Cellular Response to DNA Damage Stimulus (289) GO:0006289 Nucleotide-Excision Repair (34) GO:0006297 Nucleotide-Excision Repair, DNA Gap Filling (6) GO:0006281 DNA Repair (262) GO:0045005 DNA-Dependent DNA Re…	2.7.7.7 DNA-directed DNA polymerase.	PF10108 Predicted 3'-5' exonuclease related to the exonuclease domain of PolB PF08490 Domain of unknown function (DUF1744)		K02324 DNA polymerase epsilon subunit 1 [EC:2.7.7.7]	PTHR10670 DNA POLYMERASE EPSILON CATALYTIC SUBUNIT A	AT2G27120 (POL2B) (0) AT1G08260 (POL2A) (0)
DNA-dependent DNA Replication	Pre-IC Assembly	1	1	0	0	1	1	0	0	0	4	0	Cre10.g424200.t1.1	Cre10.g424200	POLE2	DNA Polymerase epsilon	(Chlamydomonas: Zones et al., 2015. doi:10.1105/tpc.15.00498; Riera et al., 2017. doi:10.1101/gad.298232.117)	(M=1) PTHR12708 - DNA POLYMERASE EPSILON SUBUNIT B	GO:0008622 epsilon DNA polymerase complex	GO:0071897 DNA Biosynthetic Process (41) GO:0006974 Cellular Response to DNA Damage Stimulus (289) GO:0006301 Postreplication Repair (18) GO:0006281 DNA Repair (262) GO:0006261 DNA-Dependent DNA Replication (86) GO:0006260 DNA Replication (110) GO:0000731 DNA Synthesis Involved in DNA Repair (14) GO:0019985 Translesion Synthesis (12) GO:0042276 Error-Prone Translesion Synthesis (8) GO:0006950 Res…	2.7.7.7 DNA-directed DNA polymerase.	PF04042 DNA polymerase alpha/epsilon subunit B	KOG3818 DNA polymerase epsilon, subunit B	K02325 DNA polymerase epsilon subunit 2 [EC:2.7.7.7]	PTHR12708 DNA POLYMERASE EPSILON SUBUNIT B PTHR12708:SF0 SUBFAMILY NOT NAMED	AT5G22110 (DPB2) (0)
DNA-dependent DNA Replication	Pre-IC Assembly	1	1	0	0	0	0	0	0	0	2	0	Cre07.g341800.t1.2	Cre07.g341800	POLE3	DNA Polymerase epsilon	(Riera et al., 2017. doi:10.1101/gad.298232.117)	(M=3) PTHR11064 - CCAAT-BINDING TRANSCRIPTION FACTOR-RELATED	GO:0005634 nucleus GO:0008622 epsilon DNA polymerase complex GO:0008623 CHRAC	GO:0006271 DNA Strand Elongation Involved in DNA Replication (19) GO:0006974 Cellular Response to DNA Damage Stimulus (289) GO:0051276 Chromosome Organization (451) GO:0006261 DNA-Dependent DNA Replication (86) GO:0006333 Chromatin Assembly or Disassembly (118) GO:0031327 Negative Regulation of Cellular Biosynthetic Process (132) GO:0022607 Cellular Component Assembly (636) GO:0006260 DNA Replica…		PF00808 Histone-like transcription factor (CBF/NF-Y) and archaeal histone	KOG0870 DNA polymerase epsilon, subunit D	K02326 DNA polymerase epsilon subunit 3 [EC:2.7.7.7]	PTHR11064 CCAAT-BINDING TRANSCRIPTION FACTOR-RELATED	AT2G27470 (NF-YB11) (0)
DNA-dependent DNA Replication	Replication Fork Processing	1	1	0	0	1	1	1	1	0	6	0	Cre16.g652950.t1.2	Cre16.g652950	WDH1/CTF4-related	DNA replication factor	Regulator of S-phase. Interacts with the DNA replication machinery and stimulates DNA polymerase activities (Bermudez et al., 2010. doi: 10.1074/jbc.M109.093609; Hsieh et al., 2011. doi: 10.1093/nar/gkq1338)	(M=1) PTHR19932 - WD REPEAT AND HMG-BOX DNA BINDING PROTEIN	GO:0031298 replication fork protection complex GO:0043596 nuclear replication fork	GO:0000278 Mitotic Cell Cycle (171) GO:0006974 Cellular Response to DNA Damage Stimulus (289) GO:0006281 DNA Repair (262) GO:0006261 DNA-Dependent DNA Replication (86) GO:0006260 DNA Replication (110) GO:0006950 Response to Stress (606) GO:0006259 DNA Metabolic Process (391) GO:0033554 Cellular Response to Stress (424) GO:0007049 Cell Cycle (314) GO:0051716 Cellular Response to Stimulus (967)		PF00400 WD domain, G-beta repeat PF12341 Protein of unknown function (DUF3639)	KOG1274 WD40 repeat protein	K11274 chromosome transmission fidelity protein 4	PTHR19932 WD REPEAT AND HMG-BOX DNA BINDING PROTEIN PTHR19932:SF10 WD REPEAT AND HMG-BOX DNA BINDING PROTEIN 1	AT3G42660 (0)
DNA-dependent DNA Replication	Replication Fork Processing	1	1	0	0	0	1	1	1	0	5	0	Cre01.g009250.t1.1	Cre01.g009250	TOP2	DNA Topoisomerase	(Chlamydomonas: Zones et al., 2015. doi:10.1105/tpc.15.00498)	DNA topoisomerase II	GO:0005634 nucleus	GO:0007131 Reciprocal Meiotic Recombination (22) GO:0007059 Chromosome Segregation (76) GO:0045132 Meiotic Chromosome Segregation (15) GO:0000278 Mitotic Cell Cycle (171) GO:0051321 Meiotic Cell Cycle (59) GO:0045786 Negative Regulation of Cell Cycle (54) GO:0051307 Meiotic Chromosome Separation (7) GO:0051276 Chromosome Organization (451) GO:0051304 Chromosome Separation (28) GO:0006265 DNA Topo…	5.99.1.3 DNA topoisomerase (ATP-hydrolyzing).	PF01751 Toprim domain PF02518 Histidine kinase-, DNA gyrase B-, and HSP90-like ATPase PF00204 DNA gyrase B PF16898 PF00521 DNA gyrase/topoisomerase IV, subunit A		K03164 DNA topoisomerase II [EC:5.99.1.3]	PTHR10169 DNA TOPOISOMERASE/GYRASE PTHR10169:SF38	AT3G23890 (TOP2) (0)
DNA-dependent DNA Replication	Replication Fork Processing	1	0	0	0	1	1	0	0	0	3	0	Cre04.g214350.t1.1	Cre04.g214350	POLA1	DNA Polymerase alpha	(Chlamydomonas: Zones et al., 2015. doi:10.1105/tpc.15.00498)	DNA polymerase alpha, catalytic subunit	GO:0005634 nucleus GO:0005658 alpha DNA polymerase:primase complex	GO:0006270 DNA Replication Initiation (22) GO:0000278 Mitotic Cell Cycle (171) GO:0006271 DNA Strand Elongation Involved in DNA Replication (19) GO:1902969 Mitotic DNA Replication (10) GO:0071897 DNA Biosynthetic Process (41) GO:0006261 DNA-Dependent DNA Replication (86) GO:0006269 DNA Replication, Synthesis of RNA Primer (6) GO:0006260 DNA Replication (110) GO:0033260 Nuclear DNA Replication (16…	2.7.7.7 DNA-directed DNA polymerase.	PF08996 DNA Polymerase alpha zinc finger PF03104 DNA polymerase family B, exonuclease domain PF12254 DNA polymerase alpha subunit p180 N terminal PF00136 DNA polymerase family B		K02320 DNA polymerase alpha subunit A [EC:2.7.7.7]	PTHR10322 DNA POLYMERASE CATALYTIC SUBUNIT PTHR10322:SF21	AT5G67100 (POLA) (0)
DNA-dependent DNA Replication	Replication Fork Processing	1	0	0	0	1	1	1	1	0	5	0	Cre01.g017450.t1.1	Cre01.g017450	POLA2	DNA Polymerase alpha	(Chlamydomonas: Zones et al., 2015. doi:10.1105/tpc.15.00498)	DNA polymerase alpha, subunit B	GO:0005658 alpha DNA polymerase:primase complex	GO:0006270 DNA Replication Initiation (22) GO:0071897 DNA Biosynthetic Process (41) GO:0006261 DNA-Dependent DNA Replication (86) GO:0006260 DNA Replication (110) GO:0006259 DNA Metabolic Process (391) GO:0034654 Nucleobase-Containing Compound Biosynthetic Process (914)		PF08418 DNA polymerase alpha subunit B N-terminal PF04042 DNA polymerase alpha/epsilon subunit B	KOG1625 DNA polymerase alpha-primase complex, polymerase-associated subunit B	K02321 DNA polymerase alpha subunit B	PTHR23061 DNA POLYMERASE 2 ALPHA 70 KDA SUBUNIT PTHR23061:SF12 SUBFAMILY NOT NAMED	AT1G67630 (POLA2) (0)
DNA-dependent DNA Replication	Replication Fork Processing	0	1	0	0	0	1	0	0	0	2	0	Cre07.g312350.t1.1	Cre07.g312350	POLA4	DNA Polymerase alpha	(Chlamydomonas: Zones et al., 2015. doi:10.1105/tpc.15.00498)	DNA polymerase alpha, primase subunit	GO:0005658 alpha DNA polymerase:primase complex	GO:0006261 DNA-Dependent DNA Replication (86) GO:0006269 DNA Replication, Synthesis of RNA Primer (6) GO:0006260 DNA Replication (110) GO:0006259 DNA Metabolic Process (391) GO:0032774 RNA Biosynthetic Process (578) GO:0034654 Nucleobase-Containing Compound Biosynthetic Process (914)		PF01896 Eukaryotic and archaeal DNA primase small subunit	KOG2851 Eukaryotic-type DNA primase, catalytic (small) subunit	K02684 DNA primase small subunit [EC:2.7.7.-]	PTHR10536 DNA PRIMASE SMALL SUBUNIT	AT5G41880 (POLA3) (0)
DNA-dependent DNA Replication	Replication Fork Processing	1	1	0	0	1	0	0	0	0	3	0	Cre01.g015250.t1.1	Cre01.g015250	POLD1	DNA Polymerase delta	(Chlamydomonas: Zones et al., 2015. doi:10.1105/tpc.15.00498)	DNA polymerase delta, catalytic subunit	GO:0005634 nucleus GO:0043625 delta DNA polymerase complex	GO:0006284 Base-Excision Repair (21) GO:0071897 DNA Biosynthetic Process (41) GO:0006974 Cellular Response to DNA Damage Stimulus (289) GO:0006289 Nucleotide-Excision Repair (34) GO:0006297 Nucleotide-Excision Repair, DNA Gap Filling (6) GO:0006281 DNA Repair (262) GO:0045005 DNA-Dependent DNA Replication Maintenance of Fidelity (14) GO:0006261 DNA-Dependent DNA Replication (86) GO:0090305 Nuclei…	2.7.7.7 DNA-directed DNA polymerase.	PF14260 C4-type zinc-finger of DNA polymerase delta PF03104 DNA polymerase family B, exonuclease domain PF00136 DNA polymerase family B		K02327 DNA polymerase delta subunit 1 [EC:2.7.7.7]	PTHR10322 DNA POLYMERASE CATALYTIC SUBUNIT PTHR10322:SF23	AT5G63960 (0)
DNA-dependent DNA Replication	Replication Fork Processing	0	0	0	0	0	0	0	0	0	0	0	Cre03.g198750.t1.1	Cre03.g198750	POLD1-LIKE	DNA Polymerase delta		(M=4) PTHR10322 - DNA POLYMERASE CATALYTIC SUBUNIT	GO:0043625 delta DNA polymerase complex	GO:0006284 Base-Excision Repair (21) GO:0071897 DNA Biosynthetic Process (41) GO:0006974 Cellular Response to DNA Damage Stimulus (289) GO:0006289 Nucleotide-Excision Repair (34) GO:0006297 Nucleotide-Excision Repair, DNA Gap Filling (6) GO:0006281 DNA Repair (262) GO:0045005 DNA-Dependent DNA Replication Maintenance of Fidelity (14) GO:0006261 DNA-Dependent DNA Replication (86) GO:0090305 Nuclei…	2.7.7.7 DNA-directed DNA polymerase.	PF00136 DNA polymerase family B		K02327 DNA polymerase delta subunit 1 [EC:2.7.7.7]	PTHR10322 DNA POLYMERASE CATALYTIC SUBUNIT PTHR10322:SF23
DNA-dependent DNA Replication	Replication Fork Processing	0	0	0	0	0	0	0	0	0	0	0	Cre08.g374050.t1.2	Cre08.g374050	POLD2	DNA Polymerase delta	(Chlamydomonas: Zones et al., 2015. doi:10.1105/tpc.15.00498)	DNA polymerase delta, small subunit	GO:0043625 delta DNA polymerase complex GO:0042575 DNA polymerase complex	GO:0006271 DNA Strand Elongation Involved in DNA Replication (19) GO:0071897 DNA Biosynthetic Process (41) GO:0006261 DNA-Dependent DNA Replication (86) GO:0006260 DNA Replication (110) GO:0006259 DNA Metabolic Process (391) GO:0022616 DNA Strand Elongation (19) GO:0034654 Nucleobase-Containing Compound Biosynthetic Process (914)	2.7.7.7 DNA-directed DNA polymerase.	PF04042 DNA polymerase alpha/epsilon subunit B	KOG2732 DNA polymerase delta, regulatory subunit 55	K02328 DNA polymerase delta subunit 2	PTHR10416 DNA POLYMERASE DELTA SUBUNIT 2 PTHR10416:SF0 DNA POLYMERASE DELTA SUBUNIT 2	AT2G42120 (POLD2) (0)
DNA-dependent DNA Replication	Replication Fork Processing	0	1	0	0	0	0	0	0	0	1	0	Cre06.g292950.t1.2	Cre06.g292950	POLD4	DNA Polymerase delta		(M=1) PTHR14303 - DNA POLYMERASE DELTA SUBUNIT 4	GO:0005634 nucleus GO:0043625 delta DNA polymerase complex	GO:0071897 DNA Biosynthetic Process (41) GO:0006974 Cellular Response to DNA Damage Stimulus (289) GO:0006281 DNA Repair (262) GO:0006261 DNA-Dependent DNA Replication (86) GO:0006260 DNA Replication (110) GO:0000731 DNA Synthesis Involved in DNA Repair (14) GO:0006950 Response to Stress (606) GO:0006259 DNA Metabolic Process (391) GO:0033554 Cellular Response to Stress (424) GO:0034654 Nucleobas…		PF04081 DNA polymerase delta, subunit 4		K03505 DNA polymerase delta subunit 4	PTHR14303 DNA POLYMERASE DELTA SUBUNIT 4 PTHR14303:SF0 SUBFAMILY NOT NAMED
DNA-dependent DNA Replication	Replication Fork Processing	1	1	0	0	1	1	1	1	0	6	0	Cre17.g718850.t1.1	Cre17.g718850	RFA1	Replication protein A	(Chlamydomonas: Zones et al., 2015. doi:10.1105/tpc.15.00498)	Replication protein A, 70 kDa DNA-binding subunit	GO:0005634 nucleus GO:0000784 nuclear chromosome, telomeric region GO:0005662 DNA replication factor A complex	GO:0000724 Double-Strand Break Repair via Homologous Recombination (63) GO:0032508 DNA Duplex Unwinding (52) GO:0006268 DNA Unwinding Involved in DNA Replication (13) GO:0006302 Double-Strand Break Repair (95) GO:0051321 Meiotic Cell Cycle (59) GO:0007004 Telomere Maintenance via Telomerase (7) GO:0071897 DNA Biosynthetic Process (41) GO:0006974 Cellular Response to DNA Damage Stimulus (289) GO:0…		PF01336 OB-fold nucleic acid binding domain PF04057 Replication factor-A protein 1, N-terminal domain PF16900 PF08646 Replication factor-A C terminal domain		K07466 replication factor A1	PTHR23273 REPLICATION FACTOR A 1, RFA1 PTHR23273:SF12
DNA-dependent DNA Replication	Replication Fork Processing	1	1	0	0	1	1	0	0	0	4	0	Cre02.g100000.t1.2	Cre02.g100000	RFA2	Replication protein A	(Chlamydomonas: Zones et al., 2015. doi:10.1105/tpc.15.00498)	Replication protein A, 30 kDa subunit	GO:0005634 nucleus GO:0000785 chromatin GO:0035861 site of double-strand break GO:0005662 DNA replication factor A complex GO:0000794 condensed nuclear chromosome GO:0000781 chromosome, telomeric region	GO:0000724 Double-Strand Break Repair via Homologous Recombination (63) GO:0032508 DNA Duplex Unwinding (52) GO:0006268 DNA Unwinding Involved in DNA Replication (13) GO:0007131 Reciprocal Meiotic Recombination (22) GO:0006302 Double-Strand Break Repair (95) GO:0006284 Base-Excision Repair (21) GO:0051321 Meiotic Cell Cycle (59) GO:0000077 DNA Damage Checkpoint (31) GO:0007004 Telomere Maintenanc…		PF08784 Replication protein A C terminal PF01336 OB-fold nucleic acid binding domain	KOG3108 Single-stranded DNA-binding replication protein A (RPA), medium (30 kD) subunit	K10739 replication factor A2	PTHR13989 REPLICATION PROTEIN A-RELATED PTHR13989:SF16	AT3G02920 (RPA2B) (0) AT2G24490 (RPA2A) (0)
DNA-dependent DNA Replication	Replication Fork Processing	1	1	0	0	1	1	1	1	0	6	0	Cre16.g651000.t1.2	Cre16.g651000	RFA3	Replication protein A	(Chlamydomonas: Zones et al., 2015. doi:10.1105/tpc.15.00498)	Replication protein A, 70 kDa DNA-binding subunit	GO:0005634 nucleus GO:0000784 nuclear chromosome, telomeric region GO:0005662 DNA replication factor A complex	GO:0000724 Double-Strand Break Repair via Homologous Recombination (63) GO:0032508 DNA Duplex Unwinding (52) GO:0006268 DNA Unwinding Involved in DNA Replication (13) GO:0006302 Double-Strand Break Repair (95) GO:0051321 Meiotic Cell Cycle (59) GO:0007004 Telomere Maintenance via Telomerase (7) GO:0071897 DNA Biosynthetic Process (41) GO:0006974 Cellular Response to DNA Damage Stimulus (289) GO:0…		PF04057 Replication factor-A protein 1, N-terminal domain PF16900 PF08646 Replication factor-A C terminal domain		K07466 replication factor A1	PTHR23273 REPLICATION FACTOR A 1, RFA1 PTHR23273:SF4	AT4G19130 (0) AT5G45400 (RPA1C) (0) AT2G06510 (RPA1A) (0)
DNA-dependent DNA Replication	Replication Fork Processing	1	1	0	0	1	1	0	1	0	5	0	Cre06.g293000.t1.1	Cre06.g293000	PRI2	DNA Primase	(Chlamydomonas: Zones et al., 2015. doi:10.1105/tpc.15.00498)	Probable large subunit of DNA primase.	GO:0009506 plasmodesma GO:0005658 alpha DNA polymerase:primase complex	GO:0006261 DNA-Dependent DNA Replication (86) GO:0006269 DNA Replication, Synthesis of RNA Primer (6) GO:0006260 DNA Replication (110) GO:0006259 DNA Metabolic Process (391) GO:0032774 RNA Biosynthetic Process (578) GO:0034654 Nucleobase-Containing Compound Biosynthetic Process (914)		PF04104 Eukaryotic and archaeal DNA primase, large subunit	KOG2267 Eukaryotic-type DNA primase, large subunit	K02685 DNA primase large subunit [EC:2.7.7.-]	PTHR10537 DNA PRIMASE LARGE SUBUNIT PTHR10537:SF3	AT1G67320 (0)
DNA-dependent DNA Replication	Replication Fork Processing	0	0	0	0	0	0	0	0	0	0	0	Cre12.g492950.t1.2	Cre12.g492950	RIR1	Ribonucleoside-diphosphate reductase	Reduces NDP to dNDP for DNA synthesis. (Chlamydomonas: Zones et al., 2015. doi:10.1105/tpc.15.00498; Qiu et al., 2005. doi: 10.1016/j.bbrc.2005.12.019)	Ribonucleoside-diphosphate reductase R1 subunit	GO:0005971 ribonucleoside-diphosphate reductase complex	GO:0009263 Deoxyribonucleotide Biosynthetic Process (7) GO:0009200 Deoxyribonucleoside Triphosphate Metabolic Process (8) GO:0006260 DNA Replication (110) GO:0046686 Response to Cadmium Ion (34) GO:0055114 Oxidation-Reduction Process (849) GO:0006259 DNA Metabolic Process (391) GO:0009165 Nucleotide Biosynthetic Process (268) GO:0009117 Nucleotide Metabolic Process (357) GO:0009141 Nucleoside Tri…	1.17.4.1 Ribonucleoside-diphosphate reductase.	PF03477 ATP cone domain PF00317 Ribonucleotide reductase, all-alpha domain PF02867 Ribonucleotide reductase, barrel domain		K10807 ribonucleoside-diphosphate reductase subunit M1 [EC:1.17.4.1]	PTHR11573 RIBONUCLEOSIDE-DIPHOSPHATE REDUCTASE LARGE CHAIN PTHR11573:SF16	AT2G21790 (RNR1) (1)
DNA-dependent DNA Replication	Replication Fork Processing	1	1	0	0	1	1	0	1	0	5	0	Cre12.g491050.t1.2	Cre12.g491050	RIR2	Ribonucleoside-diphosphate reductase	Reduces NDP to dNDP for DNA synthesis. (Chlamydomonas: Zones et al., 2015. doi:10.1105/tpc.15.00498; Qiu et al., 2005. doi: 10.1016/j.bbrc.2005.12.019)	Ribonucleoside-diphosphate reductase R2 subunit	GO:0005829 cytosol	GO:0009263 Deoxyribonucleotide Biosynthetic Process (7) GO:0051726 Regulation of Cell Cycle (172) GO:0009132 Nucleoside Diphosphate Metabolic Process (37) GO:0032502 Developmental Process (191) GO:0032501 Multicellular Organismal Process (116) GO:0055114 Oxidation-Reduction Process (849) GO:0007275 Multicellular Organism Development (85) GO:0009165 Nucleotide Biosynthetic Process (268) GO:0009117…	1.17.4.1 Ribonucleoside-diphosphate reductase.	PF00268 Ribonucleotide reductase, small chain		K10808 ribonucleoside-diphosphate reductase subunit M2 [EC:1.17.4.1]	PTHR23409 RIBONUCLEOSIDE-DIPHOSPHATE REDUCTASE SMALL CHAIN PTHR23409:SF18	AT3G23580 (RNR2A) (1) AT3G27060 (TSO2) (1)
DNA-dependent DNA Replication	Replication Fork Processing	0	1	0	0	0	0	0	1	0	2	0	Cre07.g325716.t1.1	Cre07.g325716	DNL1	DNA Ligase		DNA ligase, ATP-dependent	GO:0005634 nucleus GO:0005739 mitochondrion GO:0005737 cytoplasm	GO:0006271 DNA Strand Elongation Involved in DNA Replication (19) GO:0071897 DNA Biosynthetic Process (41) GO:0006974 Cellular Response to DNA Damage Stimulus (289) GO:0006281 DNA Repair (262) GO:0006261 DNA-Dependent DNA Replication (86) GO:0006260 DNA Replication (110) GO:0006273 Lagging Strand Elongation (10) GO:0006310 DNA Recombination (142) GO:0006950 Response to Stress (606) GO:0006259 DNA…	6.5.1.1 DNA ligase (ATP).	PF04679 ATP dependent DNA ligase C terminal region PF04675 DNA ligase N terminus PF01068 ATP dependent DNA ligase domain		K10747 DNA ligase 1 [EC:6.5.1.1]	PTHR10459 DNA LIGASE PTHR10459:SF10 DNA LIGASE I	AT1G49250 (0) AT1G08130 (LIG1) (0)
DNA-dependent DNA Replication	Replication Fork Processing	0	0	0	0	0	0	0	0	0	0	0	Cre17.g701350.t1.1	Cre17.g701350	RNaseH2A	Ribonuclease H2 complex	(Chlamydomonas: Zones et al., 2015. doi:10.1105/tpc.15.00498)		GO:0032299 ribonuclease H2 complex	GO:0006271 DNA Strand Elongation Involved in DNA Replication (19) GO:0006298 Mismatch Repair (19) GO:0006974 Cellular Response to DNA Damage Stimulus (289) GO:0033567 DNA Replication, Okazaki Fragment Processing (7) GO:0006281 DNA Repair (262) GO:0006261 DNA-Dependent DNA Replication (86) GO:0090305 Nucleic Acid Phosphodiester Bond Hydrolysis (191) GO:0006260 DNA Replication (110) GO:0006273 Lagg…	3.1.26.4 Ribonuclease H.	PF01351 Ribonuclease HII	KOG2299 Ribonuclease HI	K10743 ribonuclease H2 subunit A [EC:3.1.26.4]	PTHR10954 RIBONUCLEASE H2 SUBUNIT A PTHR10954:SF7 RIBONUCLEASE H2 SUBUNIT A	AT2G25100 (0)
DNA-dependent DNA Replication	Replication Fork Processing	1	0	0	0	1	0	0	0	0	2	0	Cre13.g561900.t1.1	Cre13.g561900	RNaseH2A_2	Ribonuclease H2 complex	(Chlamydomonas: Zones et al., 2015. doi:10.1105/tpc.15.00498)	(M=2) PTHR10954 - RIBONUCLEASE H2 SUBUNIT A	GO:0032299 ribonuclease H2 complex	GO:0006271 DNA Strand Elongation Involved in DNA Replication (19) GO:0006298 Mismatch Repair (19) GO:0006974 Cellular Response to DNA Damage Stimulus (289) GO:0033567 DNA Replication, Okazaki Fragment Processing (7) GO:0006281 DNA Repair (262) GO:0006261 DNA-Dependent DNA Replication (86) GO:0090305 Nucleic Acid Phosphodiester Bond Hydrolysis (191) GO:0006260 DNA Replication (110) GO:0006273 Lagg…	3.1.26.4 Ribonuclease H.	PF01351 Ribonuclease HII		K03470 ribonuclease HII [EC:3.1.26.4]	PTHR10954 RIBONUCLEASE H2 SUBUNIT A PTHR10954:SF10 PREDICTED: HYPOTHETICAL PROTEIN
DNA-dependent DNA Replication	Replication Fork Processing	1	0	0	0	0	0	0	0	0	1	0	Cre12.g515850.t1.2	Cre12.g515850	PCNA	PCNA	(Chlamydomonas: Zones et al., 2015. doi:10.1105/tpc.15.00498)	Proliferating cell nuclear antigen homolog	GO:0005634 nucleus GO:0043626 PCNA complex	GO:0006271 DNA Strand Elongation Involved in DNA Replication (19) GO:0000077 DNA Damage Checkpoint (31) GO:0071897 DNA Biosynthetic Process (41) GO:0006298 Mismatch Repair (19) GO:0006974 Cellular Response to DNA Damage Stimulus (289) GO:0045786 Negative Regulation of Cell Cycle (54) GO:0006301 Postreplication Repair (18) GO:0006281 DNA Repair (262) GO:0006275 Regulation of DNA Replication (13) G…		PF04139 Rad9	KOG1636 DNA polymerase delta processivity factor (proliferating cell nuclear antigen)	K04802 proliferating cell nuclear antigen	PTHR11352 PROLIFERATING CELL NUCLEAR ANTIGEN	AT1G07370 (PC) (1) AT2G29570 (PC2) (0)
DNA-dependent DNA Replication	Replication Fork Processing	1	0	0	0	1	1	1	1	0	5	0	Cre03.g145687.t1.1	Cre03.g145687	FEN1	Flap Structure-Specific Endonuclease 1	Associates with PCNA and participates in Okazaki fragment processing (Chlamydomonas: Zones et al., 2015. doi:10.1105/tpc.15.00498; Lieber, 1997. doi: 10.1002/bies.950190309)	DNA repair protein, XPGC/Rad2 homolog	GO:0005829 cytosol GO:0005739 mitochondrion GO:0005730 nucleolus GO:0005654 nucleoplasm GO:0005634 nucleus GO:0016020 membrane GO:0005789 endoplasmic reticulum membrane	GO:0006284 Base-Excision Repair (21) GO:0006271 DNA Strand Elongation Involved in DNA Replication (19) GO:0006974 Cellular Response to DNA Damage Stimulus (289) GO:0033567 DNA Replication, Okazaki Fragment Processing (7) GO:0006281 DNA Repair (262) GO:0006261 DNA-Dependent DNA Replication (86) GO:0090305 Nucleic Acid Phosphodiester Bond Hydrolysis (191) GO:0006260 DNA Replication (110) GO:0006273…	3.1.16.1 Spleen exonuclease.	PF00752 XPG N-terminal domain PF00867 XPG I-region	KOG2519 5'-3' exonuclease	K04799 flap endonuclease-1 [EC:3.-.-.-]	PTHR11081 XP-G/RAD2 DNA REPAIR ENDONUCLEASE FAMILY PTHR11081:SF9 FLAP ENDONUCLEASE-1	AT5G26680 (0)
DNA-dependent DNA Replication	Replication Fork Processing	1	0	0	0	1	1	0	1	0	4	0	Cre03.g199350.t1.1	Cre03.g199350	SRH9	SWI/SNF Family Chromatin Remodeling Factor	May be involved in DNA replication and interacts with RPA as its Arabidopsos homolog CHR18 (Han et al., 2018. doi: 10.1111/nph.15311)	(M=2) PTHR10799:SF43 - SWI/SNF-RELATED MATRIX-ASSOCIATED ACTIN-DEPENDENT REGULATOR OF CHROMATIN SUBFAMILY A-LIKE PROTEIN 1	GO:0005634 nucleus GO:0043596 nuclear replication fork	GO:0032508 DNA Duplex Unwinding (52) GO:0031297 Replication Fork Processing (8) GO:0048478 Replication Fork Protection (6) GO:0006974 Cellular Response to DNA Damage Stimulus (289) GO:0051276 Chromosome Organization (451) GO:0006281 DNA Repair (262) GO:0045005 DNA-Dependent DNA Replication Maintenance of Fidelity (14) GO:0006275 Regulation of DNA Replication (13) GO:0006261 DNA-Dependent DNA Repl…	3.6.4.12 DNA helicase.	PF04851 Type III restriction enzyme, res subunit PF00271 Helicase conserved C-terminal domain	KOG1001 Helicase-like transcription factor HLTF/DNA helicase RAD5, DEAD-box superfamily KOG1002 Nucleotide excision repair protein RAD16	K14440 SWI/SNF-related matrix-associated actin-dependent regulator of chromatin subfamily A-like protein 1 [EC:3.6.4.12]	PTHR10799 SWI/SNF-RELATED MATRIX-ASSOCIATED ACTIN-DEPENDENT REGULATOR OF CHROMATIN SUBFAMILY-RELATED	AT1G48310 (CHR18) (0)
DNA-dependent DNA Replication	Replication Fork Processing	1	1	0	0	0	0	1	1	1	5	0	Cre06.g304000.t1.2	Cre06.g304000	SRH14/RAD5-related	SWI/SNF Family Chromatin Remodeling Factor	Rad5: mediates replication fork regression and template switching when encountering lession during DNA replication (Blastyák et al., 2007. doi: 10.1016/j.molcel.2007.07.030)	(M=2) PTHR10799:SF152 - DNA REPAIR PROTEIN RAD5-RELATED		GO:0006468 Protein Phosphorylation (778)	3.6.4.12 DNA helicase.	PF00271 Helicase conserved C-terminal domain PF13920 Zinc finger, C3HC4 type (RING finger) PF00176 SNF2 family N-terminal domain	KOG1002 Nucleotide excision repair protein RAD16		PTHR10799 SWI/SNF-RELATED MATRIX-ASSOCIATED ACTIN-DEPENDENT REGULATOR OF CHROMATIN SUBFAMILY-RELATED PTHR10799:SF580
DNA-dependent DNA Replication	Replication Fork Processing	1	0	0	0	0	0	0	0	0	1	0	Cre09.g390000.t1.2	Cre09.g390000	SRH17	SWI/SNF Family Chromatin Remodeling Factor		(M=1) PF00176//PF00271//PF05641 - SNF2 family N-terminal domain // Helicase conserved C-terminal domain // Agenet domain	GO:0005634 nucleus	GO:0006974 Cellular Response to DNA Damage Stimulus (289) GO:0051276 Chromosome Organization (451) GO:0006281 DNA Repair (262) GO:0006333 Chromatin Assembly or Disassembly (118) GO:0022607 Cellular Component Assembly (636) GO:0016584 Nucleosome Positioning (5) GO:0031497 Chromatin Assembly (114) GO:0034728 Nucleosome Organization (122) GO:0006325 Chromatin Organization (311) GO:0006338 Chromatin …	2.7.11.17 Calcium/calmodulin-dependent protein kinase.	PF04851 Type III restriction enzyme, res subunit PF05641 Agenet domain PF00271 Helicase conserved C-terminal domain	KOG1002 Nucleotide excision repair protein RAD16	K11654 SWI/SNF-related matrix-associated actin-dependent regulator of chromatin subfamily A member 5 [EC:3.6.4.-]	PTHR10799 SWI/SNF-RELATED MATRIX-ASSOCIATED ACTIN-DEPENDENT REGULATOR OF CHROMATIN SUBFAMILY-RELATED
DNA-dependent DNA Replication	Replication Fork Processing	1	1	-1	0	1	1	0	0	-1	4	2	Cre16.g685613.t1.1	Cre16.g685613		Pif1-like helicases	Pif1 helicase: 5' to 3' DNA helicase functions in Okazaki fragment processing and telomerase inhibition (Boulé et al., 2006. doi: 10.1093/nar/gkl561)	(M=8) PTHR23274 - DNA HELICASE-RELATED	GO:0005657 replication fork	GO:0032508 DNA Duplex Unwinding (52) GO:0006974 Cellular Response to DNA Damage Stimulus (289) GO:0000723 Telomere Maintenance (35) GO:0051276 Chromosome Organization (451) GO:0006281 DNA Repair (262) GO:0006260 DNA Replication (110) GO:0006310 DNA Recombination (142) GO:0006950 Response to Stress (606) GO:0006259 DNA Metabolic Process (391) GO:0033554 Cellular Response to Stress (424) GO:0032200…	3.6.4.12 DNA helicase.	PF02689 Helicase PF05970 PIF1-like helicase	KOG0987 DNA helicase PIF1/RRM3	K15255 PIF1; ATP-dependent DNA helicase PIF1 [EC:3.6.4.12]	PTHR23274 DNA HELICASE-RELATED
DNA-dependent DNA Replication	Replication Fork Processing	1	0	0	0	1	0	0	1	0	3	0	Cre01.g047400.t1.1	Cre01.g047400		Pif1-like helicases	Pif1 helicase: 5' to 3' DNA helicase functions in Okazaki fragment processing and telomerase inhibition (Boulé et al., 2006. doi:10.1093/nar/gkl561)		GO:0005634 nucleus	GO:0032508 DNA Duplex Unwinding (52) GO:0006974 Cellular Response to DNA Damage Stimulus (289) GO:0051276 Chromosome Organization (451) GO:0006281 DNA Repair (262) GO:0000725 Recombinational Repair (69) GO:0006310 DNA Recombination (142) GO:0006950 Response to Stress (606) GO:0006259 DNA Metabolic Process (391) GO:0033554 Cellular Response to Stress (424) GO:0032392 DNA Geometric Change (52) GO:0…	3.6.4.12 DNA helicase.
DNA-dependent DNA Replication	Replication Fork Processing	0	0	0	0	1	0	1	0	0	2	0	Cre12.g551550.t1.1	Cre12.g551550		Pif1-like helicases	Pif1 helicase: 5' to 3' DNA helicase functions in Okazaki fragment processing and telomerase inhibition (Boulé et al., 2006. doi:10.1093/nar/gkl561)	(M=1) PF00098//PF05970 - Zinc knuckle // PIF1-like helicase	GO:0005657 replication fork	GO:0032508 DNA Duplex Unwinding (52) GO:0006974 Cellular Response to DNA Damage Stimulus (289) GO:0000723 Telomere Maintenance (35) GO:0051276 Chromosome Organization (451) GO:0006281 DNA Repair (262) GO:0006260 DNA Replication (110) GO:0006310 DNA Recombination (142) GO:0006950 Response to Stress (606) GO:0006259 DNA Metabolic Process (391) GO:0033554 Cellular Response to Stress (424) GO:0032200…	3.6.4.12 DNA helicase.	PF02689 Helicase PF00098 Zinc knuckle PF13604 AAA domain PF05970 PIF1-like helicase	KOG0987 DNA helicase PIF1/RRM3	K15255 PIF1; ATP-dependent DNA helicase PIF1 [EC:3.6.4.12]	PTHR23274 DNA HELICASE-RELATED
DNA-dependent DNA Replication	Replication Fork Processing	1	0	0	0	0	0	0	0	0	1	0	Cre06.g296150.t1.2	Cre06.g296150		Pif1-like helicases	Pif1 helicase: 5' to 3' DNA helicase functions in Okazaki fragment processing and telomerase inhibition (Boulé et al., 2006. doi:10.1093/nar/gkl561)	(M=8) PTHR23274 - DNA HELICASE-RELATED	GO:0016021 integral component of membrane GO:0016020 membrane GO:0005657 replication fork	GO:0032508 DNA Duplex Unwinding (52) GO:0006974 Cellular Response to DNA Damage Stimulus (289) GO:0000723 Telomere Maintenance (35) GO:0051276 Chromosome Organization (451) GO:0006281 DNA Repair (262) GO:0006260 DNA Replication (110) GO:0006310 DNA Recombination (142) GO:0006950 Response to Stress (606) GO:0006259 DNA Metabolic Process (391) GO:0033554 Cellular Response to Stress (424) GO:0032200…	3.6.4.12 DNA helicase.	PF05970 PIF1-like helicase	KOG0987 DNA helicase PIF1/RRM3	K15255 PIF1; ATP-dependent DNA helicase PIF1 [EC:3.6.4.12]	PTHR23274 DNA HELICASE-RELATED
DNA-dependent DNA Replication	Replication Fork Processing	0	0	0	1	0	0	0	0	0	1	0	Cre12.g485438.t1.1	Cre12.g485438		Pif1-like helicases	Pif1 helicase: 5' to 3' DNA helicase functions in Okazaki fragment processing and telomerase inhibition (Boulé et al., 2006. doi:10.1093/nar/gkl561)	(M=8) PTHR23274 - DNA HELICASE-RELATED	GO:0005657 replication fork	GO:0032508 DNA Duplex Unwinding (52) GO:0006974 Cellular Response to DNA Damage Stimulus (289) GO:0000723 Telomere Maintenance (35) GO:0051276 Chromosome Organization (451) GO:0006281 DNA Repair (262) GO:0006260 DNA Replication (110) GO:0006310 DNA Recombination (142) GO:0006950 Response to Stress (606) GO:0006259 DNA Metabolic Process (391) GO:0033554 Cellular Response to Stress (424) GO:0032200…	3.6.4.12 DNA helicase.	PF05970 PIF1-like helicase			PTHR23274 DNA HELICASE-RELATED
DNA-dependent DNA Replication	Replication Fork Processing	0	0	0	0	0	0	0	0	0	0	0	Cre02.g143600.t1.1	Cre02.g143600	FEE1		(Chlamydomonas: Zones et al., 2015. doi:10.1105/tpc.15.00498)	(M=1) PTHR12436:SF3 - 80 KDA MCM3-ASSOCIATED PROTEIN	GO:0005634 nucleus GO:0005737 cytoplasm GO:0070390 transcription export complex 2	GO:0006406 mRNA Export from Nucleus (29) GO:0070727 Cellular Macromolecule Localization (374) GO:0006405 RNA Export from Nucleus (50) GO:0034613 Cellular Protein Localization (367) GO:0006913 Nucleocytoplasmic Transport (86) GO:0051649 Establishment of Localization in Cell (422) GO:0046907 Intracellular Transport (408) GO:0006886 Intracellular Protein Transport (305) GO:0071702 Organic Substance …		PF03399 SAC3/GANP/Nin1/mts3/eIF-3 p25 family			PTHR12436 80 KDA MCM3-ASSOCIATED PROTEIN PTHR12436:SF3 80 KDA MCM3-ASSOCIATED PROTEIN	AT3G54380 (SAC3C) (0)
DNA Repair	Homologous Recombination (HR)	1	1	0	0	1	0	0	0	0	3	0	Cre03.g189850.t1.2	Cre03.g189850		MRN complex	MRN complex: binds to DSB (Godin et al., 2016. doi: 10.1139/bcb-2016-0012)	(M=15) PF00498 - FHA domain	GO:0030870 Mre11 complex GO:0000784 nuclear chromosome, telomeric region	GO:0000724 Double-Strand Break Repair via Homologous Recombination (63) GO:0032508 DNA Duplex Unwinding (52) GO:0006302 Double-Strand Break Repair (95) GO:0000278 Mitotic Cell Cycle (171) GO:0000077 DNA Damage Checkpoint (31) GO:0006974 Cellular Response to DNA Damage Stimulus (289) GO:0016233 Telomere Capping (5) GO:0045786 Negative Regulation of Cell Cycle (54) GO:0000723 Telomere Maintenance (…		PF00498 FHA domain			PTHR12162 NIBRIN-RELATED
DNA Repair	Homologous Recombination (HR)	0	0	0	0	1	1	0	0	0	2	0	Cre12.g556911.t1.1	Cre12.g556911	MRE11-related	MRN complex	MRN complex: binds to DSB (Godin et al., 2016. doi: 10.1139/bcb-2016-0012)	(M=1) PTHR10139 - DOUBLE-STRAND BREAK REPAIR PROTEIN MRE11A	GO:0005634 nucleus GO:0030870 Mre11 complex GO:0000784 nuclear chromosome, telomeric region GO:0035861 site of double-strand break	GO:0000724 Double-Strand Break Repair via Homologous Recombination (63) GO:0006302 Double-Strand Break Repair (95) GO:0000278 Mitotic Cell Cycle (171) GO:0051321 Meiotic Cell Cycle (59) GO:0000077 DNA Damage Checkpoint (31) GO:0006974 Cellular Response to DNA Damage Stimulus (289) GO:0045786 Negative Regulation of Cell Cycle (54) GO:0000723 Telomere Maintenance (35) GO:0006303 Double-Strand Break…		PF00149 Calcineurin-like phosphoesterase PF04152 Mre11 DNA-binding presumed domain	KOG2310 DNA repair exonuclease MRE11	K10865 double-strand break repair protein MRE11	PTHR10139 DOUBLE-STRAND BREAK REPAIR PROTEIN MRE11A PTHR10139:SF1 MEIOTIC RECOMBINATION REPAIR PROTEIN 11	AT5G54260 (MRE11) (0)
DNA Repair	Homologous Recombination (HR)	0	1	0	0	0	0	0	0	0	1	0	Cre03.g192550.t1.1	Cre03.g192550	RAD50	MRN complex	MRN complex: binds to DSB (Godin et al., 2016. doi: 10.1139/bcb-2016-0012)	DNA repair protein	GO:0005634 nucleus GO:0030870 Mre11 complex GO:0005737 cytoplasm GO:0000790 nuclear chromatin GO:0000784 nuclear chromosome, telomeric region GO:0000794 condensed nuclear chromosome GO:0035861 site of double-strand break	GO:0070192 Chromosome Organization Involved in Meiotic Cell Cycle (10) GO:0032508 DNA Duplex Unwinding (52) GO:0006302 Double-Strand Break Repair (95) GO:0051321 Meiotic Cell Cycle (59) GO:0007004 Telomere Maintenance via Telomerase (7) GO:0071897 DNA Biosynthetic Process (41) GO:0006974 Cellular Response to DNA Damage Stimulus (289) GO:0016233 Telomere Capping (5) GO:0000723 Telomere Maintenance…		PF13476 AAA domain		K10866 DNA repair protein RAD50 [EC:3.6.-.-]	PTHR18867 RAD50 PTHR18867:SF12 SUBFAMILY NOT NAMED	AT2G31970 (RAD50) (0)
DNA Repair	Homologous Recombination (HR)	1	1	0	0	0	1	1	1	0	5	0	Cre03.g178950.t1.2	Cre03.g178950	HEL17	RecQ Family Helicases	Has similar funation to BLM in resolving recomination intermediates (Wang et al., 2003. doi: 10.1128/MCB.23.10.3527–3535.2003)	(M=3) KOG0338 - ATP-dependent RNA helicase	GO:0005634 nucleus GO:0005737 cytoplasm GO:0005694 chromosome	GO:0000724 Double-Strand Break Repair via Homologous Recombination (63) GO:0032508 DNA Duplex Unwinding (52) GO:0006268 DNA Unwinding Involved in DNA Replication (13) GO:0006302 Double-Strand Break Repair (95) GO:0006974 Cellular Response to DNA Damage Stimulus (289) GO:0051276 Chromosome Organization (451) GO:0006281 DNA Repair (262) GO:0006261 DNA-Dependent DNA Replication (86) GO:0006260 DNA R…	3.6.4.12 DNA helicase.	PF16124 PF00271 Helicase conserved C-terminal domain PF00270 DEAD/DEAH box helicase	KOG0331 ATP-dependent RNA helicase	K10901 bloom syndrome protein [EC:3.6.4.12]	PTHR13710 DNA HELICASE RECQ FAMILY MEMBER PTHR13710:SF70	AT3G05740 (RECQL1) (0)
DNA Repair	Homologous Recombination (HR)	0	1	0	0	1	1	0	1	0	4	0	Cre04.g219750.t1.1	Cre04.g219750	HEL22	RecQ Family Helicases	RecQ helicases: promotes homologous recombination (Bernstein et al., 2010. doi:10.1146/annurev-genet-102209-163602)	(M=1) PF00270//PF00271//PF09382 - DEAD/DEAH box helicase // Helicase conserved C-terminal domain // RQC domain	GO:0005622 intracellular GO:0005634 nucleus GO:0005737 cytoplasm GO:0005694 chromosome	GO:0000724 Double-Strand Break Repair via Homologous Recombination (63) GO:0032508 DNA Duplex Unwinding (52) GO:0006268 DNA Unwinding Involved in DNA Replication (13) GO:0006302 Double-Strand Break Repair (95) GO:0006974 Cellular Response to DNA Damage Stimulus (289) GO:0051276 Chromosome Organization (451) GO:0006281 DNA Repair (262) GO:0006261 DNA-Dependent DNA Replication (86) GO:0006260 DNA R…	3.6.4.12 DNA helicase.	PF16124 PF00270 DEAD/DEAH box helicase PF00271 Helicase conserved C-terminal domain PF09382 RQC domain	KOG0353 ATP-dependent DNA helicase	K10901 bloom syndrome protein [EC:3.6.4.12]	PTHR13710 DNA HELICASE RECQ FAMILY MEMBER PTHR13710:SF94
DNA Repair	Homologous Recombination (HR)	0	0	0	0	0	0	0	0	0	0	0	Cre12.g490150.t1.1	Cre12.g490150	HEL48	RecQ Family Helicases	RecQ helicases: promotes homologous recombination (Bernstein et al., 2010. doi:10.1146/annurev-genet-102209-163602)		GO:0005622 intracellular GO:0005634 nucleus GO:0005737 cytoplasm GO:0005694 chromosome	GO:0000724 Double-Strand Break Repair via Homologous Recombination (63) GO:0032508 DNA Duplex Unwinding (52) GO:0006268 DNA Unwinding Involved in DNA Replication (13) GO:0006302 Double-Strand Break Repair (95) GO:0006974 Cellular Response to DNA Damage Stimulus (289) GO:0051276 Chromosome Organization (451) GO:0006281 DNA Repair (262) GO:0006261 DNA-Dependent DNA Replication (86) GO:0006260 DNA R…	3.6.4.12 DNA helicase.	PF16124 PF00570 HRDC domain PF00270 DEAD/DEAH box helicase PF09382 RQC domain PF00271 Helicase conserved C-terminal domain	KOG0331 ATP-dependent RNA helicase	K03654 ATP-dependent DNA helicase RecQ [EC:3.6.4.12]	PTHR13710 DNA HELICASE RECQ FAMILY MEMBER PTHR13710:SF81	AT1G57906 (0) AT1G65760 (0) AT2G26160 (0) AT2G17690 (SDC) (0) AT1G65770 (AMR1) (0) AT1G44080 (0) AT3G25750 (0) AT1G65740 (0) AT4G35733 (0)
DNA Repair	Homologous Recombination (HR)	0	1	0	0	1	0	1	1	0	4	0	Cre16.g673393.t1.1	Cre16.g673393	RECQL3-related	RecQ Family Helicases	RecQ helicases: promotes homologous recombination (Bernstein et al., 2010. doi:10.1146/annurev-genet-102209-163602)	(M=1) KOG0352 - ATP-dependent DNA helicase	GO:0005634 nucleus GO:0005737 cytoplasm GO:0005694 chromosome	GO:0000724 Double-Strand Break Repair via Homologous Recombination (63) GO:0032508 DNA Duplex Unwinding (52) GO:0006268 DNA Unwinding Involved in DNA Replication (13) GO:0006302 Double-Strand Break Repair (95) GO:0006974 Cellular Response to DNA Damage Stimulus (289) GO:0051276 Chromosome Organization (451) GO:0006281 DNA Repair (262) GO:0006261 DNA-Dependent DNA Replication (86) GO:0006260 DNA R…	3.6.4.12 DNA helicase.	PF16124 PF00271 Helicase conserved C-terminal domain PF00270 DEAD/DEAH box helicase	KOG0330 ATP-dependent RNA helicase		PTHR13710 DNA HELICASE RECQ FAMILY MEMBER PTHR13710:SF81
DNA Repair	Homologous Recombination (HR)	1	0	0	0	1	0	0	1	0	3	0	Cre15.g634701.t1.1	Cre15.g634701	RECQL4	RecQ Family Helicases	RecQ helicases: promotes homologous recombination (Bernstein et al., 2010. doi:10.1146/annurev-genet-102209-163602)	(M=1) PF00098//PF00270 - Zinc knuckle // DEAD/DEAH box helicase	GO:0005634 nucleus GO:0005737 cytoplasm GO:0005694 chromosome	GO:0000724 Double-Strand Break Repair via Homologous Recombination (63) GO:0032508 DNA Duplex Unwinding (52) GO:0006268 DNA Unwinding Involved in DNA Replication (13) GO:0006302 Double-Strand Break Repair (95) GO:0006974 Cellular Response to DNA Damage Stimulus (289) GO:0051276 Chromosome Organization (451) GO:0006281 DNA Repair (262) GO:0006261 DNA-Dependent DNA Replication (86) GO:0006260 DNA R…	3.6.4.12 DNA helicase.	PF00098 Zinc knuckle PF00270 DEAD/DEAH box helicase		K10730 ATP-dependent DNA helicase Q4 [EC:3.6.4.12]	PTHR13710 DNA HELICASE RECQ FAMILY MEMBER PTHR13710:SF76	AT2G16290 (0) AT2G24255 (0) AT1G64840 (0) AT2G24250 (0) AT2G17030 (SKIP23) (0) AT2G17036 (0) AT2G16300 (0)
DNA Repair	Homologous Recombination (HR)	0	0	0	0	0	0	0	0	0	0	0	Cre12.g502350.t1.1	Cre12.g502350	RECQL1/HEL50	RecQ Family Helicases	Has similar funation to BLM in resolving recomination intermediates (Wang et al., 2003. doi: 10.1128/MCB.23.10.3527–3535.2003)	(M=1) PTHR13710:SF12 - DNA HELICASE RECQ1	GO:0005634 nucleus GO:0005737 cytoplasm GO:0016592 mediator complex GO:0005694 chromosome	GO:0000724 Double-Strand Break Repair via Homologous Recombination (63) GO:0032508 DNA Duplex Unwinding (52) GO:0006268 DNA Unwinding Involved in DNA Replication (13) GO:0006302 Double-Strand Break Repair (95) GO:0006974 Cellular Response to DNA Damage Stimulus (289) GO:0051276 Chromosome Organization (451) GO:0006281 DNA Repair (262) GO:0006261 DNA-Dependent DNA Replication (86) GO:0006260 DNA R…	3.6.4.12 DNA helicase.	PF00271 Helicase conserved C-terminal domain PF00270 DEAD/DEAH box helicase	KOG0353 ATP-dependent DNA helicase	K10899 ATP-dependent DNA helicase Q1 [EC:3.6.4.12]	PTHR13710 DNA HELICASE RECQ FAMILY MEMBER PTHR13710:SF72
DNA Repair	Homologous Recombination (HR)	1	1	0	0	1	1	1	1	0	6	0	Cre12.g528200.t1.1	Cre12.g528200	DNA2	DNA2 Nuclease-helicase	BLM ortholog mediating DSB end resection for HR repair (Nimonkar et al., 2011. doi: 10.1101/gad.2003811; Chlamydomonas: Zones et al., 2015. doi:10.1105/tpc.15.00498)	(M=1) PTHR10887:SF14 - DNA2-LIKE HELICASE	GO:0005634 nucleus GO:0005737 cytoplasm GO:0000784 nuclear chromosome, telomeric region	GO:0032508 DNA Duplex Unwinding (52) GO:0031297 Replication Fork Processing (8) GO:0006271 DNA Strand Elongation Involved in DNA Replication (19) GO:0033567 DNA Replication, Okazaki Fragment Processing (7) GO:0051276 Chromosome Organization (451) GO:0045005 DNA-Dependent DNA Replication Maintenance of Fidelity (14) GO:0006261 DNA-Dependent DNA Replication (86) GO:0006260 DNA Replication (110) GO:…	3.6.4.12 DNA helicase.	PF13086 AAA domain PF08696 DNA replication factor Dna2	KOG1805 DNA replication helicase	K10742 DNA replication ATP-dependent helicase Dna2 [EC:3.6.4.12]	PTHR10887 DNA2/NAM7 HELICASE FAMILY PTHR10887:SF355	AT1G08840 (emb2411) (0)
DNA Repair	Homologous Recombination (HR)	0	1	0	0	1	0	1	0	0	3	0	Cre07.g353950.t1.1	Cre07.g353950	EXO1-related	DNA Exonuclease	EXO1: 5' -> 3' DNA nuclease involved in HR repair (Nimonkar et al., 2011. doi: 10.1101/gad.2003811)	(M=1) PTHR11081:SF8 - EXONUCLEASE 1	GO:0005634 nucleus	GO:0006974 Cellular Response to DNA Damage Stimulus (289) GO:0006281 DNA Repair (262) GO:0090305 Nucleic Acid Phosphodiester Bond Hydrolysis (191) GO:0006950 Response to Stress (606) GO:0006259 DNA Metabolic Process (391) GO:0033554 Cellular Response to Stress (424) GO:0051716 Cellular Response to Stimulus (967)	3.1.11.1 Exodeoxyribonuclease I.	PF00752 XPG N-terminal domain PF00867 XPG I-region		K10746 exonuclease 1 [EC:3.1.-.-]	PTHR11081 XP-G/RAD2 DNA REPAIR ENDONUCLEASE FAMILY PTHR11081:SF8 EXONUCLEASE 1	AT1G29630 (EXO1) (0)
DNA Repair	Homologous Recombination (HR)	1	1	0	0	1	1	1	1	0	6	0	Cre04.g227750.t1.1	Cre04.g227750	CTIP-related	BRCA complex	CtIP: Interacts with BRCA1, RB and more. Involved in DSB DNA Repair during DNA replication (Makharashvili and Paull, 2015. doi: 10.1016/j.dnarep.2015.04.016)	(M=1) PF08573 - DNA repair protein endonuclease SAE2/CtIP C-terminus	GO:0035861 site of double-strand break	GO:0000724 Double-Strand Break Repair via Homologous Recombination (63) GO:0006302 Double-Strand Break Repair (95) GO:0000077 DNA Damage Checkpoint (31) GO:0006974 Cellular Response to DNA Damage Stimulus (289) GO:0006289 Nucleotide-Excision Repair (34) GO:0045786 Negative Regulation of Cell Cycle (54) GO:0006281 DNA Repair (262) GO:0090305 Nucleic Acid Phosphodiester Bond Hydrolysis (191) GO:005…		PF08573 DNA repair protein endonuclease SAE2/CtIP C-terminus			PTHR15107 RETINOBLASTOMA BINDING PROTEIN 8
DNA Repair	Homologous Recombination (HR)	1	1	0	0	1	1	1	1	0	6	0	Cre07.g334650.t1.1	Cre07.g334650	BRCA1-related	BRCA complex	BRCA1: Interacts with Rad51 and trigger DNA repair. Cell cycle checkpoint (Venkitaraman, 2001. PubMed: 11707511)	(M=1) KOG4362 - Transcriptional regulator BRCA1	GO:0005634 nucleus GO:0005886 plasma membrane GO:0031436 BRCA1-BARD1 complex GO:0070531 BRCA1-A complex	GO:0000724 Double-Strand Break Repair via Homologous Recombination (63) GO:0006302 Double-Strand Break Repair (95) GO:0006974 Cellular Response to DNA Damage Stimulus (289) GO:0016567 Protein Ubiquitination (222) GO:0042304 Regulation of Fatty Acid Biosynthetic Process (5) GO:0045786 Negative Regulation of Cell Cycle (54) GO:1905268 Negative Regulation of Chromatin Organization (7) GO:0051055 Neg…	6.3.2.19 Ubiquitin--protein ligase.	PF00097 Zinc finger, C3HC4 type (RING finger)	KOG4362 Transcriptional regulator BRCA1	K10695 E3 ubiquitin-protein ligase RNF1/2 [EC:6.3.2.19]	PTHR13763 BREAST CANCER TYPE 1 SUSCEPTIBILITY PROTEIN BRCA1	AT1G04020 (ATBARD1) (0) AT4G21070 (BRCA1) (0)
DNA Repair	Homologous Recombination (HR)	1	1	0	0	1	1	1	1	0	6	0	Cre13.g566900.t1.1	Cre13.g566900	BRCA2-related	BRCA complex	Interacts with Rad51 and promtes its activity (Godin et al., 2016. doi: 10.1139/bcb-2016-0012)	(M=1) PTHR11289 - BREAST CANCER TYPE 2 SUSCEPTIBILITY PROTEIN BRCA2		GO:0000724 Double-Strand Break Repair via Homologous Recombination (63) GO:0006302 Double-Strand Break Repair (95) GO:0006974 Cellular Response to DNA Damage Stimulus (289) GO:0006281 DNA Repair (262) GO:0000725 Recombinational Repair (69) GO:0006310 DNA Recombination (142) GO:0010468 Regulation of Gene Expression (710) GO:0051252 Regulation of RNA Metabolic Process (553) GO:1903506 Regulation of…		PF09169 BRCA2, helical PF09103 BRCA2, oligonucleotide/oligosaccharide-binding, domain 1			PTHR11289 BREAST CANCER TYPE 2 SUSCEPTIBILITY PROTEIN BRCA2 PTHR11289:SF0 SUBFAMILY NOT NAMED	AT5G01630 (BRCA2B) (0) AT4G00020 (MEE43) (0)
DNA Repair	Homologous Recombination (HR)	1	1	0	0	1	1	1	1	0	6	0	Cre09.g397350.t1.1	Cre09.g397350	XPD3/BRIP1-related	BRCA complex	BRIP1/BACH1 in human: BRCA1-interacting protein involved in BRIP1-mediated DNA repair, also required for BRCA1 localization (Peng et al., 2006. doi: 10.1038/sj.onc.1209257).	(M=1) PTHR11472:SF6 - BRCA1 INTERACTING PROTEIN C-TERMINAL HELICASE 1 BRIP1	GO:0005634 nucleus	GO:0032508 DNA Duplex Unwinding (52) GO:0007131 Reciprocal Meiotic Recombination (22) GO:0006302 Double-Strand Break Repair (95) GO:0051321 Meiotic Cell Cycle (59) GO:0006974 Cellular Response to DNA Damage Stimulus (289) GO:0006289 Nucleotide-Excision Repair (34) GO:0051276 Chromosome Organization (451) GO:0006281 DNA Repair (262) GO:1903046 Meiotic Cell Cycle Process (47) GO:0140013 Meiotic Nuc…	3.6.4.13 RNA helicase.	PF06733 DEAD_2 PF13307 Helicase C-terminal domain	KOG1132 Helicase of the DEAD superfamily	K15362 BRIP1, BACH1, FANCJ; fanconi anemia group J protein [EC:3.6.4.12]	PTHR11472 DNA REPAIR DEAD HELICASE RAD3/XP-D SUBFAMILY MEMBER PTHR11472:SF6 BRCA1 INTERACTING PROTEIN C-TERMINAL HELICASE 1 BRIP1	AT1G20720 (0) AT1G20750 (0)
DNA Repair	Homologous Recombination (HR)	1	0	0	1	1	1	1	0	0	5	0	Cre16.g672350.t1.1	Cre16.g672350		BRCA complex			GO:0005634 nucleus GO:0005886 plasma membrane GO:0031436 BRCA1-BARD1 complex GO:0070531 BRCA1-A complex	GO:0000724 Double-Strand Break Repair via Homologous Recombination (63) GO:0006302 Double-Strand Break Repair (95) GO:0006974 Cellular Response to DNA Damage Stimulus (289) GO:0016567 Protein Ubiquitination (222) GO:0042304 Regulation of Fatty Acid Biosynthetic Process (5) GO:0045786 Negative Regulation of Cell Cycle (54) GO:1905268 Negative Regulation of Chromatin Organization (7) GO:0051055 Neg…	6.3.2.19 Ubiquitin--protein ligase.				PTHR13763 BREAST CANCER TYPE 1 SUSCEPTIBILITY PROTEIN BRCA1
DNA Repair	Homologous Recombination (HR)	0	0	0	0	0	0	0	0	0	0	0	Cre11.g475400.t1.1	Cre11.g475400		BRCA complex		(M=1) PTHR10410:SF2 - BRCA1/BRCA2-CONTAINING COMPLEX SUBUNIT 3	GO:0070531 BRCA1-A complex GO:0070552 BRISC complex	GO:0006302 Double-Strand Break Repair (95) GO:0006974 Cellular Response to DNA Damage Stimulus (289) GO:0051276 Chromosome Organization (451) GO:0006281 DNA Repair (262) GO:0006325 Chromatin Organization (311) GO:0006950 Response to Stress (606) GO:0006508 Proteolysis (595) GO:0016579 Protein Deubiquitination (61) GO:0016570 Histone Modification (123) GO:0006259 DNA Metabolic Process (391) GO:003…	3.4.19.12 Ubiquitinyl hydrolase 1.	PF01398 JAB1/Mov34/MPN/PAD-1 ubiquitin protease		K11864 BRCA1/BRCA2-containing complex subunit 3	PTHR10410 EUKARYOTIC TRANSLATION INITIATION FACTOR 3 -RELATED PTHR10410:SF2 BRCA1/BRCA2-CONTAINING COMPLEX SUBUNIT 3	AT3G06820 (BRCC36B) (0) AT1G80210 (BRCC36A) (0)
DNA Repair	Homologous Recombination (HR)	1	1	0	0	1	1	1	1	0	6	0	Cre01.g022000.t1.1	Cre01.g022000	FIGNL1-related	BRCA-independent Homologous Recombination Repair	FIGNL1: Required for HR repair; interacts with Rad51 in a BRCA2-independent manner (Yuan and Chen, 2013. doi: 10.1073/pnas.1220662110)	(M=1) PTHR23074:SF17 - FIDGETIN LIKE-1	GO:0005634 nucleus	GO:0000724 Double-Strand Break Repair via Homologous Recombination (63) GO:0006302 Double-Strand Break Repair (95) GO:0006974 Cellular Response to DNA Damage Stimulus (289) GO:0006281 DNA Repair (262) GO:0031122 Cytoplasmic Microtubule Organization (23) GO:2001020 Regulation of Response to DNA Damage Stimulus (15) GO:2000779 Regulation of Double-Strand Break Repair (5) GO:0051013 Microtubule Seve…	3.6.4.3 Microtubule-severing ATPase.	PF00004 ATPase family associated with various cellular activities (AAA)	KOG0740 AAA+-type ATPase		PTHR23074 AAA ATPASE PTHR23074:SF17 FIDGETIN LIKE-1
DNA Repair	Homologous Recombination (HR)	1	0	0	0	0	0	0	0	0	1	0	Cre03.g180500.t1.1	Cre03.g180500		Shu complex	Shu complex: Recruiting Rad55-Rad57 complex for HR repair (Martino and Bernstein, 2016. doi: 10.1093/femsyr/fow073)		GO:0097196 Shu complex	GO:0000724 Double-Strand Break Repair via Homologous Recombination (63) GO:0006302 Double-Strand Break Repair (95) GO:0006974 Cellular Response to DNA Damage Stimulus (289) GO:0006281 DNA Repair (262) GO:0000725 Recombinational Repair (69) GO:0006310 DNA Recombination (142) GO:0006950 Response to Stress (606) GO:0006259 DNA Metabolic Process (391) GO:0033554 Cellular Response to Stress (424) GO:0…
DNA Repair	Homologous Recombination (HR)	0	0	0	0	0	0	0	0	0	0	0	Cre16.g668000.t1.2	Cre16.g668000		Shu complex	Shu complex: Recruiting Rad55-Rad57 complex for HR repair (Martino and Bernstein, 2016. doi: 10.1093/femsyr/fow073)		GO:0005634 nucleus GO:0097196 Shu complex	GO:0000724 Double-Strand Break Repair via Homologous Recombination (63) GO:0006302 Double-Strand Break Repair (95) GO:0006974 Cellular Response to DNA Damage Stimulus (289) GO:0006281 DNA Repair (262) GO:0000725 Recombinational Repair (69) GO:0006310 DNA Recombination (142) GO:0006950 Response to Stress (606) GO:0006259 DNA Metabolic Process (391) GO:0033554 Cellular Response to Stress (424) GO:0…					PTHR28498	AT4G33925 (0)
DNA Repair	Homologous Recombination (HR)	1	1	0	0	1	1	1	1	0	6	0	Cre14.g622850.t1.1	Cre14.g622850	RAD51	Rad51 Filament	Rad51: Bacterial RecA homolog in eukaryotes, binds to ssDNA, essentail for HR repair (Vignard et al., 2007. doi: 10.1371/journal.pgen.0030176; Godin et al., 2016. doi: 10.1139/bcb-2016-0012)	DNA recombination protein	GO:0000794 condensed nuclear chromosome GO:0005634 nucleus GO:0005694 chromosome	GO:0000724 Double-Strand Break Repair via Homologous Recombination (63) GO:0070192 Chromosome Organization Involved in Meiotic Cell Cycle (10) GO:0007131 Reciprocal Meiotic Recombination (22) GO:0006302 Double-Strand Break Repair (95) GO:0031297 Replication Fork Processing (8) GO:0000278 Mitotic Cell Cycle (171) GO:0051321 Meiotic Cell Cycle (59) GO:1902969 Mitotic DNA Replication (10) GO:0006974…	3.6.1.8 ATP diphosphatase.	PF13481 AAA domain	KOG1434 Meiotic recombination protein Dmc1	K04482 DNA repair protein RAD51	PTHR22942 RECA/RAD51/RADA DNA STRAND-PAIRING FAMILY MEMBER PTHR22942:SF39	AT5G20850 (RAD51) (1)
DNA Repair	Homologous Recombination (HR)	0	0	0	0	0	0	0	0	0	0	0	Cre02.g141846.t1.1	Cre02.g141846	DMC1	Rad51-like	Rad51: Bacterial RecA homolog in eukaryotes, binds to ssDNA, essentail for HR repair (Vignard et al., 2007. doi: 10.1371/journal.pgen.0030176; Godin et al., 2016. doi: 10.1139/bcb-2016-0012)	Rad51-like protein	GO:0005634 nucleus GO:0000794 condensed nuclear chromosome	GO:0000724 Double-Strand Break Repair via Homologous Recombination (63) GO:0070192 Chromosome Organization Involved in Meiotic Cell Cycle (10) GO:0007131 Reciprocal Meiotic Recombination (22) GO:0007059 Chromosome Segregation (76) GO:0006302 Double-Strand Break Repair (95) GO:0045132 Meiotic Chromosome Segregation (15) GO:0051321 Meiotic Cell Cycle (59) GO:0006974 Cellular Response to DNA Damage …	3.6.1.8 ATP diphosphatase.	PF00154 recA bacterial DNA recombination protein	KOG1434 Meiotic recombination protein Dmc1	K10872 meiotic recombination protein DMC1	PTHR22942 RECA/RAD51/RADA DNA STRAND-PAIRING FAMILY MEMBER PTHR22942:SF30	AT3G22880 (DMC1) (0)
DNA Repair	Homologous Recombination (HR)	0	1	0	0	1	1	1	1	0	5	0	Cre06.g278151.t1.1	Cre06.g278151	XRCC3-related	Rad51 Filament	Rad51: Bacterial RecA homolog in eukaryotes, binds to ssDNA, essentail for HR repair (Vignard et al., 2007. doi: 10.1371/journal.pgen.0030176; Godin et al., 2016. doi: 10.1139/bcb-2016-0012)	(M=1) K10880 - DNA-repair protein XRCC3	GO:0005657 replication fork GO:0033065 Rad51C-XRCC3 complex	GO:0000724 Double-Strand Break Repair via Homologous Recombination (63) GO:0006302 Double-Strand Break Repair (95) GO:0006974 Cellular Response to DNA Damage Stimulus (289) GO:0000723 Telomere Maintenance (35) GO:0051276 Chromosome Organization (451) GO:0006281 DNA Repair (262) GO:0022607 Cellular Component Assembly (636) GO:0045003 Double-Strand Break Repair via Synthesis-Dependent Strand Anneal…	3.6.1.8 ATP diphosphatase.	PF08423 Rad51	KOG1564 DNA repair protein RHP57	K10880 DNA-repair protein XRCC3	PTHR22942 RECA/RAD51/RADA DNA STRAND-PAIRING FAMILY MEMBER PTHR22942:SF24 SUBFAMILY NOT NAMED	AT5G57450 (XRCC3) (0)
DNA Repair	Homologous Recombination (HR)	1	0	0	0	0	0	0	0	0	1	0	Cre06.g278174.t1.1	Cre06.g278174		Rad51 Filament	Rad51 paralogue with ssDNA binding activity. Forms Rad51 filaments with Rad51 (Vignard et al., 2007. doi: 10.1371/journal.pgen.0030176; Godin et al., 2016. doi: 10.1139/bcb-2016-0012)		GO:0033063 Rad51B-Rad51C-Rad51D-XRCC2 complex GO:0005657 replication fork	GO:0000724 Double-Strand Break Repair via Homologous Recombination (63) GO:0006302 Double-Strand Break Repair (95) GO:0006974 Cellular Response to DNA Damage Stimulus (289) GO:0006281 DNA Repair (262) GO:0000725 Recombinational Repair (69) GO:0006310 DNA Recombination (142) GO:0006950 Response to Stress (606) GO:0006259 DNA Metabolic Process (391) GO:0033554 Cellular Response to Stress (424) GO:0…					PTHR22942 RECA/RAD51/RADA DNA STRAND-PAIRING FAMILY MEMBER
DNA Repair	Homologous Recombination (HR)	0	0	0	0	0	0	0	0	0	0	0	Cre01.g025300.t1.1	Cre01.g025300	RAD51B	Rad51 Filament	Rad51 paralogue with ssDNA binding activity. Forms Rad51 filaments with Rad51 (Vignard et al., 2007. doi: 10.1371/journal.pgen.0030176; Godin et al., 2016. doi: 10.1139/bcb-2016-0012)	(M=1) K10869 - RAD51-like protein 1	GO:0033063 Rad51B-Rad51C-Rad51D-XRCC2 complex GO:0005657 replication fork	GO:0000724 Double-Strand Break Repair via Homologous Recombination (63) GO:0006302 Double-Strand Break Repair (95) GO:0006974 Cellular Response to DNA Damage Stimulus (289) GO:0006281 DNA Repair (262) GO:0000725 Recombinational Repair (69) GO:0006310 DNA Recombination (142) GO:0006950 Response to Stress (606) GO:0006259 DNA Metabolic Process (391) GO:0033554 Cellular Response to Stress (424) GO:0…	3.6.1.8 ATP diphosphatase.	PF08423 Rad51	KOG1564 DNA repair protein RHP57	K10869 RAD51-like protein 1	PTHR22942 RECA/RAD51/RADA DNA STRAND-PAIRING FAMILY MEMBER PTHR22942:SF15 DNA REPAIR PROTEIN RAD51 HOMOLOG 2, R51H2	AT2G28560 (ATRAD51B) (0)
DNA Repair	Homologous Recombination (HR)	0	0	0	0	0	0	0	0	0	0	0	Cre02.g102500.t1.1	Cre02.g102500	RAD51C	Rad51 Filament	Rad51 paralogue with ssDNA binding activity. Forms Rad51 filaments with Rad51 (Vignard et al., 2007. doi: 10.1371/journal.pgen.0030176; Godin et al., 2016. doi: 10.1139/bcb-2016-0012)	(M=1) K10870 - RAD51-like protein 2	GO:0005657 replication fork GO:0033063 Rad51B-Rad51C-Rad51D-XRCC2 complex GO:0048476 Holliday junction resolvase complex GO:0033065 Rad51C-XRCC3 complex	GO:0000724 Double-Strand Break Repair via Homologous Recombination (63) GO:0007131 Reciprocal Meiotic Recombination (22) GO:0006302 Double-Strand Break Repair (95) GO:0051321 Meiotic Cell Cycle (59) GO:0006974 Cellular Response to DNA Damage Stimulus (289) GO:0006281 DNA Repair (262) GO:0045003 Double-Strand Break Repair via Synthesis-Dependent Strand Annealing (6) GO:1903046 Meiotic Cell Cycle P…	3.6.1.8 ATP diphosphatase.	PF08423 Rad51	KOG1434 Meiotic recombination protein Dmc1	K10870 RAD51-like protein 2	PTHR22942 RECA/RAD51/RADA DNA STRAND-PAIRING FAMILY MEMBER PTHR22942:SF14 DNA REPAIR PROTEIN RAD51 HOMOLOG 3, R51H3	AT2G45280 (ATRAD51C) (0)
DNA Repair	Homologous Recombination (HR)	0	0	0	0	0	0	0	0	0	0	0	Cre03.g184651.t1.1	Cre03.g184651	RAD51D	Rad51 Filament	Rad51 paralogue with ssDNA binding activity. Forms Rad51 filaments with Rad51 (Vignard et al., 2007. doi: 10.1371/journal.pgen.0030176; Godin et al., 2016. doi: 10.1139/bcb-2016-0012)	(M=1) PTHR22942:SF22 - RECA-LIKE PROTEIN	GO:0000784 nuclear chromosome, telomeric region GO:0005657 replication fork GO:0033063 Rad51B-Rad51C-Rad51D-XRCC2 complex	GO:0000724 Double-Strand Break Repair via Homologous Recombination (63) GO:0007131 Reciprocal Meiotic Recombination (22) GO:0006302 Double-Strand Break Repair (95) GO:0051321 Meiotic Cell Cycle (59) GO:0006974 Cellular Response to DNA Damage Stimulus (289) GO:0000723 Telomere Maintenance (35) GO:0051276 Chromosome Organization (451) GO:0006281 DNA Repair (262) GO:1903046 Meiotic Cell Cycle Proces…	3.6.1.8 ATP diphosphatase.	PF08423 Rad51		K10871 RAD51-like protein 3	PTHR22942 RECA/RAD51/RADA DNA STRAND-PAIRING FAMILY MEMBER PTHR22942:SF29	AT1G07745 (RAD51D) (0)
DNA Repair	Homologous Recombination (HR)	1	1	0	0	1	1	1	1	1	7	0	Cre06.g278850.t1.1	Cre06.g278850	MND1	MND1-HOP2 complex	MND1-HOP2: Stimulates the activities Dmc1 and Rad51 (Vignard et al., 2007. doi: 10.1371/journal.pgen.0030176)	GAJ-like protein	GO:0005634 nucleus	GO:0007131 Reciprocal Meiotic Recombination (22) GO:0006302 Double-Strand Break Repair (95) GO:0051321 Meiotic Cell Cycle (59) GO:0006974 Cellular Response to DNA Damage Stimulus (289) GO:0006281 DNA Repair (262) GO:0010212 Response to Ionizing Radiation (10) GO:1903046 Meiotic Cell Cycle Process (47) GO:0140013 Meiotic Nuclear Division (33) GO:0006310 DNA Recombination (142) GO:0006950 Response …		PF03962 Mnd1 family	KOG3433 Protein involved in meiotic recombination/predicted coiled-coil protein		PTHR31398 FAMILY NOT NAMED PTHR31398:SF0 SUBFAMILY NOT NAMED	AT4G29170 (MND1) (0)
DNA Repair	Homologous Recombination (HR)	1	0	0	0	1	0	0	1	0	3	0	Cre06.g284400.t1.2	Cre06.g284400	HOP2-related	MND1-HOP2 complex	MND1-HOP2: Stimulates the activities Dmc1 and Rad51 (Vignard et al., 2007. doi: 10.1371/journal.pgen.0030176)	(M=1) PTHR15938 - TBP-1 INTERACTING PROTEIN		GO:0070192 Chromosome Organization Involved in Meiotic Cell Cycle (10) GO:0007131 Reciprocal Meiotic Recombination (22) GO:0007059 Chromosome Segregation (76) GO:0045132 Meiotic Chromosome Segregation (15) GO:0051321 Meiotic Cell Cycle (59) GO:0051276 Chromosome Organization (451) GO:0022607 Cellular Component Assembly (636) GO:1903046 Meiotic Cell Cycle Process (47) GO:0140013 Meiotic Nuclear Di…		PF07106 Tat binding protein 1(TBP-1)-interacting protein (TBPIP)	KOG4603 TBP-1 interacting protein	K06695 26S proteasome regulatory subunit, ATPase 3, interacting protein	PTHR15938 TBP-1 INTERACTING PROTEIN	AT1G13330 (HOP2) (0)
DNA Repair	Homologous Recombination (HR)	0	1	1	0	0	0	0	1	0	3	0	Cre10.g440300.t1.1	Cre10.g440300	SMC5A	SMC5-6 complex	SMC5-6: Required for sister chromatid cohesion during homologous recombination (De Piccoli et al., 2009. doi: 10.1007/s10577-008-9016-8; Chlamydomonas: Zones et al., 2015. doi:10.1105/tpc.15.00498)	Structural Maintenance of Chromosomes protein	GO:0030915 Smc5-Smc6 complex	GO:0000724 Double-Strand Break Repair via Homologous Recombination (63) GO:0007059 Chromosome Segregation (76) GO:0006302 Double-Strand Break Repair (95) GO:0006974 Cellular Response to DNA Damage Stimulus (289) GO:0007062 Sister Chromatid Cohesion (28) GO:0051276 Chromosome Organization (451) GO:0006281 DNA Repair (262) GO:0000819 Sister Chromatid Segregation (58) GO:0000725 Recombinational Repa…		PF13476 AAA domain	KOG0979 Structural maintenance of chromosome protein SMC5/Spr18, SMC superfamily		PTHR19306 STRUCTURAL MAINTENANCE OF CHROMOSOMES 5,6 (SMC5, SMC6) PTHR19306:SF1 STRUCTURAL MAINTENANCE OF CHROMOSOMES 5 SMC5	AT5G15920 (SMC5) (0)
DNA Repair	Homologous Recombination (HR)	1	1	0	0	1	1	1	1	0	6	0	Cre10.g440200.t1.1	Cre10.g440200	SMC5B	SMC5-6 complex	SMC5-6: Required for sister chromatid cohesion during homologous recombination (De Piccoli et al., 2009. doi: 10.1007/s10577-008-9016-8; Chlamydomonas: Zones et al., 2015. doi:10.1105/tpc.15.00498)	Structural Maintenance of Chromosomes protein	GO:0030915 Smc5-Smc6 complex	GO:0000724 Double-Strand Break Repair via Homologous Recombination (63) GO:0007059 Chromosome Segregation (76) GO:0006302 Double-Strand Break Repair (95) GO:0006974 Cellular Response to DNA Damage Stimulus (289) GO:0007062 Sister Chromatid Cohesion (28) GO:0051276 Chromosome Organization (451) GO:0006281 DNA Repair (262) GO:0000819 Sister Chromatid Segregation (58) GO:0000725 Recombinational Repa…		PF02463 RecF/RecN/SMC N terminal domain	KOG0979 Structural maintenance of chromosome protein SMC5/Spr18, SMC superfamily		PTHR19306 STRUCTURAL MAINTENANCE OF CHROMOSOMES 5,6 (SMC5, SMC6) PTHR19306:SF1 STRUCTURAL MAINTENANCE OF CHROMOSOMES 5 SMC5	AT5G15920 (SMC5) (0)
DNA Repair	Homologous Recombination (HR)	1	1	0	0	1	1	0	1	0	5	0	Cre12.g525050.t1.1	Cre12.g525050	SMC6A	SMC5-6 complex	SMC5-6: Required for sister chromatid cohesion during homologous recombination (De Piccoli et al., 2009. doi: 10.1007/s10577-008-9016-8; Chlamydomonas: Zones et al., 2015. doi:10.1105/tpc.15.00498)	Structural Maintenance of Chromosomes protein	GO:0030915 Smc5-Smc6 complex	GO:0000724 Double-Strand Break Repair via Homologous Recombination (63) GO:0006302 Double-Strand Break Repair (95) GO:0006974 Cellular Response to DNA Damage Stimulus (289) GO:0006281 DNA Repair (262) GO:0000725 Recombinational Repair (69) GO:0006310 DNA Recombination (142) GO:0006950 Response to Stress (606) GO:0006259 DNA Metabolic Process (391) GO:0033554 Cellular Response to Stress (424) GO:0…		PF02463 RecF/RecN/SMC N terminal domain	KOG0250 DNA repair protein RAD18 (SMC family protein)		PTHR19306 STRUCTURAL MAINTENANCE OF CHROMOSOMES 5,6 (SMC5, SMC6) PTHR19306:SF6 UNCHARACTERIZED	AT5G07660 (SMC6A) (0) AT5G61460 (SMC6B) (0)
DNA Repair	Homologous Recombination (HR)	0	1	0	0	1	0	0	0	0	2	0	Cre12.g525100.t1.2	Cre12.g525100	SMC6B	SMC5-6 complex	SMC5-6: Required for sister chromatid cohesion during homologous recombination (De Piccoli et al., 2009. doi: 10.1007/s10577-008-9016-8; Chlamydomonas: Zones et al., 2015. doi:10.1105/tpc.15.00498)	Structural Maintenance of Chromosomes protein	GO:0030915 Smc5-Smc6 complex	GO:0000724 Double-Strand Break Repair via Homologous Recombination (63) GO:0006302 Double-Strand Break Repair (95) GO:0006974 Cellular Response to DNA Damage Stimulus (289) GO:0006281 DNA Repair (262) GO:0000725 Recombinational Repair (69) GO:0006310 DNA Recombination (142) GO:0006950 Response to Stress (606) GO:0006259 DNA Metabolic Process (391) GO:0033554 Cellular Response to Stress (424) GO:0…		PF13476 AAA domain	KOG0250 DNA repair protein RAD18 (SMC family protein)		PTHR19306 STRUCTURAL MAINTENANCE OF CHROMOSOMES 5,6 (SMC5, SMC6) PTHR19306:SF6 UNCHARACTERIZED	AT5G07660 (SMC6A) (0) AT5G61460 (SMC6B) (0)
DNA Repair	Homologous Recombination (HR)	1	1	0	0	1	1	0	0	0	4	0	Cre17.g698200.t1.1	Cre17.g698200		SMC5-6 complex	SMC5-6: Required for sister chromatid cohesion during homologous recombination (De Piccoli et al., 2009. doi: 10.1007/s10577-008-9016-8)		GO:0030915 Smc5-Smc6 complex	GO:0000724 Double-Strand Break Repair via Homologous Recombination (63) GO:0006302 Double-Strand Break Repair (95) GO:0016925 Protein Sumoylation (18) GO:0006974 Cellular Response to DNA Damage Stimulus (289) GO:0006281 DNA Repair (262) GO:0000725 Recombinational Repair (69) GO:0006310 DNA Recombination (142) GO:0006950 Response to Stress (606) GO:0018193 Peptidyl-Amino Acid Modification (373) GO…
DNA Repair	Homologous Recombination (HR)	1	1	0	0	0	0	0	0	0	2	0	Cre03.g181650.t1.2	Cre03.g181650	NSE1	SMC5-6 complex	SMC5-6: Required for sister chromatid cohesion during homologous recombination (De Piccoli et al., 2009. doi: 10.1007/s10577-008-9016-8; Chlamydomonas: Zones et al., 2015. doi:10.1105/tpc.15.00498)	(M=1) PF07574 - Nse1 non-SMC component of SMC5-6 complex	GO:0030915 Smc5-Smc6 complex GO:0005634 nucleus	GO:0000724 Double-Strand Break Repair via Homologous Recombination (63) GO:0006302 Double-Strand Break Repair (95) GO:0006974 Cellular Response to DNA Damage Stimulus (289) GO:0016567 Protein Ubiquitination (222) GO:0006301 Postreplication Repair (18) GO:0006281 DNA Repair (262) GO:0000725 Recombinational Repair (69) GO:0006310 DNA Recombination (142) GO:0006950 Response to Stress (606) GO:000625…		PF07574 Nse1 non-SMC component of SMC5-6 complex			PTHR20973 NON-SMC ELEMENT 1-RELATED PTHR20973:SF0 SUBFAMILY NOT NAMED	AT5G21140 (emb1379) (0)
DNA Repair	Homologous Recombination (HR)	0	1	0	1	0	0	0	0	0	2	0	Cre06.g277801.t1.1	Cre06.g277801	DNL4	SMC5-6 complex	SMC5-6: Required for sister chromatid cohesion during homologous recombination (De Piccoli et al., 2009. doi: 10.1007/s10577-008-9016-8)	(M=2) PTHR10459:SF7 - DNA LIGASE IV	GO:0032807 DNA ligase IV complex	GO:0006302 Double-Strand Break Repair (95) GO:0006974 Cellular Response to DNA Damage Stimulus (289) GO:0006289 Nucleotide-Excision Repair (34) GO:0006297 Nucleotide-Excision Repair, DNA Gap Filling (6) GO:0006303 Double-Strand Break Repair via Nonhomologous End Joining (12) GO:0006281 DNA Repair (262) GO:0000726 Non-Recombinational Repair (13) GO:0006310 DNA Recombination (142) GO:0006950 Respon…	6.5.1.1 DNA ligase (ATP).	PF04675 DNA ligase N terminus PF01068 ATP dependent DNA ligase domain		K10777 DNA ligase 4 [EC:6.5.1.1]	PTHR10459 DNA LIGASE PTHR10459:SF71	AT5G57160 (LIG4) (0)
DNA Repair	Homologous Recombination (HR)	1	1	0	0	1	1	1	1	0	6	0	Cre12.g494200.t1.1	Cre12.g494200		DNA endonuclease	HNH: Potentially involved in nicking dsDNA to stimulate homologous recombination (Zhang et al., 2017. doi: 10.1038/srep42542)	(M=5) PF01844 - HNH endonuclease	GO:0005634 nucleus GO:0043596 nuclear replication fork	GO:0032508 DNA Duplex Unwinding (52) GO:0031297 Replication Fork Processing (8) GO:0048478 Replication Fork Protection (6) GO:0006974 Cellular Response to DNA Damage Stimulus (289) GO:0051276 Chromosome Organization (451) GO:0006281 DNA Repair (262) GO:0045005 DNA-Dependent DNA Replication Maintenance of Fidelity (14) GO:0006275 Regulation of DNA Replication (13) GO:0006261 DNA-Dependent DNA Repl…
DNA Repair	Homologous Recombination (HR)	1	0	0	0	1	1	1	1	0	5	0	Cre03.g189000.t1.1	Cre03.g189000	RAD54A	Rad51-dependent strand exchange SWI/SNF translocase	Stimulates strand invasion of the Rad51 filament (Godin et al., 2016. doi: 10.1139/bcb-2016-0012)	(M=3) PTHR10799:SF208 - DNA REPAIR AND RECOMBINATION PROTEIN RAD54B	GO:0005634 nucleus	GO:0000724 Double-Strand Break Repair via Homologous Recombination (63) GO:0007131 Reciprocal Meiotic Recombination (22) GO:0006302 Double-Strand Break Repair (95) GO:0051321 Meiotic Cell Cycle (59) GO:0006974 Cellular Response to DNA Damage Stimulus (289) GO:0006281 DNA Repair (262) GO:1903046 Meiotic Cell Cycle Process (47) GO:0140013 Meiotic Nuclear Division (33) GO:0000725 Recombinational Rep…	3.6.4.12 DNA helicase.	PF04851 Type III restriction enzyme, res subunit PF00271 Helicase conserved C-terminal domain	KOG1002 Nucleotide excision repair protein RAD16	K10877 DNA repair and recombination protein RAD54B [EC:3.6.4.-]	PTHR10799 SWI/SNF-RELATED MATRIX-ASSOCIATED ACTIN-DEPENDENT REGULATOR OF CHROMATIN SUBFAMILY-RELATED	AT5G20420 (CLSY2) (0) AT3G42670 (CHR38) (0) AT2G21450 (CHR34) (0) AT3G31900 (0) AT2G16390 (DRD1) (0) AT3G32330 (0) AT3G32280 (0)
DNA Repair	Homologous Recombination (HR)	0	1	0	0	1	1	1	1	0	5	0	Cre10.g430950.t1.1	Cre10.g430950	RAD54B	Rad51-dependent strand exchange SWI/SNF translocase	Stimulates strand invasion of the Rad51 filament (Godin et al., 2016. doi: 10.1139/bcb-2016-0012)	(M=1) KOG0390 - DNA repair protein, SNF2 family	GO:0005634 nucleus	GO:0000724 Double-Strand Break Repair via Homologous Recombination (63) GO:0007131 Reciprocal Meiotic Recombination (22) GO:0006302 Double-Strand Break Repair (95) GO:0051321 Meiotic Cell Cycle (59) GO:0006974 Cellular Response to DNA Damage Stimulus (289) GO:0006281 DNA Repair (262) GO:0045003 Double-Strand Break Repair via Synthesis-Dependent Strand Annealing (6) GO:1903046 Meiotic Cell Cycle P…	3.6.4.12 DNA helicase.	PF04851 Type III restriction enzyme, res subunit PF00271 Helicase conserved C-terminal domain	KOG0390 DNA repair protein, SNF2 family	K10875 DNA repair and recombination protein RAD54 and RAD54-like protein [EC:3.6.4.-]	PTHR10799 SWI/SNF-RELATED MATRIX-ASSOCIATED ACTIN-DEPENDENT REGULATOR OF CHROMATIN SUBFAMILY-RELATED	AT3G19210 (CHR25) (0)
DNA Repair	Homologous Recombination (HR)	0	0	0	0	0	0	0	0	0	0	0	Cre03.g201850.t1.1	Cre03.g201850	RAD54B-related	Rad51-dependent strand exchange SWI/SNF translocase	Stimulates strand invasion of the Rad51 filament (Godin et al., 2016. doi: 10.1139/bcb-2016-0012)	SNF-related DNA/RNA helicase	GO:0005634 nucleus	GO:0000724 Double-Strand Break Repair via Homologous Recombination (63) GO:0007131 Reciprocal Meiotic Recombination (22) GO:0006302 Double-Strand Break Repair (95) GO:0051321 Meiotic Cell Cycle (59) GO:0006974 Cellular Response to DNA Damage Stimulus (289) GO:0006281 DNA Repair (262) GO:1903046 Meiotic Cell Cycle Process (47) GO:0140013 Meiotic Nuclear Division (33) GO:0000725 Recombinational Rep…	3.6.4.12 DNA helicase.	PF04851 Type III restriction enzyme, res subunit PF00271 Helicase conserved C-terminal domain	KOG1001 Helicase-like transcription factor HLTF/DNA helicase RAD5, DEAD-box superfamily	K10877 DNA repair and recombination protein RAD54B [EC:3.6.4.-]	PTHR10799 SWI/SNF-RELATED MATRIX-ASSOCIATED ACTIN-DEPENDENT REGULATOR OF CHROMATIN SUBFAMILY-RELATED	AT5G20420 (CLSY2) (0) AT3G42670 (CHR38) (0) AT2G21450 (CHR34) (0) AT3G31900 (0) AT2G16390 (DRD1) (0) AT3G32330 (0) AT3G32280 (0)
DNA Repair	Homologous Recombination (HR)	0	1	0	0	1	1	1	1	0	5	0	Cre02.g084800.t1.2	Cre02.g084800	SPO11A	DNA topoisomerase	Catalyzes programmed double-strand breaks (Vignard et al., 2007. doi: 10.1371/journal.pgen.0030176; Godin et al., 2016. doi: 10.1139/bcb-2016-0012.)	DNA topoisomerase VI subunit A (type IIB)	GO:0005694 chromosome GO:0009330 DNA topoisomerase type II (double strand cut, ATP-hydrolyzing) complex GO:0005634 nucleus GO:0000228 nuclear chromosome	GO:0007131 Reciprocal Meiotic Recombination (22) GO:0006302 Double-Strand Break Repair (95) GO:0051321 Meiotic Cell Cycle (59) GO:0006974 Cellular Response to DNA Damage Stimulus (289) GO:0051276 Chromosome Organization (451) GO:0006281 DNA Repair (262) GO:0006265 DNA Topological Change (9) GO:0090305 Nucleic Acid Phosphodiester Bond Hydrolysis (191) GO:1903046 Meiotic Cell Cycle Process (47) GO:…	5.99.1.3 DNA topoisomerase (ATP-hydrolyzing).	PF04406 Type IIB DNA topoisomerase	KOG2795 Catalytic subunit of the meiotic double strand break transesterase	K10878 meiotic recombination protein SPO11	PTHR10848 MEIOTIC RECOMBINATION PROTEIN SPO11 PTHR10848:SF0 MEIOTIC RECOMBINATION PROTEIN SPO11	AT5G02820 (TOP6A) (1)
DNA Repair	Homologous Recombination (HR)	0	1	0	0	0	0	1	1	0	3	0	Cre14.g619825.t1.1	Cre14.g619825	SPO11-related	DNA topoisomerase	Catalyzes programmed double-strand breaks (Vignard et al., 2007. doi: 10.1371/journal.pgen.0030176; Godin et al., 2016. doi: 10.1139/bcb-2016-0012)	(M=2) KOG2795 - Catalytic subunit of the meiotic double strand break transesterase	GO:0005694 chromosome GO:0016020 membrane GO:0016021 integral component of membrane GO:0000228 nuclear chromosome	GO:0007131 Reciprocal Meiotic Recombination (22) GO:0006302 Double-Strand Break Repair (95) GO:0051321 Meiotic Cell Cycle (59) GO:0006974 Cellular Response to DNA Damage Stimulus (289) GO:0006281 DNA Repair (262) GO:0090305 Nucleic Acid Phosphodiester Bond Hydrolysis (191) GO:1903046 Meiotic Cell Cycle Process (47) GO:0140013 Meiotic Nuclear Division (33) GO:0009056 Catabolic Process (660) GO:000…	5.99.1.3 DNA topoisomerase (ATP-hydrolyzing).	PF04406 Type IIB DNA topoisomerase	KOG2795 Catalytic subunit of the meiotic double strand break transesterase		PTHR10848 MEIOTIC RECOMBINATION PROTEIN SPO11	AT1G63990 (SPO11-2) (0)
DNA Repair	Homologous Recombination (HR)	1	1	0	0	1	1	1	0	0	5	0	Cre02.g089608.t1.2	Cre02.g089608	RTEL1-related	Negatvie regulator of HR intermediate	RTEL1: Negative regulator of Rad51-strand invasion. DNA helicases promotes the disassembly of D loop recombination intermediates (Barber et al., 2008. doi: 10.1016/j.cell.2008.08.016; Godin et al., 2016. doi: 10.1139/bcb-2016-0012)	(M=1) PTHR11472:SF4 - REGULATOR OF TELOMERE ELONGATION HELICASE 1 RTEL1	GO:0005634 nucleus	GO:0000724 Double-Strand Break Repair via Homologous Recombination (63) GO:0032508 DNA Duplex Unwinding (52) GO:0006302 Double-Strand Break Repair (95) GO:0006974 Cellular Response to DNA Damage Stimulus (289) GO:0000723 Telomere Maintenance (35) GO:0045910 Negative Regulation of DNA Recombination (12) GO:0051276 Chromosome Organization (451) GO:0006281 DNA Repair (262) GO:0022607 Cellular Compon…	3.6.4.12 DNA helicase.	PF06733 DEAD_2 PF13307 Helicase C-terminal domain		K11136 regulator of telomere elongation helicase 1	PTHR11472 DNA REPAIR DEAD HELICASE RAD3/XP-D SUBFAMILY MEMBER PTHR11472:SF34	AT1G79950 (RTEL1) (0)
DNA Repair	Homologous Recombination (HR)	1	0	0	0	0	0	0	0	0	1	0	Cre10.g440750.t1.2	Cre10.g440750	TOP3	Negatvie regulator of HR intermediate/BLM complex	BLM-TOP3: Resolution of Holliday junction during HR repair (Deans et al., 2011. doi: 10.1038/nrc3088.)	DNA topoisomerase (type IIA), DNA gyrase subunit B		GO:0051276 Chromosome Organization (451) GO:0006265 DNA Topological Change (9) GO:0006259 DNA Metabolic Process (391) GO:0071103 DNA Conformation Change (188)	5.99.1.3 DNA topoisomerase (ATP-hydrolyzing).	PF01751 Toprim domain PF02518 Histidine kinase-, DNA gyrase B-, and HSP90-like ATPase PF00986 DNA gyrase B subunit, carboxyl terminus PF00204 DNA gyrase B	KOG0355 DNA topoisomerase type II	K02470 DNA gyrase subunit B [EC:5.99.1.3]	PTHR10169 DNA TOPOISOMERASE/GYRASE PTHR10169:SF35	AT5G04110 (GYRB3) (0) AT5G04130 (GYRBM) (0) AT3G10270 (GYRB1) (0)
DNA Repair	Homologous Recombination (HR)	0	1	0	0	0	0	0	0	0	1	0	Cre12.g555050.t1.1	Cre12.g555050	MUS81	Negatvie regulator of HR intermediate	Endonulcease involved in Holliday junction resolving (Godin et al., 2016. doi: 10.1139/bcb-2016-0012) and ICL-induced DSB formation (Hashimoto et al., 2016. doi: 10.1186/s41021-016-0037-9).	(M=1) PTHR13451 - CLASS II CROSSOVER JUNCTION ENDONUCLEASE MUS81	GO:0005634 nucleus GO:0048476 Holliday junction resolvase complex	GO:0000724 Double-Strand Break Repair via Homologous Recombination (63) GO:0007131 Reciprocal Meiotic Recombination (22) GO:0007059 Chromosome Segregation (76) GO:0006302 Double-Strand Break Repair (95) GO:0045132 Meiotic Chromosome Segregation (15) GO:0000278 Mitotic Cell Cycle (171) GO:0051321 Meiotic Cell Cycle (59) GO:0000727 Double-Strand Break Repair via Break-Induced Replication (10) GO:00…		PF02732 ERCC4 domain			PTHR13451 CLASS II CROSSOVER JUNCTION ENDONUCLEASE MUS81 PTHR13451:SF0 SUBFAMILY NOT NAMED	AT5G39770 (0) AT4G30870 (MUS81) (0)
DNA Repair	Homologous Recombination (HR)	0	0	0	0	0	0	0	0	0	0	0	Cre17.g712450.t1.1	Cre17.g712450		Negatvie regulator of HR intermediate		(M=2) PF08585 - Domain of unknown function (DUF1767)	GO:0031422 RecQ family helicase-topoisomerase III complex GO:0005654 nucleoplasm GO:0016604 nuclear body	GO:0000724 Double-Strand Break Repair via Homologous Recombination (63) GO:0007131 Reciprocal Meiotic Recombination (22) GO:0007059 Chromosome Segregation (76) GO:0006302 Double-Strand Break Repair (95) GO:0045132 Meiotic Chromosome Segregation (15) GO:0051321 Meiotic Cell Cycle (59) GO:0006974 Cellular Response to DNA Damage Stimulus (289) GO:0051307 Meiotic Chromosome Separation (7) GO:0006281 …		PF08585 Domain of unknown function (DUF1767)			PTHR14790 FAMILY NOT NAMED	AT5G63540 (ATRMI1) (0)
DNA Repair	Homologous Recombination (HR)	0	0	0	0	0	0	0	0	0	0	0	Cre07.g347600.t1.1	Cre07.g347600	RECN-related		RECN: Promoter of HR repair (Meddows et al., 2005. doi: 10.1111/j.1365-2958.2005.04677.x)	(M=1) PTHR11059 - DNA REPAIR PROTEIN RECN		GO:0000724 Double-Strand Break Repair via Homologous Recombination (63) GO:0006302 Double-Strand Break Repair (95) GO:0006974 Cellular Response to DNA Damage Stimulus (289) GO:0006281 DNA Repair (262) GO:0000725 Recombinational Repair (69) GO:0006310 DNA Recombination (142) GO:0006950 Response to Stress (606) GO:0006259 DNA Metabolic Process (391) GO:0033554 Cellular Response to Stress (424) GO:0…		PF13476 AAA domain			PTHR11059 DNA REPAIR PROTEIN RECN
DNA Repair	Homologous Recombination (HR)	0	0	0	0	0	0	0	0	0	0	0	Cre07.g351500.t1.1	Cre07.g351500		Slx1–Slx4 Complex	Slx1—Slx4 : Heteromeric structure-specific endonuclease, functionally redundant with BLM-TOP3 in resolving Holliday junction (Fricke and Brill, 2003. doi: 10.1101/gad.1105203.)	(M=4) PF01541 - GIY-YIG catalytic domain	GO:0033557 Slx1-Slx4 complex GO:0005634 nucleus	GO:0000724 Double-Strand Break Repair via Homologous Recombination (63) GO:0006302 Double-Strand Break Repair (95) GO:0006974 Cellular Response to DNA Damage Stimulus (289) GO:0006281 DNA Repair (262) GO:0090305 Nucleic Acid Phosphodiester Bond Hydrolysis (191) GO:0000725 Recombinational Repair (69) GO:0006310 DNA Recombination (142) GO:0006950 Response to Stress (606) GO:0006259 DNA Metabolic Pr…		PF01541 GIY-YIG catalytic domain		K15078 SLX1; structure-specific endonuclease subunit SLX1 [EC:3.6.1.-]	PTHR20208 FAMILY NOT NAMED PTHR20208:SF10 SLX1 (YEAST)-LIKE ENDONUCLEASE	AT2G30350 (0)
DNA Repair	Non-homologous end joining (NHEJ)	0	1	0	0	1	0	1	1	0	4	0	Cre13.g607500.t1.2	Cre13.g607500		Ku70-Ku80 complex	Ku70/80: Key factor of NHEJ, binds to DNA ends and recruits other factors (Kragelund et al., 2016 doi: 10.2741/4406)	(M=1) PTHR12604//PTHR12604:SF10 - KU AUTOANTIGEN DNA HELICASE	GO:0005634 nucleus GO:0043564 Ku70:Ku80 complex GO:0000784 nuclear chromosome, telomeric region	GO:0032508 DNA Duplex Unwinding (52) GO:0006302 Double-Strand Break Repair (95) GO:0006974 Cellular Response to DNA Damage Stimulus (289) GO:0000723 Telomere Maintenance (35) GO:0006303 Double-Strand Break Repair via Nonhomologous End Joining (12) GO:0051276 Chromosome Organization (451) GO:0006281 DNA Repair (262) GO:0010212 Response to Ionizing Radiation (10) GO:0000726 Non-Recombinational Repa…	3.6.4.12 DNA helicase.	PF02037 SAP domain PF03731 Ku70/Ku80 N-terminal alpha/beta domain PF03730 Ku70/Ku80 C-terminal arm PF02735 Ku70/Ku80 beta-barrel domain		K10884 ATP-dependent DNA helicase 2 subunit 1	PTHR12604 KU AUTOANTIGEN DNA HELICASE PTHR12604:SF2 KU P70 DNA HELICASE	AT1G16970 (KU70) (0)
DNA Repair	Non-homologous end joining (NHEJ)	1	1	0	0	0	1	0	1	0	4	0	Cre06.g294050.t1.1	Cre06.g294050	SMCHD1-related	SMC protein family of ATPase	SMCHD1 in human: Promotes NHEJ and inhitibts HR (Tang et al., 2014. doi: 10.1074/jbc.M114.601179)		GO:0005694 chromosome	GO:0006302 Double-Strand Break Repair (95) GO:0006974 Cellular Response to DNA Damage Stimulus (289) GO:0051276 Chromosome Organization (451) GO:0006281 DNA Repair (262) GO:0006950 Response to Stress (606) GO:0006259 DNA Metabolic Process (391) GO:0033554 Cellular Response to Stress (424) GO:0051716 Cellular Response to Stimulus (967)		PF13589 Histidine kinase-, DNA gyrase B-, and HSP90-like ATPase			PTHR22640 UNCHARACTERIZED PTHR22640:SF2 gb def: KIAA0650-like protein (Fragment)
DNA Repair	Non-homologous end joining (NHEJ)	1	0	0	0	1	0	0	0	0	2	0	Cre10.g423800.t1.1	Cre10.g423800		Ku70-Ku80 complex	Binds to protect DNA ends and recruits NHEJ factors (Kragelund et al., 2016)	(M=2) PTHR12604 - KU AUTOANTIGEN DNA HELICASE	GO:0005634 nucleus GO:0043564 Ku70:Ku80 complex GO:0000784 nuclear chromosome, telomeric region	GO:0006302 Double-Strand Break Repair (95) GO:0006974 Cellular Response to DNA Damage Stimulus (289) GO:0000723 Telomere Maintenance (35) GO:0006303 Double-Strand Break Repair via Nonhomologous End Joining (12) GO:0051276 Chromosome Organization (451) GO:0006281 DNA Repair (262) GO:0010212 Response to Ionizing Radiation (10) GO:0000726 Non-Recombinational Repair (13) GO:0071478 Cellular Response …	3.6.4.12 DNA helicase.	PF08785 Ku C terminal domain like PF02735 Ku70/Ku80 beta-barrel domain		K10885 ATP-dependent DNA helicase 2 subunit 2	PTHR12604 KU AUTOANTIGEN DNA HELICASE PTHR12604:SF4 CG4930-PA (SD16985P)	AT1G48050 (KU80) (0)
DNA Repair	DSB Repair Regulation	0	1	0	0	0	0	0	0	0	1	0	Cre16.g682950.t1.1	Cre16.g682950	RAD9	Rad9-Hus1-Rad1 (9-1-1) Clamp complex	9-1-1 complex: DNA damage sensing and activation of Rad53 (Toh and Lowndes, 2003. doi: 10.1042/bst0310242; Parrilla-Castellar et al., 2004. doi:10.1016/j.dnarep.2004.03.032)	DNA damage checkpoint protein	GO:0030896 checkpoint clamp complex	GO:0000278 Mitotic Cell Cycle (171) GO:0000077 DNA Damage Checkpoint (31) GO:0000076 DNA Replication Checkpoint (11) GO:0006974 Cellular Response to DNA Damage Stimulus (289) GO:0045786 Negative Regulation of Cell Cycle (54) GO:0006281 DNA Repair (262) GO:0090305 Nucleic Acid Phosphodiester Bond Hydrolysis (191) GO:0010212 Response to Ionizing Radiation (10) GO:0051726 Regulation of Cell Cycle (1…		PF04139 Rad9		K10994 cell cycle checkpoint control protein RAD9A [EC:3.1.11.2]	PTHR15237 DNA REPAIR PROTEIN RAD9	AT3G05480 (ATRAD9) (0)
DNA Repair	DSB Repair Regulation	0	0	0	0	0	0	0	0	0	0	0	Cre12.g524350.t1.1	Cre12.g524350	HUS1	Rad9-Hus1-Rad1 (9-1-1) Clamp complex	9-1-1 complex: DNA damage sensing (Parrilla-Castellar et al., 2004. doi:10.1016/j.dnarep.2004.03.032)	DNA damage checkpoint protein	GO:0005730 nucleolus GO:0030896 checkpoint clamp complex GO:0035861 site of double-strand break	GO:0000724 Double-Strand Break Repair via Homologous Recombination (63) GO:0006302 Double-Strand Break Repair (95) GO:0000278 Mitotic Cell Cycle (171) GO:0051321 Meiotic Cell Cycle (59) GO:0000077 DNA Damage Checkpoint (31) GO:0000076 DNA Replication Checkpoint (11) GO:0006974 Cellular Response to DNA Damage Stimulus (289) GO:0006289 Nucleotide-Excision Repair (34) GO:0045786 Negative Regulation …		PF04005 Hus1-like protein	KOG3999 Checkpoint 9-1-1 complex, HUS1 component	K10903 HUS1 checkpoint protein	PTHR12900 MITOTIC AND DNA DAMAGE CHECKPOINT PROTEIN HUS1 PTHR12900:SF0 SUBFAMILY NOT NAMED	AT1G52530 (0)
DNA Repair	DSB Repair Regulation	0	0	0	0	0	0	0	0	0	0	0	Cre03.g162250.t1.2	Cre03.g162250	CGL35/RAD1	Rad9-Hus1-Rad1 (9-1-1) Clamp complex	9-1-1 complex: DNA damage sensing (Parrilla-Castellar et al., 2004. doi:10.1016/j.dnarep.2004.03.032)	DNA repair protein	GO:0005634 nucleus GO:0030896 checkpoint clamp complex	GO:0000077 DNA Damage Checkpoint (31) GO:0006974 Cellular Response to DNA Damage Stimulus (289) GO:0045786 Negative Regulation of Cell Cycle (54) GO:0006281 DNA Repair (262) GO:0051726 Regulation of Cell Cycle (172) GO:0048523 Negative Regulation of Cellular Process (228) GO:0006950 Response to Stress (606) GO:0006259 DNA Metabolic Process (391) GO:0033554 Cellular Response to Stress (424) GO:000…	3.1.11.2 Exodeoxyribonuclease III.	PF02144 Repair protein Rad1/Rec1/Rad17		K02830 cell cycle checkpoint protein [EC:3.1.11.2]	PTHR10870 CELL CYCLE CHECKPOINT PROTEIN RAD1
DNA Repair	DSB Repair Regulation	0	1	0	0	0	0	0	0	0	1	0	Cre09.g397327.t1.1	Cre09.g397327		Phosphatidylinositol 3-kinase-related protein kinases (PIKKs)		ATM/ATR-related hosphatidylinositol 3-kinase	GO:0005634 nucleus	GO:0006302 Double-Strand Break Repair (95) GO:0000077 DNA Damage Checkpoint (31) GO:0006974 Cellular Response to DNA Damage Stimulus (289) GO:0045786 Negative Regulation of Cell Cycle (54) GO:0000723 Telomere Maintenance (35) GO:0006303 Double-Strand Break Repair via Nonhomologous End Joining (12) GO:0051276 Chromosome Organization (451) GO:0006281 DNA Repair (262) GO:0010212 Response to Ionizing…	2.7.11.1 Non-specific serine/threonine protein kinase.	PF02260 FATC domain PF08163 NUC194 domain PF00454 Phosphatidylinositol 3- and 4-kinase			PTHR11139 ATAXIA TELANGIECTASIA MUTATED (ATM)-RELATED PTHR11139:SF68
DNA Repair	DSB Repair Regulation	0	0	0	0	0	0	0	0	0	0	0	Cre01.g053200.t1.1	Cre01.g053200	TDP1-related	Tyrosyl–DNA phosphodiesterases	TDP1: repair the trapped TOP1 protein at 3' end of DNA (Kawale and Povirk, 2018. doi: 10.1093/nar/gkx1219)	(M=1) PTHR12415 - TYROSYL-DNA PHOSPHODIESTERASE 1	GO:0005634 nucleus	GO:0006302 Double-Strand Break Repair (95) GO:0006974 Cellular Response to DNA Damage Stimulus (289) GO:0006281 DNA Repair (262) GO:0006950 Response to Stress (606) GO:0006259 DNA Metabolic Process (391) GO:0033554 Cellular Response to Stress (424) GO:0051716 Cellular Response to Stimulus (967)	3.1.4.1 Phosphodiesterase I.	PF06087 Tyrosyl-DNA phosphodiesterase			PTHR12415 TYROSYL-DNA PHOSPHODIESTERASE 1 PTHR12415:SF0 SUBFAMILY NOT NAMED	AT5G15170 (TDP1) (0)
DNA Repair	Other	0	0	0	0	0	0	0	0	0	0	0	Cre04.g217750.t1.1	Cre04.g217750				(M=1) PTHR16017 - GASTRULATION DEFECTIVE PROTEIN 1-RELATED	GO:0005634 nucleus GO:0035861 site of double-strand break	GO:0006302 Double-Strand Break Repair (95) GO:0006974 Cellular Response to DNA Damage Stimulus (289) GO:0016567 Protein Ubiquitination (222) GO:0051276 Chromosome Organization (451) GO:0006281 DNA Repair (262) GO:2001020 Regulation of Response to DNA Damage Stimulus (15) GO:2000779 Regulation of Double-Strand Break Repair (5) GO:0031056 Regulation of Histone Modification (8) GO:1902275 Regulation…		PF00400 WD domain, G-beta repeat	KOG0772 Uncharacterized conserved protein, contains WD40 repeat		PTHR16017 GASTRULATION DEFECTIVE PROTEIN 1-RELATED PTHR16017:SF0 SUBFAMILY NOT NAMED	AT2G20330 (0)
DNA Repair	DSB Repair Regulation	0	0	0	0	0	0	0	0	0	0	0	Cre02.g095093.t1.1	Cre02.g095093	DSS1/SEM1-related 1	19S proteasome subunit		(M=1) PTHR16771 - 26 PROTEASOME COMPLEX SUBUNIT DSS1	GO:0008541 proteasome regulatory particle, lid subcomplex GO:0000502 proteasome complex	GO:0000724 Double-Strand Break Repair via Homologous Recombination (63) GO:0006302 Double-Strand Break Repair (95) GO:0006974 Cellular Response to DNA Damage Stimulus (289) GO:0006281 DNA Repair (262) GO:0022607 Cellular Component Assembly (636) GO:0006406 mRNA Export from Nucleus (29) GO:0043248 Proteasome Assembly (14) GO:0000725 Recombinational Repair (69) GO:0070727 Cellular Macromolecule Loc…		PF05160 DSS1/SEM1 family	KOG4764 Uncharacterized conserved protein	K10881 26 proteasome complex subunit DSS1
DNA Repair	DSB Repair Regulation	0	0	0	0	0	0	0	0	0	0	0	Cre06.g263750.t1.2	Cre06.g263750	DSS1/SEM1-related 2	19S proteasome subunit		(M=2) KOG4764 - Uncharacterized conserved protein	GO:0008541 proteasome regulatory particle, lid subcomplex GO:0000502 proteasome complex	GO:0000724 Double-Strand Break Repair via Homologous Recombination (63) GO:0006302 Double-Strand Break Repair (95) GO:0006974 Cellular Response to DNA Damage Stimulus (289) GO:0006281 DNA Repair (262) GO:0022607 Cellular Component Assembly (636) GO:0006406 mRNA Export from Nucleus (29) GO:0043248 Proteasome Assembly (14) GO:0000725 Recombinational Repair (69) GO:0070727 Cellular Macromolecule Loc…		PF05160 DSS1/SEM1 family	KOG4764 Uncharacterized conserved protein
DNA Repair	Interstrand Crosslink Repair (ICL)	1	0	0	0	1	1	1	0	0	4	0	Cre01.g052950.t1.1	Cre01.g052950	PSO2	Nuclease of metallo-β-lactamase (MBL) super family.	PSO2 in yeast: Promotes DSB formation when encountering ICLs (Munari et al., 2013. doi:10.1016/j.fgb.2013.09.003)	Artemis-related DNA-crosslink repair exonuclease	GO:0000784 nuclear chromosome, telomeric region	GO:0036297 Interstrand Cross-Link Repair (15) GO:0006302 Double-Strand Break Repair (95) GO:0006974 Cellular Response to DNA Damage Stimulus (289) GO:0016233 Telomere Capping (5) GO:0000723 Telomere Maintenance (35) GO:0006303 Double-Strand Break Repair via Nonhomologous End Joining (12) GO:0051276 Chromosome Organization (451) GO:0006281 DNA Repair (262) GO:0090305 Nucleic Acid Phosphodiester Bo…	6.5.1.1 DNA ligase (ATP).				PTHR23240 DNA CROSS-LINK REPAIR PROTEIN PSO2/SNM1-RELATED PTHR23240:SF6 DNA CROSS-LINK REPAIR 1A PROTEIN	AT1G19025 (0)
DNA Repair	Interstrand Crosslink Repair (ICL)	1	1	0	0	1	1	1	1	0	6	0	Cre09.g399907.t1.1	Cre09.g399907	PSO2-related1	Nuclease of metallo-β-lactamase (MBL) super family.	PSO2 in yeast: Promotes DSB formation when encountering ICLs (Munari et al., 2013. doi:10.1016/j.fgb.2013.09.003)	(M=3) PTHR23240 - DNA CROSS-LINK REPAIR PROTEIN PSO2/SNM1-RELATED	GO:0000784 nuclear chromosome, telomeric region	GO:0036297 Interstrand Cross-Link Repair (15) GO:0006302 Double-Strand Break Repair (95) GO:0006974 Cellular Response to DNA Damage Stimulus (289) GO:0016233 Telomere Capping (5) GO:0000723 Telomere Maintenance (35) GO:0006303 Double-Strand Break Repair via Nonhomologous End Joining (12) GO:0051276 Chromosome Organization (451) GO:0006281 DNA Repair (262) GO:0090305 Nucleic Acid Phosphodiester Bo…		PF00536 SAM domain (Sterile alpha motif)		K15340 DCLRE1A, SNM1A, PSO2; DNA cross-link repair 1A protein	PTHR23240 DNA CROSS-LINK REPAIR PROTEIN PSO2/SNM1-RELATED PTHR23240:SF10	AT3G26680 (SNM1) (0)
DNA Repair	Interstrand Crosslink Repair (ICL)	0	0	0	0	0	0	0	0	0	0	0	Cre12.g513254.t1.2	Cre12.g513254	PSO2-related2	Nuclease of metallo-β-lactamase (MBL) super family.	PSO2 in yeast: Promotes DSB formation when encountering ICLs (Munari et al., 2013. doi:10.1016/j.fgb.2013.09.003)	(M=3) PTHR23240 - DNA CROSS-LINK REPAIR PROTEIN PSO2/SNM1-RELATED	GO:0000784 nuclear chromosome, telomeric region	GO:0036297 Interstrand Cross-Link Repair (15) GO:0006302 Double-Strand Break Repair (95) GO:0006974 Cellular Response to DNA Damage Stimulus (289) GO:0016233 Telomere Capping (5) GO:0000723 Telomere Maintenance (35) GO:0006303 Double-Strand Break Repair via Nonhomologous End Joining (12) GO:0051276 Chromosome Organization (451) GO:0006281 DNA Repair (262) GO:0090305 Nucleic Acid Phosphodiester Bo…		PF07522 DNA repair metallo-beta-lactamase		K15340 DCLRE1A, SNM1A, PSO2; DNA cross-link repair 1A protein	PTHR23240 DNA CROSS-LINK REPAIR PROTEIN PSO2/SNM1-RELATED PTHR23240:SF6 DNA CROSS-LINK REPAIR 1A PROTEIN	AT3G26680 (SNM1) (0)
DNA Repair	Interstrand Crosslink Repair (ICL)	1	1	0	0	1	1	1	1	0	6	0	Cre07.g350450.t1.1	Cre07.g350450		Ubiquitin ligase complex		(M=16) KOG4172 - Predicted E3 ubiquitin ligase	GO:0005634 nucleus	GO:0036297 Interstrand Cross-Link Repair (15) GO:0006974 Cellular Response to DNA Damage Stimulus (289) GO:0016567 Protein Ubiquitination (222) GO:0006281 DNA Repair (262) GO:0006950 Response to Stress (606) GO:0006259 DNA Metabolic Process (391) GO:0033554 Cellular Response to Stress (424) GO:0070647 Protein Modification by Small Protein Conjugation or Removal (343) GO:0032446 Protein Modificati…		PF13639 Ring finger domain	KOG4172 Predicted E3 ubiquitin ligase		PTHR22763 RING ZINC FINGER PROTEIN PTHR22763:SF71
DNA Repair	Interstrand Crosslink Repair (ICL)	1	1	0	0	1	0	1	1	0	5	0	Cre03.g208833.t1.1	Cre03.g208833	FANCM-related	ERCC1/XPF endonulcease family	FANCM: Recognizes ICL and recruits the FA core comlex and BLM complex, leading to monoubiquitination of the FANCI-FANCD2 complex (Deans et al., 2011. doi: 10.1038/nrc3088; Hashimoto et al., 2016. doi: 10.1186/s41021-016-0037-9)	(M=1) KOG2953 - mRNA-binding protein Encore	GO:0016020 membrane GO:0016021 integral component of membrane	GO:0000724 Double-Strand Break Repair via Homologous Recombination (63) GO:0032508 DNA Duplex Unwinding (52) GO:0036297 Interstrand Cross-Link Repair (15) GO:0006302 Double-Strand Break Repair (95) GO:0031297 Replication Fork Processing (8) GO:0006974 Cellular Response to DNA Damage Stimulus (289) GO:0051276 Chromosome Organization (451) GO:0006281 DNA Repair (262) GO:0045005 DNA-Dependent DNA Re…	3.6.4.12 DNA helicase.	PF04851 Type III restriction enzyme, res subunit PF00271 Helicase conserved C-terminal domain		K10896 fanconi anemia group M protein [EC:3.6.4.13]	PTHR14025 FAMILY NOT NAMED PTHR14025:SF20	AT1G35530 (0)
DNA Repair	Interstrand Crosslink Repair (ICL)	1	1	0	0	0	1	1	1	0	5	0	Cre07.g314700.t1.2	Cre07.g314700	FANCI-related	FANCI-FANCD2 comlex	FANCI-FANCD2: Binds DNA and recruits FAN1 (Deans et al., 2011. doi: 10.1038/nrc3088; Hashimoto et al., 2016. doi: 10.1186/s41021-016-0037-9)			GO:0006974 Cellular Response to DNA Damage Stimulus (289) GO:0006281 DNA Repair (262) GO:0006950 Response to Stress (606) GO:0006259 DNA Metabolic Process (391) GO:0033554 Cellular Response to Stress (424) GO:0051716 Cellular Response to Stimulus (967)		PF14675 FANCI solenoid 1 PF14680 FANCI helical domain 2 PF14678 FANCI solenoid 4 PF14676 FANCI solenoid 2			PTHR21818 BC025462 PROTEIN PTHR21818:SF0 SUBFAMILY NOT NAMED	AT5G49110 (0)
DNA Repair	Interstrand Crosslink Repair (ICL)	1	1	0	0	0	1	1	1	0	5	0	Cre10.g453650.t1.2	Cre10.g453650	FANCD2-related	FANCI-FANCD2 comlex	FANCI-FANCD2: Binds DNA and recruits FAN1 (Deans et al., 2011. doi: 10.1038/nrc3088; Hashimoto et al., 2016. doi: 10.1186/s41021-016-0037-9)	(M=1) KOG4712 - Uncharacterized conserved protein	GO:0005634 nucleus GO:0000793 condensed chromosome	GO:0070192 Chromosome Organization Involved in Meiotic Cell Cycle (10) GO:0036297 Interstrand Cross-Link Repair (15) GO:0007131 Reciprocal Meiotic Recombination (22) GO:0007059 Chromosome Segregation (76) GO:0006302 Double-Strand Break Repair (95) GO:0045132 Meiotic Chromosome Segregation (15) GO:0000278 Mitotic Cell Cycle (171) GO:0051321 Meiotic Cell Cycle (59) GO:0000077 DNA Damage Checkpoint …		PF14631 Fanconi anaemia protein FancD2 nuclease	KOG4712 Uncharacterized conserved protein		PTHR32086 FAMILY NOT NAMED	AT4G14970 (0)
DNA Repair	Interstrand Crosslink Repair (ICL)	1	0	0	0	1	0	0	0	0	2	0	Cre03.g204801.t1.1	Cre03.g204801	FANCL-related	Ubiqutin ligase complex for FANCI-FANCD2	FANCL: Catalyzes the monoubiquitination of the FANCI-FANCD2 complex (Deans et al., 2011. doi: 10.1038/nrc3088; Hashimoto et al., 2016. doi: 10.1186/s41021-016-0037-9)	(M=1) PTHR13206 - UBIQUITIN LIGASE PROTEIN PHF9 (FANCONI ANEMIA GROUP L PROTEIN)	GO:0043240 Fanconi anaemia nuclear complex GO:0005634 nucleus	GO:0036297 Interstrand Cross-Link Repair (15) GO:0006974 Cellular Response to DNA Damage Stimulus (289) GO:0016567 Protein Ubiquitination (222) GO:0006281 DNA Repair (262) GO:0006950 Response to Stress (606) GO:0006259 DNA Metabolic Process (391) GO:0033554 Cellular Response to Stress (424) GO:0070647 Protein Modification by Small Protein Conjugation or Removal (343) GO:0032446 Protein Modificati…		PF11793 FANCL C-terminal domain PF09765 WD-repeat region	KOG3268 Predicted E3 ubiquitin ligase	K10606 E3 ubiquitin-protein ligase FANCL [EC:6.3.2.19]	PTHR13206 UBIQUITIN LIGASE PROTEIN PHF9 (FANCONI ANEMIA GROUP L PROTEIN) PTHR13206:SF0 SUBFAMILY NOT NAMED	AT5G65740 (0)
DNA Repair	Interstrand Crosslink Repair (ICL)	1	0	0	0	0	0	0	0	0	1	0	Cre12.g534750.t1.1	Cre12.g534750	FANCE-related	FA core complex	FANCE: Forms FA core complex which is involved in FANCL activation (Deans et al., 2011. doi: 10.1038/nrc3088; Hashimoto et al., 2016. doi: 10.1186/s41021-016-0037-9)	(M=1) PF11510 - Fanconi Anaemia group E protein FANCE	GO:0043240 Fanconi anaemia nuclear complex	GO:0036297 Interstrand Cross-Link Repair (15) GO:0006974 Cellular Response to DNA Damage Stimulus (289) GO:0006281 DNA Repair (262) GO:0006950 Response to Stress (606) GO:0006259 DNA Metabolic Process (391) GO:0033554 Cellular Response to Stress (424) GO:0051716 Cellular Response to Stimulus (967)		PF11510 Fanconi Anaemia group E protein FANCE
DNA Repair	Interstrand Crosslink Repair (ICL)	0	1	0	0	0	0	0	0	0	1	0	Cre16.g660350.t1.1	Cre16.g660350	FAN1-related	5′->3′ exonuclease and 5′-flap endonuclease.	Binds the monoubiquitylated FANCD2 protein and introduces DSB by ICL incision (Deans et al., 2011. doi: 10.1038/nrc3088; Hashimoto et al., 2016. doi: 10.1186/s41021-016-0037-9)	(M=1) KOG2143 - Uncharacterized conserved protein	GO:0005634 nucleus	GO:0036297 Interstrand Cross-Link Repair (15) GO:0006974 Cellular Response to DNA Damage Stimulus (289) GO:0006281 DNA Repair (262) GO:0090305 Nucleic Acid Phosphodiester Bond Hydrolysis (191) GO:0006950 Response to Stress (606) GO:0006259 DNA Metabolic Process (391) GO:0033554 Cellular Response to Stress (424) GO:0051716 Cellular Response to Stimulus (967)	3.1.4.1 Phosphodiesterase I.	PF08774 VRR-NUC domain		K15363 FAN1, MTMR15; fanconi-associated nuclease 1 [EC:3.1.21.- 3.1.4.1]	PTHR15749 FAMILY NOT NAMED	AT1G48360 (FAN1) (0)
DNA Repair	Mismatch Repair	1	1	0	0	0	0	0	0	0	2	0	Cre01.g003463.t1.1	Cre01.g003463		MutSα complex		(M=1) K08735 - DNA mismatch repair protein MSH2	GO:0032300 mismatch repair complex GO:0005886 plasma membrane GO:0005634 nucleus GO:0032301 MutSalpha complex GO:0032302 MutSbeta complex	GO:0007131 Reciprocal Meiotic Recombination (22) GO:0051321 Meiotic Cell Cycle (59) GO:0006298 Mismatch Repair (19) GO:0006974 Cellular Response to DNA Damage Stimulus (289) GO:0045786 Negative Regulation of Cell Cycle (54) GO:0006301 Postreplication Repair (18) GO:0045910 Negative Regulation of DNA Recombination (12) GO:0051276 Chromosome Organization (451) GO:0006281 DNA Repair (262) GO:0010948…		PF05188 MutS domain II PF01624 MutS domain I PF05192 MutS domain III PF00488 MutS domain V	KOG0219 Mismatch repair ATPase MSH2 (MutS family)	K08735 DNA mismatch repair protein MSH2	PTHR11361 DNA MISMATCH REPAIR MUTS RELATED PROTEINS PTHR11361:SF35 MUTS HOMOLOG 2, MSH2	AT3G18524 (MSH2) (0)
DNA Repair	Mismatch Repair	0	1	0	0	0	0	0	0	0	1	0	Cre09.g397845.t1.1	Cre09.g397845	MSH3-related	MutSα complex		(M=3) PF00488//PF05192 - MutS domain V // MutS domain III	GO:0032300 mismatch repair complex GO:0032301 MutSalpha complex	GO:0036297 Interstrand Cross-Link Repair (15) GO:0051321 Meiotic Cell Cycle (59) GO:0006298 Mismatch Repair (19) GO:0006974 Cellular Response to DNA Damage Stimulus (289) GO:0045910 Negative Regulation of DNA Recombination (12) GO:0051276 Chromosome Organization (451) GO:0006281 DNA Repair (262) GO:0043570 Maintenance of DNA Repeat Elements (6) GO:1903046 Meiotic Cell Cycle Process (47) GO:000629…		PF05192 MutS domain III PF00488 MutS domain V		K08736 DNA mismatch repair protein MSH3	PTHR11361 DNA MISMATCH REPAIR MUTS RELATED PROTEINS PTHR11361:SF34 DNA MISMATCH REPAIR PROTEIN MUTS	AT4G25540 (MSH3) (0)
DNA Repair	Mismatch Repair	1	0	0	0	0	0	0	0	0	1	0	Cre05.g235750.t1.2	Cre05.g235750	MSH6	MutSα complex		DNA mismatch repair protein, MutS homolog	GO:0032300 mismatch repair complex GO:0032301 MutSalpha complex	GO:0036297 Interstrand Cross-Link Repair (15) GO:0051321 Meiotic Cell Cycle (59) GO:0006298 Mismatch Repair (19) GO:0006974 Cellular Response to DNA Damage Stimulus (289) GO:0045910 Negative Regulation of DNA Recombination (12) GO:0051276 Chromosome Organization (451) GO:0006281 DNA Repair (262) GO:0043570 Maintenance of DNA Repeat Elements (6) GO:1903046 Meiotic Cell Cycle Process (47) GO:000629…		PF05188 MutS domain II PF05192 MutS domain III PF01624 MutS domain I PF00488 MutS domain V	KOG0217 Mismatch repair ATPase MSH6 (MutS family)	K08737 DNA mismatch repair protein MSH6	PTHR11361 DNA MISMATCH REPAIR MUTS RELATED PROTEINS PTHR11361:SF31 MUTS HOMOLOG 6, MSH6	AT4G02070 (MSH6) (0)
DNA Repair	Mismatch Repair	0	0	0	0	0	0	0	0	0	0	0	Cre06.g250850.t1.1	Cre06.g250850	MSH1	MutSα complex		DNA mismatch repair protein, MutS homolog	GO:0032300 mismatch repair complex GO:0032301 MutSalpha complex	GO:0036297 Interstrand Cross-Link Repair (15) GO:0051321 Meiotic Cell Cycle (59) GO:0006298 Mismatch Repair (19) GO:0006974 Cellular Response to DNA Damage Stimulus (289) GO:0045910 Negative Regulation of DNA Recombination (12) GO:0051276 Chromosome Organization (451) GO:0006281 DNA Repair (262) GO:0043570 Maintenance of DNA Repeat Elements (6) GO:1903046 Meiotic Cell Cycle Process (47) GO:000629…		PF01624 MutS domain I PF00488 MutS domain V			PTHR11361 DNA MISMATCH REPAIR MUTS RELATED PROTEINS PTHR11361:SF82 DNA MISMATCH REPAIR PROTEIN MSH1, MITOCHONDRIAL	AT3G24320 (MSH1) (0)
DNA Repair	Mismatch Repair	0	0	0	0	0	0	0	0	0	0	0	Cre16.g692550.t1.1	Cre16.g692550	MSH4	MutSα complex		DNA mismatch repair protein, MutS homolog	GO:0032300 mismatch repair complex GO:0032301 MutSalpha complex	GO:0036297 Interstrand Cross-Link Repair (15) GO:0051321 Meiotic Cell Cycle (59) GO:0006298 Mismatch Repair (19) GO:0006974 Cellular Response to DNA Damage Stimulus (289) GO:0045910 Negative Regulation of DNA Recombination (12) GO:0051276 Chromosome Organization (451) GO:0006281 DNA Repair (262) GO:0043570 Maintenance of DNA Repeat Elements (6) GO:1903046 Meiotic Cell Cycle Process (47) GO:000629…		PF05192 MutS domain III PF00488 MutS domain V		K08740 DNA mismatch repair protein MSH4	PTHR11361 DNA MISMATCH REPAIR MUTS RELATED PROTEINS	AT4G17380 (MSH4) (0)
DNA Repair	Mismatch Repair	0	0	0	0	0	0	0	0	0	0	0	Cre17.g713650.t1.1	Cre17.g713650	MSH5	MutSα complex		(M=1) PTHR11361:SF20 - MUTS HOMOLOG 5	GO:0032300 mismatch repair complex GO:0032301 MutSalpha complex	GO:0036297 Interstrand Cross-Link Repair (15) GO:0051321 Meiotic Cell Cycle (59) GO:0006298 Mismatch Repair (19) GO:0006974 Cellular Response to DNA Damage Stimulus (289) GO:0045910 Negative Regulation of DNA Recombination (12) GO:0051276 Chromosome Organization (451) GO:0006281 DNA Repair (262) GO:0043570 Maintenance of DNA Repeat Elements (6) GO:1903046 Meiotic Cell Cycle Process (47) GO:000629…		PF05192 MutS domain III PF00488 MutS domain V		K08741 DNA mismatch repair protein MSH5	PTHR11361 DNA MISMATCH REPAIR MUTS RELATED PROTEINS PTHR11361:SF20 MUTS HOMOLOG 5	AT3G20475 (MSH5) (0)
DNA Repair	NER	0	0	0	0	0	0	0	0	0	0	0	Cre03.g196651.t1.1	Cre03.g196651	RAD10/ERCC1-related	ERCC1/XPF endonulcease family		(M=1) PTHR12749 - EXCISION REPAIR CROSS-COMPLEMENTING 1 ERCC1	GO:0005634 nucleus GO:0000110 nucleotide-excision repair factor 1 complex GO:0070522 ERCC4-ERCC1 complex	GO:0000724 Double-Strand Break Repair via Homologous Recombination (63) GO:0006302 Double-Strand Break Repair (95) GO:0051321 Meiotic Cell Cycle (59) GO:0006298 Mismatch Repair (19) GO:0006974 Cellular Response to DNA Damage Stimulus (289) GO:0006289 Nucleotide-Excision Repair (34) GO:0006281 DNA Repair (262) GO:0090305 Nucleic Acid Phosphodiester Bond Hydrolysis (191) GO:0010212 Response to Ioni…		PF03834 Binding domain of DNA repair protein Ercc1 (rad10/Swi10)	KOG2841 Structure-specific endonuclease ERCC1-XPF, ERCC1 component	K10849 DNA excision repair protein ERCC-1	PTHR12749 EXCISION REPAIR CROSS-COMPLEMENTING 1 ERCC1 PTHR12749:SF0 SUBFAMILY NOT NAMED	AT3G05210 (ERCC1) (0)
DNA Repair	NER	0	0	0	0	0	0	0	0	0	0	0	Cre17.g706300.t1.1	Cre17.g706300	XPD1/ERCC2-related	DNA helicase		DNA repair helicase	GO:0005634 nucleus	GO:0032508 DNA Duplex Unwinding (52) GO:0006974 Cellular Response to DNA Damage Stimulus (289) GO:0006289 Nucleotide-Excision Repair (34) GO:0051276 Chromosome Organization (451) GO:0006281 DNA Repair (262) GO:0090305 Nucleic Acid Phosphodiester Bond Hydrolysis (191) GO:0006468 Protein Phosphorylation (778) GO:0006312 Mitotic Recombination (7) GO:0000018 Regulation of DNA Recombination (15) GO:00…	3.6.4.12 DNA helicase.	PF04851 Type III restriction enzyme, res subunit PF06777 Protein of unknown function (DUF1227) PF13307 Helicase C-terminal domain		K10844 DNA excision repair protein ERCC-2 [EC:3.6.4.12]	PTHR11472 DNA REPAIR DEAD HELICASE RAD3/XP-D SUBFAMILY MEMBER PTHR11472:SF1 DNA REPAIR HELICASE RAD3/XP-D	AT1G03190 (XPD) (0)
DNA Repair	NER	0	0	0	0	0	0	0	0	0	0	0	Cre06.g297016.t1.1	Cre06.g297016	ERCC3-related	DNA helicase	XPB1 in Arabidopsis: Involved in NER (Costa et al., 2001; doi:10.1046/j.1365-313x.2001.01162.x)	(M=1) PTHR11274 - RAD25/XP-B DNA REPAIR HELICASE	GO:0005675 transcription factor TFIIH holo complex GO:0097550 transcriptional preinitiation complex GO:0000112 nucleotide-excision repair factor 3 complex	GO:0032508 DNA Duplex Unwinding (52) GO:0006974 Cellular Response to DNA Damage Stimulus (289) GO:0006289 Nucleotide-Excision Repair (34) GO:0051276 Chromosome Organization (451) GO:0006281 DNA Repair (262) GO:0090305 Nucleic Acid Phosphodiester Bond Hydrolysis (191) GO:0006468 Protein Phosphorylation (778) GO:0009411 Response to UV (16) GO:0006950 Response to Stress (606) GO:0009416 Response to …	3.6.4.12 DNA helicase.	PF04851 Type III restriction enzyme, res subunit PF13625 Helicase conserved C-terminal domain PF16203		K10843 DNA excision repair protein ERCC-3 [EC:3.6.4.12]	PTHR11274 RAD25/XP-B DNA REPAIR HELICASE PTHR11274:SF0 SUBFAMILY NOT NAMED	AT5G41370 (XPB1) (0) AT5G41360 (XPB2) (0)
DNA Repair	NER	0	0	0	0	0	0	0	0	0	0	0	Cre06.g311400.t1.2	Cre06.g311400	XPF/ERCC4-related	ERCC1/XPF endonulcease family		(M=1) PTHR10150 - DNA REPAIR ENDONUCLEASE XPF	GO:0000110 nucleotide-excision repair factor 1 complex	GO:0000724 Double-Strand Break Repair via Homologous Recombination (63) GO:0036297 Interstrand Cross-Link Repair (15) GO:0007131 Reciprocal Meiotic Recombination (22) GO:0007059 Chromosome Segregation (76) GO:0006302 Double-Strand Break Repair (95) GO:0045132 Meiotic Chromosome Segregation (15) GO:0051321 Meiotic Cell Cycle (59) GO:0006974 Cellular Response to DNA Damage Stimulus (289) GO:0006289…		PF02732 ERCC4 domain	KOG0442 Structure-specific endonuclease ERCC1-XPF, catalytic component XPF/ERCC4	K10848 DNA excision repair protein ERCC-4 [EC:3.1.-.-]	PTHR10150 DNA REPAIR ENDONUCLEASE XPF	AT5G41150 (UVH1) (0)
DNA Repair	NER	0	0	0	0	0	0	0	0	0	0	0	Cre13.g605050.t1.1	Cre13.g605050	MET18/MMS19-related	Cytosolic iron-sulfur protein assembly (CIA) machinery		(M=1) PTHR12891 - DNA REPAIR/TRANSCRIPTION PROTEIN MET18/MMS19	GO:0097361 CIA complex	GO:0000724 Double-Strand Break Repair via Homologous Recombination (63) GO:0007059 Chromosome Segregation (76) GO:0006302 Double-Strand Break Repair (95) GO:0006974 Cellular Response to DNA Damage Stimulus (289) GO:0006281 DNA Repair (262) GO:0022607 Cellular Component Assembly (636) GO:2001020 Regulation of Response to DNA Damage Stimulus (15) GO:2000779 Regulation of Double-Strand Break Repair …		PF14500 Dos2-interacting transcription regulator of RNA-Pol-II	KOG1967 DNA repair/transcription protein Mms19	K15075 MET18, MMS19; DNA repair/transcription protein MET18/MMS19	PTHR12891 DNA REPAIR/TRANSCRIPTION PROTEIN MET18/MMS19	AT5G48120 (MMS19) (0)
DNA Repair	Other	0	0	0	0	0	0	0	0	0	0	0	Cre06.g297904.t1.2	Cre06.g297904		Aprataxin	Aprataxin in human: DNA-binding protein involved in DSB repair, SSB repair, and BER. Hydrolyzes AMP from DNA ends of abortive DNA ligation intermediates, resulting in avaiable ends for DNA ligase (Rass et al., 2007. doi: 10.1074/jbc.M611489200).	(M=1) PTHR12486:SF4 - APRATAXIN (FORKHEAD-ASSOCIATED DOMAIN HISTIDINE-TRIAD LIKE PROTEIN)	GO:0005634 nucleus	GO:0006302 Double-Strand Break Repair (95) GO:0006974 Cellular Response to DNA Damage Stimulus (289) GO:0006281 DNA Repair (262) GO:0090305 Nucleic Acid Phosphodiester Bond Hydrolysis (191) GO:0006950 Response to Stress (606) GO:0006259 DNA Metabolic Process (391) GO:0033554 Cellular Response to Stress (424) GO:0051716 Cellular Response to Stimulus (967)		PF16278 C2HE / C2H2 / C2HC zinc-binding finger PF13671 AAA domain PF11969 Scavenger mRNA decapping enzyme C-term binding	KOG0562 Predicted hydrolase (HIT family)	K10863 aprataxin [EC:3.-.-.-]	PTHR12486 APRATAXIN-RELATED PTHR12486:SF4 APRATAXIN (FORKHEAD-ASSOCIATED DOMAIN HISTIDINE-TRIAD LIKE PROTEIN)	AT5G01310 (APTX) (0)
DNA Repair	Other	1	0	0	0	0	0	0	0	0	1	0	Cre03.g176300.t1.1	Cre03.g176300	POLB-related1	DNA polymerase type-X family		(M=1) KOG2534 - DNA polymerase IV (family X)	GO:0005634 nucleus	GO:0006302 Double-Strand Break Repair (95) GO:0071897 DNA Biosynthetic Process (41) GO:0006974 Cellular Response to DNA Damage Stimulus (289) GO:0006303 Double-Strand Break Repair via Nonhomologous End Joining (12) GO:0006281 DNA Repair (262) GO:0000726 Non-Recombinational Repair (13) GO:0006950 Response to Stress (606) GO:0006259 DNA Metabolic Process (391) GO:0033554 Cellular Response to Stress…	2.7.7.7 DNA-directed DNA polymerase.	PF14791 DNA polymerase beta thumb			PTHR11276 DNA POLYMERASE TYPE-X FAMILY MEMBER
DNA Repair	Other	0	0	0	0	0	0	0	0	0	0	0	Cre01.g013000.t1.1	Cre01.g013000	POLB-related2	DNA polymerase type-X family		(M=1) PTHR11276:SF17 - PREDICTED PROTEIN	GO:0005634 nucleus	GO:0006302 Double-Strand Break Repair (95) GO:0071897 DNA Biosynthetic Process (41) GO:0006974 Cellular Response to DNA Damage Stimulus (289) GO:0006303 Double-Strand Break Repair via Nonhomologous End Joining (12) GO:0006281 DNA Repair (262) GO:0000726 Non-Recombinational Repair (13) GO:0006950 Response to Stress (606) GO:0006259 DNA Metabolic Process (391) GO:0033554 Cellular Response to Stress…	2.7.7.31 DNA nucleotidylexotransferase.	PF14791 DNA polymerase beta thumb			PTHR11276 DNA POLYMERASE TYPE-X FAMILY MEMBER
DNA Repair	Other	0	0	0	0	0	0	0	0	0	0	0	Cre17.g716101.t1.1	Cre17.g716101	POLL1	DNA polymerase type-X family		(M=1) PTHR11276:SF16 - POL LAMBDA-RELATED CLASS X DNA REPAIR POLYMERASE	GO:0005634 nucleus	GO:0006302 Double-Strand Break Repair (95) GO:0071897 DNA Biosynthetic Process (41) GO:0006974 Cellular Response to DNA Damage Stimulus (289) GO:0006303 Double-Strand Break Repair via Nonhomologous End Joining (12) GO:0006281 DNA Repair (262) GO:0000726 Non-Recombinational Repair (13) GO:0006950 Response to Stress (606) GO:0006259 DNA Metabolic Process (391) GO:0033554 Cellular Response to Stress…	2.7.7.7 DNA-directed DNA polymerase.	PF10391 Fingers domain of DNA polymerase lambda			PTHR11276 DNA POLYMERASE TYPE-X FAMILY MEMBER	AT1G10520 (POLL) (0)
DNA Repair	Other	0	0	0	0	0	0	0	0	0	0	0	Cre10.g433550.t1.1	Cre10.g433550	DNL4	DNA ligase IV		(M=2) PTHR10459:SF7 - DNA LIGASE IV	GO:0032807 DNA ligase IV complex	GO:0006302 Double-Strand Break Repair (95) GO:0006974 Cellular Response to DNA Damage Stimulus (289) GO:0006289 Nucleotide-Excision Repair (34) GO:0006297 Nucleotide-Excision Repair, DNA Gap Filling (6) GO:0006303 Double-Strand Break Repair via Nonhomologous End Joining (12) GO:0006281 DNA Repair (262) GO:0000726 Non-Recombinational Repair (13) GO:0006310 DNA Recombination (142) GO:0006950 Respon…	6.5.1.1 DNA ligase (ATP).	PF04679 ATP dependent DNA ligase C terminal region PF04675 DNA ligase N terminus PF01068 ATP dependent DNA ligase domain		K10777 DNA ligase 4 [EC:6.5.1.1]	PTHR10459 DNA LIGASE PTHR10459:SF7 DNA LIGASE IV	AT5G57160 (LIG4) (0)
DNA Repair	Other	0	0	0	0	0	0	0	0	0	0	0	Cre09.g387400.t1.1	Cre09.g387400	POLZ1	DNA polymerase zeta	DNA Polymerase for translesion DNA synthesis (Hashimoto et al., 2016. doi: 10.1186/s41021-016-0037-9)	DNA polymerase zeta	GO:0016035 zeta DNA polymerase complex GO:0005634 nucleus	GO:0000724 Double-Strand Break Repair via Homologous Recombination (63) GO:0006302 Double-Strand Break Repair (95) GO:0071897 DNA Biosynthetic Process (41) GO:0006974 Cellular Response to DNA Damage Stimulus (289) GO:0006301 Postreplication Repair (18) GO:0006281 DNA Repair (262) GO:0090305 Nucleic Acid Phosphodiester Bond Hydrolysis (191) GO:0006260 DNA Replication (110) GO:0000731 DNA Synthesis…	2.7.7.7 DNA-directed DNA polymerase.	PF03104 DNA polymerase family B, exonuclease domain PF00136 DNA polymerase family B		K02350 DNA polymerase zeta subunit [EC:2.7.7.7]	PTHR10322 DNA POLYMERASE CATALYTIC SUBUNIT PTHR10322:SF5 DNA POLYMERASE ZETA CATALYTIC SUBUNIT	AT1G67500 (REV3) (0)
DNA Repair	Other	0	0	0	0	0	0	0	0	0	0	0	Cre03.g148050.t1.1	Cre03.g148050	POLI1	DNA polymerase iota	DNA Polymerase for translesion DNA synthesis (Hashimoto et al., 2016. doi: 10.1186/s41021-016-0037-9)	(M=1) PTHR11076:SF10 - DNA POLYMERASE IOTA	GO:0005634 nucleus GO:0035861 site of double-strand break GO:0005657 replication fork	GO:0071897 DNA Biosynthetic Process (41) GO:0006974 Cellular Response to DNA Damage Stimulus (289) GO:0006301 Postreplication Repair (18) GO:0006281 DNA Repair (262) GO:0000731 DNA Synthesis Involved in DNA Repair (14) GO:0019985 Translesion Synthesis (12) GO:0042276 Error-Prone Translesion Synthesis (8) GO:0006950 Response to Stress (606) GO:0006259 DNA Metabolic Process (391) GO:0033554 Cellula…	2.7.7.7 DNA-directed DNA polymerase.	PF11799 impB/mucB/samB family C-terminal domain PF00817 impB/mucB/samB family	KOG2094 Predicted DNA damage inducible protein	K03510 DNA polymerase iota subunit [EC:2.7.7.7]	PTHR11076 DNA REPAIR POLYMERASE UMUC / TRANSFERASE FAMILY MEMBER
DNA Repair	Other	0	0	0	0	0	0	0	0	0	0	0	Cre02.g079850.t1.1	Cre02.g079850	POLK1	DNA polymerase kappa	DNA Polymerase for translesion DNA synthesis (Hashimoto et al., 2016. doi: 10.1186/s41021-016-0037-9)	DNA polymerase kappa	GO:0005634 nucleus	GO:0071897 DNA Biosynthetic Process (41) GO:0006974 Cellular Response to DNA Damage Stimulus (289) GO:0006301 Postreplication Repair (18) GO:0006281 DNA Repair (262) GO:0000731 DNA Synthesis Involved in DNA Repair (14) GO:0019985 Translesion Synthesis (12) GO:0042276 Error-Prone Translesion Synthesis (8) GO:0006950 Response to Stress (606) GO:0006259 DNA Metabolic Process (391) GO:0033554 Cellula…	2.7.7.7 DNA-directed DNA polymerase.	PF11799 impB/mucB/samB family C-terminal domain PF00817 impB/mucB/samB family	KOG2094 Predicted DNA damage inducible protein	K03511 DNA polymerase kappa subunit [EC:2.7.7.7]	PTHR11076 DNA REPAIR POLYMERASE UMUC / TRANSFERASE FAMILY MEMBER PTHR11076:SF33	AT1G49980 (POLK) (0)
DNA Repair	Other	0	0	0	0	0	0	0	0	0	0	0	Cre07.g338602.t1.1	Cre07.g338602	POLH1	DNA polymerase eta	DNA Polymerase for translesion DNA synthesis (Hashimoto et al., 2016. doi: 10.1186/s41021-016-0037-9)	(M=2) PTHR11076:SF11 - DNA POLYMERASE ETA	GO:0005634 nucleus GO:0035861 site of double-strand break GO:0005657 replication fork	GO:0071897 DNA Biosynthetic Process (41) GO:0006974 Cellular Response to DNA Damage Stimulus (289) GO:0006301 Postreplication Repair (18) GO:0006281 DNA Repair (262) GO:0000731 DNA Synthesis Involved in DNA Repair (14) GO:0019985 Translesion Synthesis (12) GO:0042276 Error-Prone Translesion Synthesis (8) GO:0006950 Response to Stress (606) GO:0006259 DNA Metabolic Process (391) GO:0033554 Cellula…	2.7.7.7 DNA-directed DNA polymerase.	PF11799 impB/mucB/samB family C-terminal domain PF00817 impB/mucB/samB family		K03509 DNA polymerase eta subunit [EC:2.7.7.7]	PTHR11076 DNA REPAIR POLYMERASE UMUC / TRANSFERASE FAMILY MEMBER PTHR11076:SF11 DNA POLYMERASE ETA
DNA Repair	Other	0	0	0	0	0	0	0	0	0	0	0	Cre12.g524150.t1.1	Cre12.g524150	POLH2	DNA polymerase eta	DNA Polymerase for translesion DNA synthesis (Hashimoto et al., 2016. doi: 10.1186/s41021-016-0037-9)	DNA polymerase eta	GO:0005634 nucleus GO:0035861 site of double-strand break GO:0005657 replication fork	GO:0071897 DNA Biosynthetic Process (41) GO:0006974 Cellular Response to DNA Damage Stimulus (289) GO:0006301 Postreplication Repair (18) GO:0006281 DNA Repair (262) GO:0000731 DNA Synthesis Involved in DNA Repair (14) GO:0019985 Translesion Synthesis (12) GO:0042276 Error-Prone Translesion Synthesis (8) GO:0006950 Response to Stress (606) GO:0006259 DNA Metabolic Process (391) GO:0033554 Cellula…	2.7.7.7 DNA-directed DNA polymerase.	PF11799 impB/mucB/samB family C-terminal domain PF00817 impB/mucB/samB family		K03509 DNA polymerase eta subunit [EC:2.7.7.7]	PTHR11076 DNA REPAIR POLYMERASE UMUC / TRANSFERASE FAMILY MEMBER	AT5G44740 (POLH) (0)
DNA Repair	Other	0	0	0	0	0	0	0	0	0	0	0	Cre03.g200991.t1.1	Cre03.g200991	BCCIP-related	BRCA2 and CDKN1A(p21)-interacting protein	BCCIP in mammals: Positively-regulates the expression of CDK inhibitor p21. Knock-down of BCCIP results in imparied DNA damage checkpoint, while BCCIP overexpressor causes a delayed G1/S progression (Wyler et al., 2014. doi: 10.1016/j.febslet.2014.08.013)	(M=1) PTHR13261 - CDK INHIBITOR P21 BINDING PROTEIN	GO:0005623 cell GO:0097431 mitotic spindle pole	GO:0051225 Spindle Assembly (16) GO:0000278 Mitotic Cell Cycle (171) GO:0006974 Cellular Response to DNA Damage Stimulus (289) GO:0022607 Cellular Component Assembly (636) GO:0051726 Regulation of Cell Cycle (172) GO:0007051 Spindle Organization (41) GO:0006468 Protein Phosphorylation (778) GO:0000079 Regulation of Cyclin-Dependent Protein Serine/Threonine Kinase Activity (19) GO:0007052 Mitotic …		PF13862 p21-C-terminal region-binding protein		K15262 BCP1, BCCIP; protein BCP1	PTHR13261 CDK INHIBITOR P21 BINDING PROTEIN	AT5G03830 (0) AT2G44510 (0)
DNA Repair	Other/Less characterized	0	1	1	0	1	1	1	1	1	7	0	Cre14.g619850.t1.1	Cre14.g619850		Exostosin-like glycosyltransferase		Exostosin-like glycosyltransferase	GO:0000228 nuclear chromosome	GO:0007131 Reciprocal Meiotic Recombination (22) GO:0006302 Double-Strand Break Repair (95) GO:0051321 Meiotic Cell Cycle (59) GO:0006974 Cellular Response to DNA Damage Stimulus (289) GO:0006281 DNA Repair (262) GO:0090305 Nucleic Acid Phosphodiester Bond Hydrolysis (191) GO:1903046 Meiotic Cell Cycle Process (47) GO:0140013 Meiotic Nuclear Division (33) GO:0000729 DNA Double-Strand Break Proces…	2.7.7.52 RNA uridylyltransferase.	PF01476 LysM domain
Chromatin Assembly	Nucleosome Assembly	1	0	0	0	0	0	1	0	0	2	0	Cre02.g116850.t1.2	Cre02.g116850	HLM6	Histone-lysine N-methyltransferase	SET domain: Histone methylation (Creinhardtii_v5.6; phytozome.jgi.doe.gov; Merchant et al., 2007. doi: 10.1126/science.1143609)	Histone-lysine N-methyltransferase	GO:0005634 nucleus	GO:0051276 Chromosome Organization (451) GO:0034968 Histone Lysine Methylation (33) GO:0006325 Chromatin Organization (311) GO:0006479 Protein Methylation (92) GO:0032259 Methylation (239) GO:0018193 Peptidyl-Amino Acid Modification (373) GO:0016570 Histone Modification (123) GO:0018205 Peptidyl-Lysine Modification (130) GO:0043414 Macromolecule Methylation (178) GO:0008213 Protein Alkylation (92…	2.1.1.43 Histone-lysine N-methyltransferase.	PF00856 SET domain			PTHR12197 SET AND MYND DOMAIN CONTAINING	AT5G06620 (ATXR4) (0)
Chromatin Assembly	Nucleosome Assembly	1	1	0	0	1	1	1	1	0	6	0	Cre03.g197700.t1.2	Cre03.g197700	HLM8	Histone-lysine N-methyltransferase	SET domain: Histone methylation (Creinhardtii_v5.6; phytozome.jgi.doe.gov; Merchant et al., 2007. doi: 10.1126/science.1143609)	(M=1) PTHR13793//PTHR13793:SF28 - PHD FINGER PROTEINS	GO:0005634 nucleus	GO:0051276 Chromosome Organization (451) GO:0034968 Histone Lysine Methylation (33) GO:0006325 Chromatin Organization (311) GO:0006479 Protein Methylation (92) GO:0032259 Methylation (239) GO:0018193 Peptidyl-Amino Acid Modification (373) GO:0016570 Histone Modification (123) GO:0018205 Peptidyl-Lysine Modification (130) GO:0043414 Macromolecule Methylation (178) GO:0008213 Protein Alkylation (92…	2.1.1.43 Histone-lysine N-methyltransferase.	PF05965 F/Y rich C-terminus PF00855 PWWP domain PF05964 F/Y-rich N-terminus PF00856 SET domain PF13832 PHD-zinc-finger like domain			PTHR13793 PHD FINGER PROTEINS PTHR13793:SF100
Chromatin Assembly	Nucleosome Assembly	1	0	0	0	1	1	1	1	0	5	0	Cre07.g318200.t1.1	Cre07.g318200	CGLD34	Histone-lysine N-methyltransferase	SET domain: Histone methylation (Creinhardtii_v5.6; phytozome.jgi.doe.gov; Merchant et al., 2007. doi: 10.1126/science.1143609)	(M=1) PTHR12197:SF83 - HISTONE METHYLTRANSFERASE		GO:0032259 Methylation (239)	2.1.1.43 Histone-lysine N-methyltransferase.	PF00856 SET domain			PTHR12197 SET AND MYND DOMAIN CONTAINING PTHR12197:SF138
Chromatin Assembly	Nucleosome Assembly	0	1	0	0	0	1	1	1	0	4	0	Cre07.g318209.t1.2	Cre07.g318209		Histone-lysine N-methyltransferase	SET domain: Histone methylation (Creinhardtii_v5.6; phytozome.jgi.doe.gov; Merchant et al., 2007. doi: 10.1126/science.1143609)	(M=1) PTHR12197:SF84 - PREDICTED PROTEIN (FRAGMENT)			2.1.1.43 Histone-lysine N-methyltransferase.	PF00856 SET domain			PTHR12197 SET AND MYND DOMAIN CONTAINING PTHR12197:SF138
Chromatin Assembly	Nucleosome Assembly	1	0	0	0	0	0	0	0	0	1	0	Cre03.g152500.t1.1	Cre03.g152500		Histone-lysine N-methyltransferase	SET domain: Histone methylation (Creinhardtii_v5.6; phytozome.jgi.doe.gov; Merchant et al., 2007. doi: 10.1126/science.1143609)	(M=23) PTHR12197 - SET AND MYND DOMAIN CONTAINING	GO:0005634 nucleus	GO:0051276 Chromosome Organization (451) GO:0034968 Histone Lysine Methylation (33) GO:0006325 Chromatin Organization (311) GO:0006479 Protein Methylation (92) GO:0032259 Methylation (239) GO:0018193 Peptidyl-Amino Acid Modification (373) GO:0016570 Histone Modification (123) GO:0018205 Peptidyl-Lysine Modification (130) GO:0043414 Macromolecule Methylation (178) GO:0008213 Protein Alkylation (92…	2.1.1.43 Histone-lysine N-methyltransferase.	PF00856 SET domain			PTHR12197 SET AND MYND DOMAIN CONTAINING
Chromatin Assembly	Nucleosome Assembly	1	1	0	0	1	1	1	1	0	6	0	Cre06.g280800.t1.2	Cre06.g280800	NASP-related	Chromatin Assembly Factor-1 (CAF-1) Complex	NASP in human: An histone chaperone helps the deposition of H1 linker histone, required for completion of DNA replication. Mutant of NASP failed to proceed DNA replication (Richardson et al., 2006. doi: 10.1074/jbc.M603816200).	(M=1) PTHR15081 - NUCLEAR AUTOANTIGENIC SPERM PROTEIN (NASP)-RELATED	GO:0005634 nucleus GO:0005654 nucleoplasm	GO:0051276 Chromosome Organization (451) GO:0006333 Chromatin Assembly or Disassembly (118) GO:0022607 Cellular Component Assembly (636) GO:0065004 Protein-DNA Complex Assembly (144) GO:0031497 Chromatin Assembly (114) GO:0034728 Nucleosome Organization (122) GO:0006325 Chromatin Organization (311) GO:0043486 Histone Exchange (7) GO:0006338 Chromatin Remodeling (42) GO:0043933 Protein-Containing …				K11291 nuclear autoantigenic sperm protein	PTHR15081 NUCLEAR AUTOANTIGENIC SPERM PROTEIN (NASP)-RELATED	AT4G37210 (0)
Chromatin Assembly	Nucleosome Assembly	1	1	0	0	1	1	1	1	0	6	0	Cre08.g376350.t1.2	Cre08.g376350	ASF1	Chromatin Assembly Factor-1 (CAF-1) Complex	ASF1 in Drosophila: Supplies histone H3/H4 to CAF-1 complex (Horard et al., 2018. doi: 10.1186/s13072-018-0189-x)	Anti-silencing factor	GO:0005634 nucleus	GO:0051276 Chromosome Organization (451) GO:0006333 Chromatin Assembly or Disassembly (118) GO:0006325 Chromatin Organization (311)		PF04729 ASF1 like histone chaperone		K10753 histone chaperone ASF1	PTHR12040 ANTI-SILENCING PROTEIN 1	AT5G38110 (ASF1B) (0) AT1G66740 (ASF1A) (0)
Chromatin Assembly	Nucleosome Assembly	1	1	0	0	0	0	0	0	0	2	0	Cre12.g550152.t1.1	Cre12.g550152	CAF-1-Subunit A	Chromatin Assembly Factor-1 (CAF-1) Complex	CAF-1 complex: Mediates the deposition of H3-H4 histones into new nucleosomes during the S-phase (Richardson et al., 2006. doi: 10.1074/jbc.M603816200).	(M=1) PTHR15272 - CHROMATIN ASSEMBLY FACTOR 1 SUBUNIT A (CAF-1 SUBUNIT A)	GO:0005634 nucleus GO:0033186 CAF-1 complex	GO:0051276 Chromosome Organization (451) GO:0006333 Chromatin Assembly or Disassembly (118) GO:0022607 Cellular Component Assembly (636) GO:0065004 Protein-DNA Complex Assembly (144) GO:0031497 Chromatin Assembly (114) GO:0034728 Nucleosome Organization (122) GO:0006325 Chromatin Organization (311) GO:0043933 Protein-Containing Complex Subunit Organization (538) GO:0006334 Nucleosome Assembly (11…		PF12253 Chromatin assembly factor 1 subunit A			PTHR15272 CHROMATIN ASSEMBLY FACTOR 1 SUBUNIT A (CAF-1 SUBUNIT A)
Chromatin Assembly	Nucleosome Assembly	1	1	0	0	1	1	1	1	0	6	0	Cre11.g481400.t1.1	Cre11.g481400	TOUSLED-LIKE	Tousled-like kinase	TLKs: Interact with Asf1, Aurora-B, Histone H3, and Rad9. Involved in DSB repair and chromatin assembly (De Benedetti, 2012. doi: 10.5402/2012/627596)	(M=1) PTHR22974:SF1 - TOUSLED-LIKE KINASE	GO:0005634 nucleus	GO:0007059 Chromosome Segregation (76) GO:0051276 Chromosome Organization (451) GO:0006333 Chromatin Assembly or Disassembly (118) GO:0006468 Protein Phosphorylation (778) GO:1902275 Regulation of Chromatin Organization (18) GO:0006325 Chromatin Organization (311) GO:0051128 Regulation of Cellular Component Organization (165) GO:0018105 Peptidyl-Serine Phosphorylation (97) GO:0018193 Peptidyl-Ami…	2.7.11.1 Non-specific serine/threonine protein kinase.	PF00069 Protein kinase domain	KOG0032 Ca2+/calmodulin-dependent protein kinase, EF-Hand protein superfamily KOG0583 Serine/threonine protein kinase	K08864 tousled-like kinase [EC:2.7.11.1]	PTHR22974 MIXED LINEAGE PROTEIN KINASE PTHR22974:SF23 PROTEIN KINASE DOMAIN-CONTAINING PROTEIN	AT5G20930 (TOUSLED) (0)
Chromatin Assembly	Nucleosome Assembly	1	0	0	0	0	0	0	0	0	1	0	Cre13.g575950.t1.2	Cre13.g575950	HIR1	HIR Repressor Complex	HIR porteina in yeast: Promote nucleosome assembly, counteracting SWI/SNF complex in gene regulation (Prochasson et al., 2005. doi: 10.1101/gad.1341105).	(M=1) PTHR13831 - MEMBER OF THE HIR1 FAMILY OF WD-REPEAT PROTEINS	GO:0005634 nucleus GO:0000417 HIR complex GO:0000775 chromosome, centromeric region GO:0000790 nuclear chromatin	GO:0007059 Chromosome Segregation (76) GO:0000278 Mitotic Cell Cycle (171) GO:0000070 Mitotic Sister Chromatid Segregation (44) GO:0051276 Chromosome Organization (451) GO:0031935 Regulation of Chromatin Silencing (8) GO:0006333 Chromatin Assembly or Disassembly (118) GO:0031327 Negative Regulation of Cellular Biosynthetic Process (132) GO:0022607 Cellular Component Assembly (636) GO:0065004 Prot…		PF00400 WD domain, G-beta repeat PF07569 TUP1-like enhancer of split	KOG1009 Chromatin assembly complex 1 subunit B/CAC2 (contains WD40 repeats)	K11293 protein HIRA/HIR1	PTHR13831 MEMBER OF THE HIR1 FAMILY OF WD-REPEAT PROTEINS PTHR13831:SF0 SUBFAMILY NOT NAMED	AT3G44530 (HIRA) (0)
Chromatin Assembly	Nucleosome Assembly	1	0	0	0	0	1	1	1	0	4	0	Cre13.g567450.t1.2	Cre13.g567450	HON1	Histone H1	Linker histone H1, compoent of nucleosome (Creinhardtii_v5.6; phytozome.jgi.doe.gov; Merchant et al., 2007. doi: 10.1126/science.1143609).	Histone H1	GO:0005634 nucleus GO:0000786 nucleosome GO:0005694 chromosome	GO:1905268 Negative Regulation of Chromatin Organization (7) GO:0045910 Negative Regulation of DNA Recombination (12) GO:0051276 Chromosome Organization (451) GO:0031935 Regulation of Chromatin Silencing (8) GO:0006333 Chromatin Assembly or Disassembly (118) GO:0031327 Negative Regulation of Cellular Biosynthetic Process (132) GO:0022607 Cellular Component Assembly (636) GO:0016584 Nucleosome Pos…		PF00538 linker histone H1 and H5 family		K11275 histone H1/5	PTHR11467 HISTONE H1/H5
Chromatin Assembly	Nucleosome Assembly	0	0	0	0	0	0	0	1	0	1	0	Cre06.g275900.t1.2	Cre06.g275900	HON3	Histone H1	Linker histone H1, compoent of nucleosome (Creinhardtii_v5.6; phytozome.jgi.doe.gov; Merchant et al., 2007. doi: 10.1126/science.1143609).	Histone H1	GO:0005634 nucleus GO:0000786 nucleosome GO:0005694 chromosome	GO:1905268 Negative Regulation of Chromatin Organization (7) GO:0045910 Negative Regulation of DNA Recombination (12) GO:0051276 Chromosome Organization (451) GO:0031935 Regulation of Chromatin Silencing (8) GO:0006333 Chromatin Assembly or Disassembly (118) GO:0031327 Negative Regulation of Cellular Biosynthetic Process (132) GO:0022607 Cellular Component Assembly (636) GO:0016584 Nucleosome Pos…		PF00538 linker histone H1 and H5 family		K11275 histone H1/5	PTHR11467 HISTONE H1/H5
Chromatin Assembly	Nucleosome Assembly	0	0	0	0	0	0	0	0	0	0	0	Cre13.g562300.t1.1	Cre13.g562300	HON2	Histone H1	Linker histone H1, compoent of nucleosome (Creinhardtii_v5.6; phytozome.jgi.doe.gov; Merchant et al., 2007. doi: 10.1126/science.1143609).	(M=3) PTHR11467 - HISTONE H1/H5	GO:0005634 nucleus GO:0000786 nucleosome GO:0005694 chromosome	GO:1905268 Negative Regulation of Chromatin Organization (7) GO:0045910 Negative Regulation of DNA Recombination (12) GO:0051276 Chromosome Organization (451) GO:0031935 Regulation of Chromatin Silencing (8) GO:0006333 Chromatin Assembly or Disassembly (118) GO:0031327 Negative Regulation of Cellular Biosynthetic Process (132) GO:0022607 Cellular Component Assembly (636) GO:0016584 Nucleosome Pos…		PF00538 linker histone H1 and H5 family	KOG4012 Histone H1	K11275 histone H1/5	PTHR11467 HISTONE H1/H5
Chromatin Assembly	Nucleosome Assembly	0	1	0	0	1	1	1	1	0	5	0	Cre17.g708550.t1.2	Cre17.g708550	HTA27	Histone H2A	Identified as nucleosomal histone H2 (Creinhardtii_v5.6; phytozome.jgi.doe.gov; Merchant et al., 2007. doi: 10.1126/science.1143609).	Histone H2A	GO:0005634 nucleus GO:0000786 nucleosome GO:0000790 nuclear chromatin GO:0005694 chromosome	GO:0051276 Chromosome Organization (451) GO:0031327 Negative Regulation of Cellular Biosynthetic Process (132) GO:0048523 Negative Regulation of Cellular Process (228) GO:0006325 Chromatin Organization (311) GO:0006342 Chromatin Silencing (44) GO:0010468 Regulation of Gene Expression (710) GO:0051252 Regulation of RNA Metabolic Process (553) GO:1903506 Regulation of Nucleic Acid-Templated Transcr…		PF00125 Core histone H2A/H2B/H3/H4 PF16211	KOG1756 Histone 2A	K11251 histone H2A	PTHR23430 HISTONE H2A	AT4G27230 (HTA2) (0) AT3G20670 (HTA13) (0)
Chromatin Assembly	Nucleosome Assembly	0	0	0	0	1	1	0	1	1	4	0	Cre13.g591150.t1.2	Cre13.g591150	HTA22	Histone H2A	Identified as nucleosomal histone H2 (Creinhardtii_v5.6; phytozome.jgi.doe.gov; Merchant et al., 2007. doi: 10.1126/science.1143609).	Histone H2A	GO:0005634 nucleus GO:0000786 nucleosome GO:0000790 nuclear chromatin GO:0005694 chromosome	GO:0051276 Chromosome Organization (451) GO:0031327 Negative Regulation of Cellular Biosynthetic Process (132) GO:0048523 Negative Regulation of Cellular Process (228) GO:0006325 Chromatin Organization (311) GO:0006342 Chromatin Silencing (44) GO:0010468 Regulation of Gene Expression (710) GO:0051252 Regulation of RNA Metabolic Process (553) GO:1903506 Regulation of Nucleic Acid-Templated Transcr…		PF00125 Core histone H2A/H2B/H3/H4 PF16211	KOG1756 Histone 2A	K11251 histone H2A	PTHR23430 HISTONE H2A	AT4G27230 (HTA2) (1) AT3G20670 (HTA13) (0)
Chromatin Assembly	Nucleosome Assembly	0	0	0	0	1	1	0	1	0	3	0	Cre13.g590800.t1.2	Cre13.g590800	HTA21	Histone H2A	Identified as nucleosomal histone H2 (Creinhardtii_v5.6; phytozome.jgi.doe.gov; Merchant et al., 2007. doi: 10.1126/science.1143609).	Histone H2A	GO:0005634 nucleus GO:0000786 nucleosome GO:0000790 nuclear chromatin GO:0005694 chromosome	GO:0051276 Chromosome Organization (451) GO:0031327 Negative Regulation of Cellular Biosynthetic Process (132) GO:0048523 Negative Regulation of Cellular Process (228) GO:0006325 Chromatin Organization (311) GO:0006342 Chromatin Silencing (44) GO:0010468 Regulation of Gene Expression (710) GO:0051252 Regulation of RNA Metabolic Process (553) GO:1903506 Regulation of Nucleic Acid-Templated Transcr…		PF00125 Core histone H2A/H2B/H3/H4 PF16211	KOG1756 Histone 2A	K11251 histone H2A	PTHR23430 HISTONE H2A	AT4G27230 (HTA2) (0) AT3G20670 (HTA13) (0)
Chromatin Assembly	Nucleosome Assembly	0	0	0	0	0	0	1	1	0	2	0	Cre06.g275850.t1.2	Cre06.g275850	HTA3	Histone H2A	Identified as nucleosomal histone H2 (Creinhardtii_v5.6; phytozome.jgi.doe.gov; Merchant et al., 2007. doi: 10.1126/science.1143609).	Histone H2A	GO:0005634 nucleus GO:0000786 nucleosome GO:0000790 nuclear chromatin GO:0005694 chromosome	GO:0051276 Chromosome Organization (451) GO:0031327 Negative Regulation of Cellular Biosynthetic Process (132) GO:0048523 Negative Regulation of Cellular Process (228) GO:0006325 Chromatin Organization (311) GO:0006342 Chromatin Silencing (44) GO:0010468 Regulation of Gene Expression (710) GO:0051252 Regulation of RNA Metabolic Process (553) GO:1903506 Regulation of Nucleic Acid-Templated Transcr…		PF00125 Core histone H2A/H2B/H3/H4 PF16211	KOG1756 Histone 2A	K11251 histone H2A	PTHR23430 HISTONE H2A	AT4G27230 (HTA2) (0) AT3G20670 (HTA13) (0)
Chromatin Assembly	Nucleosome Assembly	0	0	0	0	0	0	1	0	0	1	0	Cre17.g709200.t1.2	Cre17.g709200	HTA28	Histone H2A	Identified as nucleosomal histone H2 (Creinhardtii_v5.6; phytozome.jgi.doe.gov; Merchant et al., 2007. doi: 10.1126/science.1143609).	Histone H2A	GO:0005634 nucleus GO:0000786 nucleosome GO:0000790 nuclear chromatin GO:0005694 chromosome	GO:0051276 Chromosome Organization (451) GO:0031327 Negative Regulation of Cellular Biosynthetic Process (132) GO:0048523 Negative Regulation of Cellular Process (228) GO:0006325 Chromatin Organization (311) GO:0006342 Chromatin Silencing (44) GO:0010468 Regulation of Gene Expression (710) GO:0051252 Regulation of RNA Metabolic Process (553) GO:1903506 Regulation of Nucleic Acid-Templated Transcr…		PF00125 Core histone H2A/H2B/H3/H4 PF16211	KOG1756 Histone 2A	K11251 histone H2A	PTHR23430 HISTONE H2A	AT4G27230 (HTA2) (0) AT3G20670 (HTA13) (0)
Chromatin Assembly	Nucleosome Assembly	0	0	0	0	0	1	0	1	0	2	0	Cre13.g591200.t1.2	Cre13.g591200	HTB22	Histone H2B	Identified as nucleosomal histone H2 (Creinhardtii_v5.6; phytozome.jgi.doe.gov; Merchant et al., 2007. doi: 10.1126/science.1143609).	Histone H2B	GO:0000786 nucleosome GO:0005634 nucleus GO:0005694 chromosome	GO:0051276 Chromosome Organization (451) GO:0006333 Chromatin Assembly or Disassembly (118) GO:0022607 Cellular Component Assembly (636) GO:0065004 Protein-DNA Complex Assembly (144) GO:0031497 Chromatin Assembly (114) GO:0034728 Nucleosome Organization (122) GO:0006325 Chromatin Organization (311) GO:0043933 Protein-Containing Complex Subunit Organization (538) GO:0006334 Nucleosome Assembly (11…		PF00125 Core histone H2A/H2B/H3/H4	KOG1744 Histone H2B	K11252 histone H2B	PTHR23428 HISTONE H2B
Chromatin Assembly	Nucleosome Assembly	0	0	0	0	0	0	1	1	0	2	0	Cre17.g710450.t1.2	Cre17.g710450	HTB29	Histone H2B	Identified as nucleosomal histone H2 (Creinhardtii_v5.6; phytozome.jgi.doe.gov; Merchant et al., 2007. doi: 10.1126/science.1143609).	Histone H2B	GO:0000786 nucleosome GO:0005634 nucleus GO:0005694 chromosome	GO:0051276 Chromosome Organization (451) GO:0006333 Chromatin Assembly or Disassembly (118) GO:0022607 Cellular Component Assembly (636) GO:0065004 Protein-DNA Complex Assembly (144) GO:0031497 Chromatin Assembly (114) GO:0034728 Nucleosome Organization (122) GO:0006325 Chromatin Organization (311) GO:0043933 Protein-Containing Complex Subunit Organization (538) GO:0006334 Nucleosome Assembly (11…		PF00125 Core histone H2A/H2B/H3/H4	KOG1744 Histone H2B	K11252 histone H2B	PTHR23428 HISTONE H2B
Chromatin Assembly	Nucleosome Assembly	0	0	0	0	0	1	0	0	0	1	0	Cre13.g590750.t1.2	Cre13.g590750	HTB21	Histone H2B	Identified as nucleosomal histone H2 (Creinhardtii_v5.6; phytozome.jgi.doe.gov; Merchant et al., 2007. doi: 10.1126/science.1143609).	Histone H2B	GO:0000786 nucleosome GO:0005634 nucleus GO:0005694 chromosome	GO:0051276 Chromosome Organization (451) GO:0006333 Chromatin Assembly or Disassembly (118) GO:0022607 Cellular Component Assembly (636) GO:0065004 Protein-DNA Complex Assembly (144) GO:0031497 Chromatin Assembly (114) GO:0034728 Nucleosome Organization (122) GO:0006325 Chromatin Organization (311) GO:0043933 Protein-Containing Complex Subunit Organization (538) GO:0006334 Nucleosome Assembly (11…		PF00125 Core histone H2A/H2B/H3/H4	KOG1744 Histone H2B	K11252 histone H2B	PTHR23428 HISTONE H2B
Chromatin Assembly	Nucleosome Assembly	0	0	0	0	0	0	0	1	0	1	0	Cre12.g506200.t1.2	Cre12.g506200	HTB18	Histone H2B	Identified as nucleosomal histone H2 (Creinhardtii_v5.6; phytozome.jgi.doe.gov; Merchant et al., 2007. doi: 10.1126/science.1143609).	(M=28) PTHR23428 - HISTONE H2B	GO:0005634 nucleus GO:0000786 nucleosome GO:0005694 chromosome	GO:0051276 Chromosome Organization (451) GO:0006333 Chromatin Assembly or Disassembly (118) GO:0022607 Cellular Component Assembly (636) GO:0065004 Protein-DNA Complex Assembly (144) GO:0031497 Chromatin Assembly (114) GO:0034728 Nucleosome Organization (122) GO:0006325 Chromatin Organization (311) GO:0043933 Protein-Containing Complex Subunit Organization (538) GO:0006334 Nucleosome Assembly (11…		PF00125 Core histone H2A/H2B/H3/H4	KOG1744 Histone H2B	K11252 histone H2B	PTHR23428 HISTONE H2B
Chromatin Assembly	Nucleosome Assembly	0	0	0	0	0	0	0	1	0	1	0	Cre17.g713450.t1.2	Cre17.g713450	HTB31	Histone H2B	Identified as nucleosomal histone H2 (Creinhardtii_v5.6; phytozome.jgi.doe.gov; Merchant et al., 2007. doi: 10.1126/science.1143609).	(M=28) PTHR23428 - HISTONE H2B	GO:0000786 nucleosome GO:0005634 nucleus GO:0005694 chromosome	GO:0051276 Chromosome Organization (451) GO:0006333 Chromatin Assembly or Disassembly (118) GO:0022607 Cellular Component Assembly (636) GO:0065004 Protein-DNA Complex Assembly (144) GO:0031497 Chromatin Assembly (114) GO:0034728 Nucleosome Organization (122) GO:0006325 Chromatin Organization (311) GO:0043933 Protein-Containing Complex Subunit Organization (538) GO:0006334 Nucleosome Assembly (11…		PF00125 Core histone H2A/H2B/H3/H4	KOG1744 Histone H2B	K11252 histone H2B	PTHR23428 HISTONE H2B
Chromatin Assembly	Nucleosome Assembly	0	0	0	0	0	0	0	0	0	0	0	Cre06.g264800.t1.2	Cre06.g264800	HTB14	Histone H2B	Identified as nucleosomal histone H2 (Creinhardtii_v5.6; phytozome.jgi.doe.gov; Merchant et al., 2007. doi: 10.1126/science.1143609).	Histone H2B	GO:0005634 nucleus GO:0000786 nucleosome GO:0005694 chromosome	GO:0051276 Chromosome Organization (451) GO:0006333 Chromatin Assembly or Disassembly (118) GO:0022607 Cellular Component Assembly (636) GO:0065004 Protein-DNA Complex Assembly (144) GO:0031497 Chromatin Assembly (114) GO:0034728 Nucleosome Organization (122) GO:0006325 Chromatin Organization (311) GO:0043933 Protein-Containing Complex Subunit Organization (538) GO:0006334 Nucleosome Assembly (11…		PF00125 Core histone H2A/H2B/H3/H4	KOG1744 Histone H2B	K11252 histone H2B	PTHR23428 HISTONE H2B
Chromatin Assembly	Nucleosome Assembly	0	0	0	0	0	0	0	0	0	0	0	Cre06.g264900.t1.1	Cre06.g264900	HTB13	Histone H2B	Identified as nucleosomal histone H2 (Creinhardtii_v5.6; phytozome.jgi.doe.gov; Merchant et al., 2007. doi: 10.1126/science.1143609).	Histone H2B	GO:0000786 nucleosome GO:0005634 nucleus GO:0005694 chromosome	GO:0051276 Chromosome Organization (451) GO:0006333 Chromatin Assembly or Disassembly (118) GO:0022607 Cellular Component Assembly (636) GO:0065004 Protein-DNA Complex Assembly (144) GO:0031497 Chromatin Assembly (114) GO:0034728 Nucleosome Organization (122) GO:0006325 Chromatin Organization (311) GO:0043933 Protein-Containing Complex Subunit Organization (538) GO:0006334 Nucleosome Assembly (11…		PF00125 Core histone H2A/H2B/H3/H4	KOG1744 Histone H2B	K11252 histone H2B	PTHR23428 HISTONE H2B
Chromatin Assembly	Nucleosome Assembly	0	0	0	0	0	0	0	0	0	0	0	Cre06.g265400.t1.2	Cre06.g265400	HTB12	Histone H2B	Identified as nucleosomal histone H2 (Creinhardtii_v5.6; phytozome.jgi.doe.gov; Merchant et al., 2007. doi: 10.1126/science.1143609).	Histone H2B	GO:0000786 nucleosome GO:0005634 nucleus GO:0005694 chromosome	GO:0051276 Chromosome Organization (451) GO:0006333 Chromatin Assembly or Disassembly (118) GO:0022607 Cellular Component Assembly (636) GO:0065004 Protein-DNA Complex Assembly (144) GO:0031497 Chromatin Assembly (114) GO:0034728 Nucleosome Organization (122) GO:0006325 Chromatin Organization (311) GO:0043933 Protein-Containing Complex Subunit Organization (538) GO:0006334 Nucleosome Assembly (11…		PF00125 Core histone H2A/H2B/H3/H4	KOG1744 Histone H2B	K11252 histone H2B	PTHR23428 HISTONE H2B
Chromatin Assembly	Nucleosome Assembly	0	0	0	0	0	0	0	0	0	0	0	Cre06.g266750.t1.2	Cre06.g266750	HTB11	Histone H2B	Identified as nucleosomal histone H2 (Creinhardtii_v5.6; phytozome.jgi.doe.gov; Merchant et al., 2007. doi: 10.1126/science.1143609).	(M=28) PTHR23428 - HISTONE H2B	GO:0000786 nucleosome GO:0005634 nucleus GO:0005694 chromosome	GO:0051276 Chromosome Organization (451) GO:0006333 Chromatin Assembly or Disassembly (118) GO:0022607 Cellular Component Assembly (636) GO:0065004 Protein-DNA Complex Assembly (144) GO:0031497 Chromatin Assembly (114) GO:0034728 Nucleosome Organization (122) GO:0006325 Chromatin Organization (311) GO:0043933 Protein-Containing Complex Subunit Organization (538) GO:0006334 Nucleosome Assembly (11…		PF00125 Core histone H2A/H2B/H3/H4	KOG1744 Histone H2B	K11252 histone H2B	PTHR23428 HISTONE H2B
Chromatin Assembly	Nucleosome Assembly	0	0	0	0	0	0	0	0	0	0	0	Cre06.g268100.t1.2	Cre06.g268100	HTB10	Histone H2B	Identified as nucleosomal histone H2 (Creinhardtii_v5.6; phytozome.jgi.doe.gov; Merchant et al., 2007. doi: 10.1126/science.1143609).	Histone H2B	GO:0000786 nucleosome GO:0005634 nucleus GO:0005694 chromosome	GO:0051276 Chromosome Organization (451) GO:0006333 Chromatin Assembly or Disassembly (118) GO:0022607 Cellular Component Assembly (636) GO:0065004 Protein-DNA Complex Assembly (144) GO:0031497 Chromatin Assembly (114) GO:0034728 Nucleosome Organization (122) GO:0006325 Chromatin Organization (311) GO:0043933 Protein-Containing Complex Subunit Organization (538) GO:0006334 Nucleosome Assembly (11…		PF00125 Core histone H2A/H2B/H3/H4	KOG1744 Histone H2B	K11252 histone H2B	PTHR23428 HISTONE H2B
Chromatin Assembly	Nucleosome Assembly	0	0	0	0	0	0	0	0	0	0	0	Cre06.g268250.t1.2	Cre06.g268250	HTB9	Histone H2B	Identified as nucleosomal histone H2 (Creinhardtii_v5.6; phytozome.jgi.doe.gov; Merchant et al., 2007. doi: 10.1126/science.1143609).	Histone H2B	GO:0000786 nucleosome GO:0005634 nucleus GO:0005694 chromosome	GO:0051276 Chromosome Organization (451) GO:0006333 Chromatin Assembly or Disassembly (118) GO:0022607 Cellular Component Assembly (636) GO:0065004 Protein-DNA Complex Assembly (144) GO:0031497 Chromatin Assembly (114) GO:0034728 Nucleosome Organization (122) GO:0006325 Chromatin Organization (311) GO:0043933 Protein-Containing Complex Subunit Organization (538) GO:0006334 Nucleosome Assembly (11…		PF00125 Core histone H2A/H2B/H3/H4	KOG1744 Histone H2B	K11252 histone H2B	PTHR23428 HISTONE H2B
Chromatin Assembly	Nucleosome Assembly	0	0	0	0	0	0	0	0	0	0	0	Cre06.g273850.t1.2	Cre06.g273850	HTB7	Histone H2B	Identified as nucleosomal histone H2 (Creinhardtii_v5.6; phytozome.jgi.doe.gov; Merchant et al., 2007. doi: 10.1126/science.1143609).	Histone H2B	GO:0000786 nucleosome GO:0005634 nucleus GO:0005694 chromosome	GO:0051276 Chromosome Organization (451) GO:0006333 Chromatin Assembly or Disassembly (118) GO:0022607 Cellular Component Assembly (636) GO:0065004 Protein-DNA Complex Assembly (144) GO:0031497 Chromatin Assembly (114) GO:0034728 Nucleosome Organization (122) GO:0006325 Chromatin Organization (311) GO:0043933 Protein-Containing Complex Subunit Organization (538) GO:0006334 Nucleosome Assembly (11…		PF00125 Core histone H2A/H2B/H3/H4	KOG1744 Histone H2B	K11252 histone H2B	PTHR23428 HISTONE H2B
Chromatin Assembly	Nucleosome Assembly	0	0	0	0	0	0	0	0	0	0	0	Cre06.g274750.t1.2	Cre06.g274750	HTB4	Histone H2B	Identified as nucleosomal histone H2 (Creinhardtii_v5.6; phytozome.jgi.doe.gov; Merchant et al., 2007. doi: 10.1126/science.1143609). Further characterized by Top-Down Mass Spectometry (Khan et al., 2018. doi: 10.1021/acs.jproteome.7b00780).	Histone H2B	GO:0000786 nucleosome GO:0005634 nucleus GO:0005694 chromosome	GO:0051276 Chromosome Organization (451) GO:0006333 Chromatin Assembly or Disassembly (118) GO:0022607 Cellular Component Assembly (636) GO:0065004 Protein-DNA Complex Assembly (144) GO:0031497 Chromatin Assembly (114) GO:0034728 Nucleosome Organization (122) GO:0006325 Chromatin Organization (311) GO:0043933 Protein-Containing Complex Subunit Organization (538) GO:0006334 Nucleosome Assembly (11…		PF00125 Core histone H2A/H2B/H3/H4	KOG1744 Histone H2B	K11252 histone H2B	PTHR23428 HISTONE H2B
Chromatin Assembly	Nucleosome Assembly	0	0	0	0	0	0	0	0	0	0	0	Cre06.g275800.t1.2	Cre06.g275800	HTB3	Histone H2B	Identified as nucleosomal histone H2 (Creinhardtii_v5.6; phytozome.jgi.doe.gov; Merchant et al., 2007. doi: 10.1126/science.1143609).	Histone H2B	GO:0000786 nucleosome GO:0005634 nucleus GO:0005694 chromosome	GO:0051276 Chromosome Organization (451) GO:0006333 Chromatin Assembly or Disassembly (118) GO:0022607 Cellular Component Assembly (636) GO:0065004 Protein-DNA Complex Assembly (144) GO:0031497 Chromatin Assembly (114) GO:0034728 Nucleosome Organization (122) GO:0006325 Chromatin Organization (311) GO:0043933 Protein-Containing Complex Subunit Organization (538) GO:0006334 Nucleosome Assembly (11…		PF00125 Core histone H2A/H2B/H3/H4	KOG1744 Histone H2B	K11252 histone H2B	PTHR23428 HISTONE H2B
Chromatin Assembly	Nucleosome Assembly	0	0	0	0	0	0	0	0	0	0	0	Cre06.g276550.t1.2	Cre06.g276550	HTB2	Histone H2B	Identified as nucleosomal histone H2 (Creinhardtii_v5.6; phytozome.jgi.doe.gov; Merchant et al., 2007. doi: 10.1126/science.1143609).	Histone H2B	GO:0000786 nucleosome GO:0005634 nucleus GO:0005694 chromosome	GO:0051276 Chromosome Organization (451) GO:0006333 Chromatin Assembly or Disassembly (118) GO:0022607 Cellular Component Assembly (636) GO:0065004 Protein-DNA Complex Assembly (144) GO:0031497 Chromatin Assembly (114) GO:0034728 Nucleosome Organization (122) GO:0006325 Chromatin Organization (311) GO:0043933 Protein-Containing Complex Subunit Organization (538) GO:0006334 Nucleosome Assembly (11…		PF00125 Core histone H2A/H2B/H3/H4	KOG1744 Histone H2B	K11252 histone H2B	PTHR23428 HISTONE H2B
Chromatin Assembly	Nucleosome Assembly	0	0	0	0	0	0	0	0	0	0	0	Cre06.g276900.t1.2	Cre06.g276900	HTB1	Histone H2B	Identified as nucleosomal histone H2 (Creinhardtii_v5.6; phytozome.jgi.doe.gov; Merchant et al., 2007. doi: 10.1126/science.1143609).	Histone H2B	GO:0000786 nucleosome GO:0005634 nucleus GO:0005694 chromosome	GO:0051276 Chromosome Organization (451) GO:0006333 Chromatin Assembly or Disassembly (118) GO:0022607 Cellular Component Assembly (636) GO:0065004 Protein-DNA Complex Assembly (144) GO:0031497 Chromatin Assembly (114) GO:0034728 Nucleosome Organization (122) GO:0006325 Chromatin Organization (311) GO:0043933 Protein-Containing Complex Subunit Organization (538) GO:0006334 Nucleosome Assembly (11…		PF00125 Core histone H2A/H2B/H3/H4	KOG1744 Histone H2B	K11252 histone H2B	PTHR23428 HISTONE H2B
Chromatin Assembly	Nucleosome Assembly	0	0	0	0	0	0	0	0	0	0	0	Cre12.g504550.t1.2	Cre12.g504550	HTB15	Histone H2B	Identified as nucleosomal histone H2 (Creinhardtii_v5.6; phytozome.jgi.doe.gov; Merchant et al., 2007. doi: 10.1126/science.1143609).	Histone H2B	GO:0000786 nucleosome GO:0005634 nucleus GO:0005694 chromosome	GO:0051276 Chromosome Organization (451) GO:0006333 Chromatin Assembly or Disassembly (118) GO:0022607 Cellular Component Assembly (636) GO:0065004 Protein-DNA Complex Assembly (144) GO:0031497 Chromatin Assembly (114) GO:0034728 Nucleosome Organization (122) GO:0006325 Chromatin Organization (311) GO:0043933 Protein-Containing Complex Subunit Organization (538) GO:0006334 Nucleosome Assembly (11…		PF00125 Core histone H2A/H2B/H3/H4	KOG1744 Histone H2B	K11252 histone H2B	PTHR23428 HISTONE H2B
Chromatin Assembly	Nucleosome Assembly	0	0	0	0	0	0	0	0	0	0	0	Cre12.g504700.t1.2	Cre12.g504700	HTB16	Histone H2B	Identified as nucleosomal histone H2 (Creinhardtii_v5.6; phytozome.jgi.doe.gov; Merchant et al., 2007. doi: 10.1126/science.1143609).	Histone H2B	GO:0005634 nucleus GO:0000786 nucleosome GO:0005694 chromosome	GO:0051276 Chromosome Organization (451) GO:0006333 Chromatin Assembly or Disassembly (118) GO:0022607 Cellular Component Assembly (636) GO:0065004 Protein-DNA Complex Assembly (144) GO:0031497 Chromatin Assembly (114) GO:0034728 Nucleosome Organization (122) GO:0006325 Chromatin Organization (311) GO:0043933 Protein-Containing Complex Subunit Organization (538) GO:0006334 Nucleosome Assembly (11…		PF00125 Core histone H2A/H2B/H3/H4	KOG1744 Histone H2B	K11252 histone H2B	PTHR23428 HISTONE H2B
Chromatin Assembly	Nucleosome Assembly	0	0	0	0	0	0	0	0	0	0	0	Cre13.g570050.t1.2	Cre13.g570050	HTB20	Histone H2B	Identified as nucleosomal histone H2 (Creinhardtii_v5.6; phytozome.jgi.doe.gov; Merchant et al., 2007. doi: 10.1126/science.1143609).	Histone H2B	GO:0000786 nucleosome GO:0005634 nucleus GO:0005694 chromosome	GO:0051276 Chromosome Organization (451) GO:0006333 Chromatin Assembly or Disassembly (118) GO:0022607 Cellular Component Assembly (636) GO:0065004 Protein-DNA Complex Assembly (144) GO:0031497 Chromatin Assembly (114) GO:0034728 Nucleosome Organization (122) GO:0006325 Chromatin Organization (311) GO:0043933 Protein-Containing Complex Subunit Organization (538) GO:0006334 Nucleosome Assembly (11…		PF00125 Core histone H2A/H2B/H3/H4	KOG1744 Histone H2B	K11252 histone H2B	PTHR23428 HISTONE H2B
Chromatin Assembly	Nucleosome Assembly	0	0	0	0	0	0	0	0	0	0	0	Cre17.g708600.t1.2	Cre17.g708600	HTB27	Histone H2B	Identified as nucleosomal histone H2 (Creinhardtii_v5.6; phytozome.jgi.doe.gov; Merchant et al., 2007. doi: 10.1126/science.1143609).	Histone H2B	GO:0000786 nucleosome GO:0005634 nucleus GO:0005694 chromosome	GO:0051276 Chromosome Organization (451) GO:0006333 Chromatin Assembly or Disassembly (118) GO:0022607 Cellular Component Assembly (636) GO:0065004 Protein-DNA Complex Assembly (144) GO:0031497 Chromatin Assembly (114) GO:0034728 Nucleosome Organization (122) GO:0006325 Chromatin Organization (311) GO:0043933 Protein-Containing Complex Subunit Organization (538) GO:0006334 Nucleosome Assembly (11…		PF00125 Core histone H2A/H2B/H3/H4	KOG1744 Histone H2B	K11252 histone H2B	PTHR23428 HISTONE H2B
Chromatin Assembly	Nucleosome Assembly	0	0	0	0	0	0	0	0	0	0	0	Cre17.g709150.t1.2	Cre17.g709150	HTB28	Histone H2B	Identified as nucleosomal histone H2 (Creinhardtii_v5.6; phytozome.jgi.doe.gov; Merchant et al., 2007. doi: 10.1126/science.1143609).	Histone H2B	GO:0000786 nucleosome GO:0005634 nucleus GO:0005694 chromosome	GO:0051276 Chromosome Organization (451) GO:0006333 Chromatin Assembly or Disassembly (118) GO:0022607 Cellular Component Assembly (636) GO:0065004 Protein-DNA Complex Assembly (144) GO:0031497 Chromatin Assembly (114) GO:0034728 Nucleosome Organization (122) GO:0006325 Chromatin Organization (311) GO:0043933 Protein-Containing Complex Subunit Organization (538) GO:0006334 Nucleosome Assembly (11…		PF00125 Core histone H2A/H2B/H3/H4	KOG1744 Histone H2B	K11252 histone H2B	PTHR23428 HISTONE H2B
Chromatin Assembly	Nucleosome Assembly	0	0	0	0	0	0	0	0	0	0	0	Cre17.g711750.t1.2	Cre17.g711750	HTB30	Histone H2B	Identified as nucleosomal histone H2 (Creinhardtii_v5.6; phytozome.jgi.doe.gov; Merchant et al., 2007. doi: 10.1126/science.1143609).	Histone H2B	GO:0005634 nucleus GO:0000786 nucleosome GO:0005694 chromosome	GO:0051276 Chromosome Organization (451) GO:0006333 Chromatin Assembly or Disassembly (118) GO:0022607 Cellular Component Assembly (636) GO:0065004 Protein-DNA Complex Assembly (144) GO:0031497 Chromatin Assembly (114) GO:0034728 Nucleosome Organization (122) GO:0006325 Chromatin Organization (311) GO:0043933 Protein-Containing Complex Subunit Organization (538) GO:0006334 Nucleosome Assembly (11…		PF00125 Core histone H2A/H2B/H3/H4	KOG1744 Histone H2B	K11252 histone H2B	PTHR23428 HISTONE H2B
Chromatin Assembly	Nucleosome Assembly	0	0	0	0	0	0	0	0	0	0	0	Cre17.g714050.t1.2	Cre17.g714050	HTB32	Histone H2B	Identified as nucleosomal histone H2 (Creinhardtii_v5.6; phytozome.jgi.doe.gov; Merchant et al., 2007. doi: 10.1126/science.1143609).	Histone H2B	GO:0000786 nucleosome GO:0005634 nucleus GO:0005694 chromosome	GO:0051276 Chromosome Organization (451) GO:0006333 Chromatin Assembly or Disassembly (118) GO:0022607 Cellular Component Assembly (636) GO:0065004 Protein-DNA Complex Assembly (144) GO:0031497 Chromatin Assembly (114) GO:0034728 Nucleosome Organization (122) GO:0006325 Chromatin Organization (311) GO:0043933 Protein-Containing Complex Subunit Organization (538) GO:0006334 Nucleosome Assembly (11…		PF00125 Core histone H2A/H2B/H3/H4	KOG1744 Histone H2B	K11252 histone H2B	PTHR23428 HISTONE H2B
Chromatin Assembly	Nucleosome Assembly	0	0	0	0	0	0	0	0	0	0	0	Cre17.g714550.t1.2	Cre17.g714550	HTB33	Histone H2B	Identified as nucleosomal histone H2 (Creinhardtii_v5.6; phytozome.jgi.doe.gov; Merchant et al., 2007. doi: 10.1126/science.1143609).	Histone H2B	GO:0005634 nucleus GO:0000786 nucleosome GO:0005694 chromosome	GO:0051276 Chromosome Organization (451) GO:0006333 Chromatin Assembly or Disassembly (118) GO:0022607 Cellular Component Assembly (636) GO:0065004 Protein-DNA Complex Assembly (144) GO:0031497 Chromatin Assembly (114) GO:0034728 Nucleosome Organization (122) GO:0006325 Chromatin Organization (311) GO:0043933 Protein-Containing Complex Subunit Organization (538) GO:0006334 Nucleosome Assembly (11…		PF00125 Core histone H2A/H2B/H3/H4	KOG1744 Histone H2B	K11252 histone H2B	PTHR23428 HISTONE H2B
Chromatin Assembly	Nucleosome Assembly	0	0	0	0	0	0	0	0	0	0	0	Cre06.g274250.t1.2	Cre06.g274250	HTB6	Histone H2B	Identified as nucleosomal histone H2 (Creinhardtii_v5.6; phytozome.jgi.doe.gov; Merchant et al., 2007. doi: 10.1126/science.1143609).	(M=28) PTHR23428 - HISTONE H2B	GO:0000786 nucleosome GO:0005634 nucleus GO:0005694 chromosome	GO:0051276 Chromosome Organization (451) GO:0006333 Chromatin Assembly or Disassembly (118) GO:0022607 Cellular Component Assembly (636) GO:0065004 Protein-DNA Complex Assembly (144) GO:0031497 Chromatin Assembly (114) GO:0034728 Nucleosome Organization (122) GO:0006325 Chromatin Organization (311) GO:0043933 Protein-Containing Complex Subunit Organization (538) GO:0006334 Nucleosome Assembly (11…		PF00125 Core histone H2A/H2B/H3/H4	KOG1744 Histone H2B	K11252 histone H2B	PTHR23428 HISTONE H2B
Chromatin Assembly	Nucleosome Assembly	0	1	0	0	1	1	1	1	0	5	0	Cre01.g062172.t1.1	Cre01.g062172	HBV1	Histone H2B variant	Identified as nucleosomal histone H2 (Creinhardtii_v5.6; phytozome.jgi.doe.gov; Merchant et al., 2007. doi: 10.1126/science.1143609). Further characterized by Top-Down Mass Spectometry (Khan et al., 2018. doi: 10.1021/acs.jproteome.7b00780).	Histone H2B variant	GO:0005634 nucleus GO:0000786 nucleosome GO:0005694 chromosome	GO:0051276 Chromosome Organization (451) GO:0006333 Chromatin Assembly or Disassembly (118) GO:0022607 Cellular Component Assembly (636) GO:0065004 Protein-DNA Complex Assembly (144) GO:0031497 Chromatin Assembly (114) GO:0034728 Nucleosome Organization (122) GO:0006325 Chromatin Organization (311) GO:0043933 Protein-Containing Complex Subunit Organization (538) GO:0006334 Nucleosome Assembly (11…		PF00125 Core histone H2A/H2B/H3/H4	KOG1744 Histone H2B	K11252 histone H2B	PTHR23428 HISTONE H2B	AT2G37470 (0) AT3G45980 (H2B) (0) AT2G28720 (0) AT5G22880 (H2B) (0) AT3G46030 (HTB11) (0) AT3G53650 (0) AT5G59910 (HTB4) (0) AT1G07790 (HTB1) (1) AT5G02570 (0) AT3G09480 (0)
Chromatin Assembly	Nucleosome Assembly	0	0	0	0	0	0	0	0	0	0	0	Cre06.g271376.t1.1	Cre06.g271376	HTB8	Histone H2B	Identified as nucleosomal histone H2 (Creinhardtii_v5.6; phytozome.jgi.doe.gov; Merchant et al., 2007. doi: 10.1126/science.1143609).	(M=28) PTHR23428 - HISTONE H2B	GO:0005634 nucleus GO:0000786 nucleosome GO:0005694 chromosome	GO:0051276 Chromosome Organization (451) GO:0006333 Chromatin Assembly or Disassembly (118) GO:0022607 Cellular Component Assembly (636) GO:0065004 Protein-DNA Complex Assembly (144) GO:0031497 Chromatin Assembly (114) GO:0034728 Nucleosome Organization (122) GO:0006325 Chromatin Organization (311) GO:0043933 Protein-Containing Complex Subunit Organization (538) GO:0006334 Nucleosome Assembly (11…		PF00125 Core histone H2A/H2B/H3/H4	KOG1744 Histone H2B		PTHR23428 HISTONE H2B
Chromatin Assembly	Nucleosome Assembly	1	0	0	0	1	1	1	1	1	6	0	Cre16.g650300.t1.2	Cre16.g650300	HTR25	Histone H3	Identified as nucleosomal histone H3 (Creinhardtii_v5.6; phytozome.jgi.doe.gov; Merchant et al., 2007. doi: 10.1126/science.1143609).	Histone H3	GO:0005634 nucleus GO:0000786 nucleosome GO:0005694 chromosome	GO:0051276 Chromosome Organization (451) GO:0006333 Chromatin Assembly or Disassembly (118) GO:0022607 Cellular Component Assembly (636) GO:0065004 Protein-DNA Complex Assembly (144) GO:0031497 Chromatin Assembly (114) GO:0034728 Nucleosome Organization (122) GO:0006325 Chromatin Organization (311) GO:0043933 Protein-Containing Complex Subunit Organization (538) GO:0006334 Nucleosome Assembly (11…		PF00125 Core histone H2A/H2B/H3/H4	KOG1745 Histones H3 and H4	K11253 histone H3	PTHR11426 HISTONE H3	AT1G13370 (0) AT4G40040 (HTR8) (0) AT1G75600 (0) AT4G40030 (0) AT5G10980 (HTR8) (0)
Chromatin Assembly	Nucleosome Assembly	0	1	0	0	0	1	1	1	0	4	0	Cre17.g711850.t1.2	Cre17.g711850	HTR30	Histone H3	Identified as nucleosomal histone H3 (Creinhardtii_v5.6; phytozome.jgi.doe.gov; Merchant et al., 2007. doi: 10.1126/science.1143609).	Histone H3	GO:0005634 nucleus GO:0000786 nucleosome GO:0005694 chromosome	GO:0051276 Chromosome Organization (451) GO:0006333 Chromatin Assembly or Disassembly (118) GO:0022607 Cellular Component Assembly (636) GO:0065004 Protein-DNA Complex Assembly (144) GO:0031497 Chromatin Assembly (114) GO:0034728 Nucleosome Organization (122) GO:0006325 Chromatin Organization (311) GO:0043933 Protein-Containing Complex Subunit Organization (538) GO:0006334 Nucleosome Assembly (11…		PF00125 Core histone H2A/H2B/H3/H4	KOG1745 Histones H3 and H4	K11253 histone H3	PTHR11426 HISTONE H3	AT1G13370 (0) AT4G40040 (HTR8) (0) AT1G75600 (0) AT4G40030 (0) AT5G10980 (HTR8) (0)
Chromatin Assembly	Nucleosome Assembly	0	1	0	0	0	0	1	0	0	2	0	Cre06.g265250.t1.2	Cre06.g265250	HTR12	Histone H3	Identified as nucleosomal histone H3 (Creinhardtii_v5.6; phytozome.jgi.doe.gov; Merchant et al., 2007. doi: 10.1126/science.1143609).	(M=31) K11253 - histone H3	GO:0005634 nucleus GO:0000786 nucleosome GO:0005694 chromosome	GO:0051276 Chromosome Organization (451) GO:0006333 Chromatin Assembly or Disassembly (118) GO:0022607 Cellular Component Assembly (636) GO:0065004 Protein-DNA Complex Assembly (144) GO:0031497 Chromatin Assembly (114) GO:0034728 Nucleosome Organization (122) GO:0006325 Chromatin Organization (311) GO:0043933 Protein-Containing Complex Subunit Organization (538) GO:0006334 Nucleosome Assembly (11…		PF00125 Core histone H2A/H2B/H3/H4	KOG1745 Histones H3 and H4	K11253 histone H3	PTHR11426 HISTONE H3	AT1G13370 (0) AT4G40040 (HTR8) (0) AT1G75600 (0) AT4G40030 (0) AT5G10980 (HTR8) (0)
Chromatin Assembly	Nucleosome Assembly	0	1	0	0	0	0	1	1	0	3	0	Cre17.g708700.t1.2	Cre17.g708700	HTR27	Histone H3	Identified as nucleosomal histone H3 (Creinhardtii_v5.6; phytozome.jgi.doe.gov; Merchant et al., 2007. doi: 10.1126/science.1143609).	Histone H3	GO:0005634 nucleus GO:0000786 nucleosome GO:0005694 chromosome	GO:0051276 Chromosome Organization (451) GO:0006333 Chromatin Assembly or Disassembly (118) GO:0022607 Cellular Component Assembly (636) GO:0065004 Protein-DNA Complex Assembly (144) GO:0031497 Chromatin Assembly (114) GO:0034728 Nucleosome Organization (122) GO:0006325 Chromatin Organization (311) GO:0043933 Protein-Containing Complex Subunit Organization (538) GO:0006334 Nucleosome Assembly (11…		PF00125 Core histone H2A/H2B/H3/H4	KOG1745 Histones H3 and H4	K11253 histone H3	PTHR11426 HISTONE H3	AT1G13370 (0) AT4G40040 (HTR8) (0) AT1G75600 (0) AT4G40030 (0) AT5G10980 (HTR8) (0)
Chromatin Assembly	Nucleosome Assembly	0	0	0	0	0	0	1	1	0	2	0	Cre17.g708150.t1.2	Cre17.g708150	HTR26	Histone H3	Identified as nucleosomal histone H3 (Creinhardtii_v5.6; phytozome.jgi.doe.gov; Merchant et al., 2007. doi: 10.1126/science.1143609).	Histone H3	GO:0005634 nucleus GO:0000786 nucleosome GO:0005694 chromosome	GO:0051276 Chromosome Organization (451) GO:0006333 Chromatin Assembly or Disassembly (118) GO:0022607 Cellular Component Assembly (636) GO:0065004 Protein-DNA Complex Assembly (144) GO:0031497 Chromatin Assembly (114) GO:0034728 Nucleosome Organization (122) GO:0006325 Chromatin Organization (311) GO:0043933 Protein-Containing Complex Subunit Organization (538) GO:0006334 Nucleosome Assembly (11…		PF00125 Core histone H2A/H2B/H3/H4	KOG1745 Histones H3 and H4	K11253 histone H3	PTHR11426 HISTONE H3	AT1G13370 (0) AT4G40040 (HTR8) (0) AT1G75600 (0) AT4G40030 (0) AT5G10980 (HTR8) (0)
Chromatin Assembly	Nucleosome Assembly	0	0	0	0	0	0	0	1	0	1	0	Cre06.g274850.t1.2	Cre06.g274850	HTR4	Histone H3	Identified as nucleosomal histone H3 (Creinhardtii_v5.6; phytozome.jgi.doe.gov; Merchant et al., 2007. doi: 10.1126/science.1143609).	Histone H3	GO:0005634 nucleus GO:0000786 nucleosome GO:0005694 chromosome	GO:0051276 Chromosome Organization (451) GO:0006333 Chromatin Assembly or Disassembly (118) GO:0022607 Cellular Component Assembly (636) GO:0065004 Protein-DNA Complex Assembly (144) GO:0031497 Chromatin Assembly (114) GO:0034728 Nucleosome Organization (122) GO:0006325 Chromatin Organization (311) GO:0043933 Protein-Containing Complex Subunit Organization (538) GO:0006334 Nucleosome Assembly (11…		PF00125 Core histone H2A/H2B/H3/H4	KOG1745 Histones H3 and H4	K11253 histone H3	PTHR11426 HISTONE H3	AT1G13370 (0) AT4G40040 (HTR8) (0) AT1G75600 (0) AT4G40030 (0) AT5G10980 (HTR8) (0)
Chromatin Assembly	Nucleosome Assembly	0	0	0	0	0	0	0	1	0	1	0	Cre12.g504800.t1.2	Cre12.g504800	HTR16	Histone H3	Identified as nucleosomal histone H3 (Creinhardtii_v5.6; phytozome.jgi.doe.gov; Merchant et al., 2007. doi: 10.1126/science.1143609).	Histone H3	GO:0005634 nucleus GO:0000786 nucleosome GO:0005694 chromosome	GO:0051276 Chromosome Organization (451) GO:0006333 Chromatin Assembly or Disassembly (118) GO:0022607 Cellular Component Assembly (636) GO:0065004 Protein-DNA Complex Assembly (144) GO:0031497 Chromatin Assembly (114) GO:0034728 Nucleosome Organization (122) GO:0006325 Chromatin Organization (311) GO:0043933 Protein-Containing Complex Subunit Organization (538) GO:0006334 Nucleosome Assembly (11…		PF00125 Core histone H2A/H2B/H3/H4	KOG1745 Histones H3 and H4	K11253 histone H3	PTHR11426 HISTONE H3	AT1G13370 (0) AT4G40040 (HTR8) (0) AT1G75600 (0) AT4G40030 (0) AT5G10980 (HTR8) (0)
Chromatin Assembly	Nucleosome Assembly	0	0	0	0	0	0	0	1	0	1	0	Cre12.g506300.t1.2	Cre12.g506300	HTR18	Histone H3	Identified as nucleosomal histone H3 (Creinhardtii_v5.6; phytozome.jgi.doe.gov; Merchant et al., 2007. doi: 10.1126/science.1143609).	Histone H3	GO:0005634 nucleus GO:0000786 nucleosome GO:0005694 chromosome	GO:0051276 Chromosome Organization (451) GO:0006333 Chromatin Assembly or Disassembly (118) GO:0022607 Cellular Component Assembly (636) GO:0065004 Protein-DNA Complex Assembly (144) GO:0031497 Chromatin Assembly (114) GO:0034728 Nucleosome Organization (122) GO:0006325 Chromatin Organization (311) GO:0043933 Protein-Containing Complex Subunit Organization (538) GO:0006334 Nucleosome Assembly (11…		PF00125 Core histone H2A/H2B/H3/H4	KOG1745 Histones H3 and H4	K11253 histone H3	PTHR11426 HISTONE H3	AT1G13370 (0) AT4G40040 (HTR8) (0) AT1G75600 (0) AT4G40030 (0) AT5G10980 (HTR8) (0)
Chromatin Assembly	Nucleosome Assembly	0	0	0	0	0	0	0	1	0	1	0	Cre17.g713550.t1.2	Cre17.g713550	HTR31	Histone H3	Identified as nucleosomal histone H3 (Creinhardtii_v5.6; phytozome.jgi.doe.gov; Merchant et al., 2007. doi: 10.1126/science.1143609).	Histone H3	GO:0005634 nucleus GO:0000786 nucleosome GO:0005694 chromosome	GO:0051276 Chromosome Organization (451) GO:0006333 Chromatin Assembly or Disassembly (118) GO:0022607 Cellular Component Assembly (636) GO:0065004 Protein-DNA Complex Assembly (144) GO:0031497 Chromatin Assembly (114) GO:0034728 Nucleosome Organization (122) GO:0006325 Chromatin Organization (311) GO:0043933 Protein-Containing Complex Subunit Organization (538) GO:0006334 Nucleosome Assembly (11…		PF00125 Core histone H2A/H2B/H3/H4	KOG1745 Histones H3 and H4	K11253 histone H3	PTHR11426 HISTONE H3	AT1G13370 (0) AT4G40040 (HTR8) (0) AT1G75600 (0) AT4G40030 (0) AT5G10980 (HTR8) (0)
Chromatin Assembly	Nucleosome Assembly	0	0	0	0	0	0	0	1	0	1	0	Cre17.g713950.t1.2	Cre17.g713950	HTR32	Histone H3	Identified as nucleosomal histone H3 (Creinhardtii_v5.6; phytozome.jgi.doe.gov; Merchant et al., 2007. doi: 10.1126/science.1143609).	Histone H3	GO:0005634 nucleus GO:0000786 nucleosome GO:0005694 chromosome	GO:0051276 Chromosome Organization (451) GO:0006333 Chromatin Assembly or Disassembly (118) GO:0022607 Cellular Component Assembly (636) GO:0065004 Protein-DNA Complex Assembly (144) GO:0031497 Chromatin Assembly (114) GO:0034728 Nucleosome Organization (122) GO:0006325 Chromatin Organization (311) GO:0043933 Protein-Containing Complex Subunit Organization (538) GO:0006334 Nucleosome Assembly (11…		PF00125 Core histone H2A/H2B/H3/H4	KOG1745 Histones H3 and H4	K11253 histone H3	PTHR11426 HISTONE H3	AT1G13370 (0) AT4G40040 (HTR8) (0) AT1G75600 (0) AT4G40030 (0) AT5G10980 (HTR8) (0)
Chromatin Assembly	Nucleosome Assembly	0	0	0	0	0	0	0	0	0	0	0	Cre06.g264650.t1.2	Cre06.g264650	HTR14	Histone H3	Identified as nucleosomal histone H3 (Creinhardtii_v5.6; phytozome.jgi.doe.gov; Merchant et al., 2007. doi: 10.1126/science.1143609).	Histone H3	GO:0005634 nucleus GO:0000786 nucleosome GO:0005694 chromosome	GO:0051276 Chromosome Organization (451) GO:0006333 Chromatin Assembly or Disassembly (118) GO:0022607 Cellular Component Assembly (636) GO:0065004 Protein-DNA Complex Assembly (144) GO:0031497 Chromatin Assembly (114) GO:0034728 Nucleosome Organization (122) GO:0006325 Chromatin Organization (311) GO:0043933 Protein-Containing Complex Subunit Organization (538) GO:0006334 Nucleosome Assembly (11…		PF00125 Core histone H2A/H2B/H3/H4	KOG1745 Histones H3 and H4	K11253 histone H3	PTHR11426 HISTONE H3	AT1G13370 (0) AT4G40040 (HTR8) (0) AT1G75600 (0) AT4G40030 (0) AT5G10980 (HTR8) (0)
Chromatin Assembly	Nucleosome Assembly	0	0	0	0	0	0	0	0	0	0	0	Cre06.g266650.t1.2	Cre06.g266650	HTR11	Histone H3	Identified as nucleosomal histone H3 (Creinhardtii_v5.6; phytozome.jgi.doe.gov; Merchant et al., 2007. doi: 10.1126/science.1143609).	Histone H3	GO:0005634 nucleus GO:0000786 nucleosome GO:0005694 chromosome	GO:0051276 Chromosome Organization (451) GO:0006333 Chromatin Assembly or Disassembly (118) GO:0022607 Cellular Component Assembly (636) GO:0065004 Protein-DNA Complex Assembly (144) GO:0031497 Chromatin Assembly (114) GO:0034728 Nucleosome Organization (122) GO:0006325 Chromatin Organization (311) GO:0043933 Protein-Containing Complex Subunit Organization (538) GO:0006334 Nucleosome Assembly (11…		PF00125 Core histone H2A/H2B/H3/H4	KOG1745 Histones H3 and H4	K11253 histone H3	PTHR11426 HISTONE H3	AT1G13370 (0) AT4G40040 (HTR8) (0) AT1G75600 (0) AT4G40030 (0) AT5G10980 (HTR8) (0)
Chromatin Assembly	Nucleosome Assembly	0	0	0	0	0	0	0	0	0	0	0	Cre06.g267950.t1.2	Cre06.g267950	HTR10	Histone H3	Identified as nucleosomal histone H3 (Creinhardtii_v5.6; phytozome.jgi.doe.gov; Merchant et al., 2007. doi: 10.1126/science.1143609).	Histone H3	GO:0005634 nucleus GO:0000786 nucleosome GO:0005694 chromosome	GO:0051276 Chromosome Organization (451) GO:0006333 Chromatin Assembly or Disassembly (118) GO:0022607 Cellular Component Assembly (636) GO:0065004 Protein-DNA Complex Assembly (144) GO:0031497 Chromatin Assembly (114) GO:0034728 Nucleosome Organization (122) GO:0006325 Chromatin Organization (311) GO:0043933 Protein-Containing Complex Subunit Organization (538) GO:0006334 Nucleosome Assembly (11…		PF00125 Core histone H2A/H2B/H3/H4	KOG1745 Histones H3 and H4	K11253 histone H3	PTHR11426 HISTONE H3	AT1G13370 (0) AT4G40040 (HTR8) (0) AT1G75600 (0) AT4G40030 (0) AT5G10980 (HTR8) (0)
Chromatin Assembly	Nucleosome Assembly	0	0	0	0	0	0	0	0	0	0	0	Cre06.g268350.t1.2	Cre06.g268350	HTR9	Histone H3	Identified as nucleosomal histone H3 (Creinhardtii_v5.6; phytozome.jgi.doe.gov; Merchant et al., 2007. doi: 10.1126/science.1143609).	Histone H3	GO:0005634 nucleus GO:0000786 nucleosome GO:0005694 chromosome	GO:0051276 Chromosome Organization (451) GO:0006333 Chromatin Assembly or Disassembly (118) GO:0022607 Cellular Component Assembly (636) GO:0065004 Protein-DNA Complex Assembly (144) GO:0031497 Chromatin Assembly (114) GO:0034728 Nucleosome Organization (122) GO:0006325 Chromatin Organization (311) GO:0043933 Protein-Containing Complex Subunit Organization (538) GO:0006334 Nucleosome Assembly (11…		PF00125 Core histone H2A/H2B/H3/H4	KOG1745 Histones H3 and H4	K11253 histone H3	PTHR11426 HISTONE H3	AT1G13370 (0) AT4G40040 (HTR8) (0) AT1G75600 (0) AT4G40030 (0) AT5G10980 (HTR8) (0)
Chromatin Assembly	Nucleosome Assembly	0	0	0	0	0	0	0	0	0	0	0	Cre06.g265500.t1.2	Cre06.g265500	HTR11B	Histone H3	Identified as nucleosomal histone H3 (Creinhardtii_v5.6; phytozome.jgi.doe.gov; Merchant et al., 2007. doi: 10.1126/science.1143609).	(M=31) K11253 - histone H3	GO:0005634 nucleus GO:0000786 nucleosome GO:0005694 chromosome	GO:0051276 Chromosome Organization (451) GO:0006333 Chromatin Assembly or Disassembly (118) GO:0022607 Cellular Component Assembly (636) GO:0065004 Protein-DNA Complex Assembly (144) GO:0031497 Chromatin Assembly (114) GO:0034728 Nucleosome Organization (122) GO:0006325 Chromatin Organization (311) GO:0043933 Protein-Containing Complex Subunit Organization (538) GO:0006334 Nucleosome Assembly (11…		PF00125 Core histone H2A/H2B/H3/H4	KOG1745 Histones H3 and H4	K11253 histone H3	PTHR11426 HISTONE H3	AT1G13370 (0) AT4G40040 (HTR8) (0) AT1G75600 (0) AT4G40030 (0) AT5G10980 (HTR8) (0)
Chromatin Assembly	Nucleosome Assembly	0	0	0	0	0	0	0	0	0	0	0	Cre06.g271250.t1.2	Cre06.g271250	HTR8	Histone H3	Identified as nucleosomal histone H3 (Creinhardtii_v5.6; phytozome.jgi.doe.gov; Merchant et al., 2007. doi: 10.1126/science.1143609).	Histone H3	GO:0005634 nucleus GO:0000786 nucleosome GO:0005694 chromosome	GO:0051276 Chromosome Organization (451) GO:0006333 Chromatin Assembly or Disassembly (118) GO:0022607 Cellular Component Assembly (636) GO:0065004 Protein-DNA Complex Assembly (144) GO:0031497 Chromatin Assembly (114) GO:0034728 Nucleosome Organization (122) GO:0006325 Chromatin Organization (311) GO:0043933 Protein-Containing Complex Subunit Organization (538) GO:0006334 Nucleosome Assembly (11…		PF00125 Core histone H2A/H2B/H3/H4	KOG1745 Histones H3 and H4	K11253 histone H3	PTHR11426 HISTONE H3	AT1G13370 (0) AT4G40040 (HTR8) (0) AT1G75600 (0) AT4G40030 (0) AT5G10980 (HTR8) (0)
Chromatin Assembly	Nucleosome Assembly	0	0	0	0	0	0	0	0	0	0	0	Cre06.g276600.t1.2	Cre06.g276600	HTR2	Histone H3	Identified as nucleosomal histone H3 (Creinhardtii_v5.6; phytozome.jgi.doe.gov; Merchant et al., 2007. doi: 10.1126/science.1143609).	(M=31) K11253 - histone H3	GO:0005634 nucleus GO:0000786 nucleosome GO:0005694 chromosome	GO:0051276 Chromosome Organization (451) GO:0006333 Chromatin Assembly or Disassembly (118) GO:0022607 Cellular Component Assembly (636) GO:0065004 Protein-DNA Complex Assembly (144) GO:0031497 Chromatin Assembly (114) GO:0034728 Nucleosome Organization (122) GO:0006325 Chromatin Organization (311) GO:0043933 Protein-Containing Complex Subunit Organization (538) GO:0006334 Nucleosome Assembly (11…		PF00125 Core histone H2A/H2B/H3/H4	KOG1745 Histones H3 and H4	K11253 histone H3	PTHR11426 HISTONE H3	AT1G13370 (0) AT4G40040 (HTR8) (0) AT1G75600 (0) AT4G40030 (0) AT5G10980 (HTR8) (0)
Chromatin Assembly	Nucleosome Assembly	0	0	0	0	0	0	0	0	0	0	0	Cre06.g276850.t1.2	Cre06.g276850	HTR1	Histone H3	Identified as nucleosomal histone H3 (Creinhardtii_v5.6; phytozome.jgi.doe.gov; Merchant et al., 2007. doi: 10.1126/science.1143609).	Histone H3	GO:0005634 nucleus GO:0000786 nucleosome GO:0005694 chromosome	GO:0051276 Chromosome Organization (451) GO:0006333 Chromatin Assembly or Disassembly (118) GO:0022607 Cellular Component Assembly (636) GO:0065004 Protein-DNA Complex Assembly (144) GO:0031497 Chromatin Assembly (114) GO:0034728 Nucleosome Organization (122) GO:0006325 Chromatin Organization (311) GO:0043933 Protein-Containing Complex Subunit Organization (538) GO:0006334 Nucleosome Assembly (11…		PF00125 Core histone H2A/H2B/H3/H4	KOG1745 Histones H3 and H4	K11253 histone H3	PTHR11426 HISTONE H3	AT1G13370 (0) AT4G40040 (HTR8) (0) AT1G75600 (0) AT4G40030 (0) AT5G10980 (HTR8) (0)
Chromatin Assembly	Nucleosome Assembly	0	0	0	0	0	0	0	0	0	0	0	Cre12.g504650.t1.2	Cre12.g504650	HTR15	Histone H3	Identified as nucleosomal histone H3 (Creinhardtii_v5.6; phytozome.jgi.doe.gov; Merchant et al., 2007. doi: 10.1126/science.1143609).	Histone H3	GO:0005634 nucleus GO:0000786 nucleosome GO:0005694 chromosome	GO:0051276 Chromosome Organization (451) GO:0006333 Chromatin Assembly or Disassembly (118) GO:0022607 Cellular Component Assembly (636) GO:0065004 Protein-DNA Complex Assembly (144) GO:0031497 Chromatin Assembly (114) GO:0034728 Nucleosome Organization (122) GO:0006325 Chromatin Organization (311) GO:0043933 Protein-Containing Complex Subunit Organization (538) GO:0006334 Nucleosome Assembly (11…		PF00125 Core histone H2A/H2B/H3/H4	KOG1745 Histones H3 and H4	K11253 histone H3	PTHR11426 HISTONE H3	AT1G13370 (0) AT4G40040 (HTR8) (0) AT1G75600 (0) AT4G40030 (0) AT5G10980 (HTR8) (0)
Chromatin Assembly	Nucleosome Assembly	0	0	0	0	0	0	0	0	0	0	0	Cre12.g505500.t1.2	Cre12.g505500	HTR17	Histone H3	Identified as nucleosomal histone H3 (Creinhardtii_v5.6; phytozome.jgi.doe.gov; Merchant et al., 2007. doi: 10.1126/science.1143609).	Histone H3	GO:0005634 nucleus GO:0000786 nucleosome GO:0005694 chromosome	GO:0051276 Chromosome Organization (451) GO:0006333 Chromatin Assembly or Disassembly (118) GO:0022607 Cellular Component Assembly (636) GO:0065004 Protein-DNA Complex Assembly (144) GO:0031497 Chromatin Assembly (114) GO:0034728 Nucleosome Organization (122) GO:0006325 Chromatin Organization (311) GO:0043933 Protein-Containing Complex Subunit Organization (538) GO:0006334 Nucleosome Assembly (11…		PF00125 Core histone H2A/H2B/H3/H4	KOG1745 Histones H3 and H4	K11253 histone H3	PTHR11426 HISTONE H3	AT1G13370 (0) AT4G40040 (HTR8) (0) AT1G75600 (0) AT4G40030 (0) AT5G10980 (HTR8) (0)
Chromatin Assembly	Nucleosome Assembly	0	0	0	0	0	0	0	0	0	0	0	Cre12.g506500.t1.2	Cre12.g506500	HTR19	Histone H3	Identified as nucleosomal histone H3 (Creinhardtii_v5.6; phytozome.jgi.doe.gov; Merchant et al., 2007. doi: 10.1126/science.1143609).	Histone H3	GO:0005634 nucleus GO:0000786 nucleosome GO:0005694 chromosome	GO:0051276 Chromosome Organization (451) GO:0006333 Chromatin Assembly or Disassembly (118) GO:0022607 Cellular Component Assembly (636) GO:0065004 Protein-DNA Complex Assembly (144) GO:0031497 Chromatin Assembly (114) GO:0034728 Nucleosome Organization (122) GO:0006325 Chromatin Organization (311) GO:0043933 Protein-Containing Complex Subunit Organization (538) GO:0006334 Nucleosome Assembly (11…		PF00125 Core histone H2A/H2B/H3/H4	KOG1745 Histones H3 and H4	K11253 histone H3	PTHR11426 HISTONE H3	AT1G13370 (0) AT4G40040 (HTR8) (0) AT1G75600 (0) AT4G40030 (0) AT5G10980 (HTR8) (0)
Chromatin Assembly	Nucleosome Assembly	0	0	0	0	0	0	0	0	0	0	0	Cre13.g569950.t1.2	Cre13.g569950	HTR20	Histone H3	Identified as nucleosomal histone H3 (Creinhardtii_v5.6; phytozome.jgi.doe.gov; Merchant et al., 2007. doi: 10.1126/science.1143609).	Histone H3	GO:0005634 nucleus GO:0000786 nucleosome GO:0005694 chromosome	GO:0051276 Chromosome Organization (451) GO:0006333 Chromatin Assembly or Disassembly (118) GO:0022607 Cellular Component Assembly (636) GO:0065004 Protein-DNA Complex Assembly (144) GO:0031497 Chromatin Assembly (114) GO:0034728 Nucleosome Organization (122) GO:0006325 Chromatin Organization (311) GO:0043933 Protein-Containing Complex Subunit Organization (538) GO:0006334 Nucleosome Assembly (11…		PF00125 Core histone H2A/H2B/H3/H4	KOG1745 Histones H3 and H4	K11253 histone H3	PTHR11426 HISTONE H3	AT1G13370 (0) AT4G40040 (HTR8) (0) AT1G75600 (0) AT4G40030 (0) AT5G10980 (HTR8) (0)
Chromatin Assembly	Nucleosome Assembly	0	0	0	0	0	0	0	0	0	0	0	Cre16.g648500.t1.2	Cre16.g648500	HTR23	Histone H3	Identified as nucleosomal histone H3 (Creinhardtii_v5.6; phytozome.jgi.doe.gov; Merchant et al., 2007. doi: 10.1126/science.1143609).	Histone H3	GO:0000786 nucleosome GO:0005634 nucleus GO:0005694 chromosome	GO:0051276 Chromosome Organization (451) GO:0006333 Chromatin Assembly or Disassembly (118) GO:0022607 Cellular Component Assembly (636) GO:0065004 Protein-DNA Complex Assembly (144) GO:0031497 Chromatin Assembly (114) GO:0034728 Nucleosome Organization (122) GO:0006325 Chromatin Organization (311) GO:0043933 Protein-Containing Complex Subunit Organization (538) GO:0006334 Nucleosome Assembly (11…		PF00125 Core histone H2A/H2B/H3/H4	KOG1745 Histones H3 and H4	K11253 histone H3	PTHR11426 HISTONE H3	AT1G13370 (0) AT4G40040 (HTR8) (0) AT1G75600 (0) AT4G40030 (0) AT5G10980 (HTR8) (0)
Chromatin Assembly	Nucleosome Assembly	0	0	0	0	0	0	0	0	0	0	0	Cre16.g649900.t1.1	Cre16.g649900	HTR24	Histone H3	Identified as nucleosomal histone H3 (Creinhardtii_v5.6; phytozome.jgi.doe.gov; Merchant et al., 2007. doi: 10.1126/science.1143609).	Histone H3	GO:0005634 nucleus GO:0000786 nucleosome GO:0005694 chromosome	GO:0051276 Chromosome Organization (451) GO:0006333 Chromatin Assembly or Disassembly (118) GO:0022607 Cellular Component Assembly (636) GO:0065004 Protein-DNA Complex Assembly (144) GO:0031497 Chromatin Assembly (114) GO:0034728 Nucleosome Organization (122) GO:0006325 Chromatin Organization (311) GO:0043933 Protein-Containing Complex Subunit Organization (538) GO:0006334 Nucleosome Assembly (11…		PF00125 Core histone H2A/H2B/H3/H4	KOG1745 Histones H3 and H4	K11253 histone H3	PTHR11426 HISTONE H3	AT1G13370 (0) AT4G40040 (HTR8) (0) AT1G75600 (0) AT4G40030 (0) AT5G10980 (HTR8) (0)
Chromatin Assembly	Nucleosome Assembly	0	0	0	0	0	0	0	0	0	0	0	Cre17.g709050.t1.2	Cre17.g709050	HTR28	Histone H3	Identified as nucleosomal histone H3 (Creinhardtii_v5.6; phytozome.jgi.doe.gov; Merchant et al., 2007. doi: 10.1126/science.1143609).	Histone H3	GO:0005634 nucleus GO:0000786 nucleosome GO:0005694 chromosome	GO:0051276 Chromosome Organization (451) GO:0006333 Chromatin Assembly or Disassembly (118) GO:0022607 Cellular Component Assembly (636) GO:0065004 Protein-DNA Complex Assembly (144) GO:0031497 Chromatin Assembly (114) GO:0034728 Nucleosome Organization (122) GO:0006325 Chromatin Organization (311) GO:0043933 Protein-Containing Complex Subunit Organization (538) GO:0006334 Nucleosome Assembly (11…		PF00125 Core histone H2A/H2B/H3/H4	KOG1745 Histones H3 and H4	K11253 histone H3	PTHR11426 HISTONE H3	AT1G13370 (0) AT4G40040 (HTR8) (0) AT1G75600 (0) AT4G40030 (0) AT5G10980 (HTR8) (0)
Chromatin Assembly	Nucleosome Assembly	0	0	0	0	0	0	0	0	0	0	0	Cre17.g710550.t1.2	Cre17.g710550	HFO29	Histone H3	Identified as nucleosomal histone H3 (Creinhardtii_v5.6; phytozome.jgi.doe.gov; Merchant et al., 2007. doi: 10.1126/science.1143609).	(M=31) K11253 - histone H3	GO:0005634 nucleus GO:0000786 nucleosome GO:0005694 chromosome	GO:0051276 Chromosome Organization (451) GO:0006333 Chromatin Assembly or Disassembly (118) GO:0022607 Cellular Component Assembly (636) GO:0065004 Protein-DNA Complex Assembly (144) GO:0031497 Chromatin Assembly (114) GO:0034728 Nucleosome Organization (122) GO:0006325 Chromatin Organization (311) GO:0043933 Protein-Containing Complex Subunit Organization (538) GO:0006334 Nucleosome Assembly (11…		PF00125 Core histone H2A/H2B/H3/H4	KOG1745 Histones H3 and H4	K11253 histone H3	PTHR11426 HISTONE H3	AT1G13370 (0) AT4G40040 (HTR8) (0) AT1G75600 (0) AT4G40030 (0) AT5G10980 (HTR8) (0)
Chromatin Assembly	Nucleosome Assembly	0	0	0	0	0	0	0	0	0	0	0	Cre17.g714650.t1.2	Cre17.g714650	HTR33	Histone H3	Identified as nucleosomal histone H3 (Creinhardtii_v5.6; phytozome.jgi.doe.gov; Merchant et al., 2007. doi: 10.1126/science.1143609).	Histone H3	GO:0005634 nucleus GO:0000786 nucleosome GO:0005694 chromosome	GO:0051276 Chromosome Organization (451) GO:0006333 Chromatin Assembly or Disassembly (118) GO:0022607 Cellular Component Assembly (636) GO:0065004 Protein-DNA Complex Assembly (144) GO:0031497 Chromatin Assembly (114) GO:0034728 Nucleosome Organization (122) GO:0006325 Chromatin Organization (311) GO:0043933 Protein-Containing Complex Subunit Organization (538) GO:0006334 Nucleosome Assembly (11…		PF00125 Core histone H2A/H2B/H3/H4	KOG1745 Histones H3 and H4	K11253 histone H3	PTHR11426 HISTONE H3	AT1G13370 (0) AT4G40040 (HTR8) (0) AT1G75600 (0) AT4G40030 (0) AT5G10980 (HTR8) (0)
Chromatin Assembly	Nucleosome Assembly	0	0	0	0	0	0	0	0	0	0	0	Cre06.g274000.t1.2	Cre06.g274000	HTR7	Histone H3	Identified as nucleosomal histone H3 (Creinhardtii_v5.6; phytozome.jgi.doe.gov; Merchant et al., 2007. doi: 10.1126/science.1143609).	Histone H3	GO:0005634 nucleus GO:0000786 nucleosome GO:0005694 chromosome	GO:0051276 Chromosome Organization (451) GO:0006333 Chromatin Assembly or Disassembly (118) GO:0022607 Cellular Component Assembly (636) GO:0065004 Protein-DNA Complex Assembly (144) GO:0031497 Chromatin Assembly (114) GO:0034728 Nucleosome Organization (122) GO:0006325 Chromatin Organization (311) GO:0043933 Protein-Containing Complex Subunit Organization (538) GO:0006334 Nucleosome Assembly (11…		PF00125 Core histone H2A/H2B/H3/H4	KOG1745 Histones H3 and H4	K11253 histone H3	PTHR11426 HISTONE H3	AT1G13370 (0) AT4G40040 (HTR8) (0) AT1G75600 (0) AT4G40030 (0) AT5G10980 (HTR8) (0)
Chromatin Assembly	Nucleosome Assembly	0	0	0	0	0	0	0	0	0	0	0	Cre06.g274101.t1.1	Cre06.g274101	HTR6	Histone H3	Identified as nucleosomal histone H3 (Creinhardtii_v5.6; phytozome.jgi.doe.gov; Merchant et al., 2007. doi: 10.1126/science.1143609).	(M=31) K11253 - histone H3	GO:0005634 nucleus GO:0000786 nucleosome GO:0005694 chromosome	GO:0051276 Chromosome Organization (451) GO:0006333 Chromatin Assembly or Disassembly (118) GO:0022607 Cellular Component Assembly (636) GO:0065004 Protein-DNA Complex Assembly (144) GO:0031497 Chromatin Assembly (114) GO:0034728 Nucleosome Organization (122) GO:0006325 Chromatin Organization (311) GO:0043933 Protein-Containing Complex Subunit Organization (538) GO:0006334 Nucleosome Assembly (11…		PF00125 Core histone H2A/H2B/H3/H4	KOG1745 Histones H3 and H4	K11253 histone H3	PTHR11426 HISTONE H3	AT1G13370 (0) AT4G40040 (HTR8) (0) AT1G75600 (0) AT4G40030 (0) AT5G10980 (HTR8) (0)
Chromatin Assembly	Nucleosome Assembly	0	0	0	0	0	0	0	0	0	0	0	Cre06.g274350.t1.2	Cre06.g274350	HTR5	Histone H3	Identified as nucleosomal histone H3 (Creinhardtii_v5.6; phytozome.jgi.doe.gov; Merchant et al., 2007. doi: 10.1126/science.1143609).	Histone H3	GO:0005634 nucleus GO:0000786 nucleosome GO:0005694 chromosome	GO:0051276 Chromosome Organization (451) GO:0006333 Chromatin Assembly or Disassembly (118) GO:0022607 Cellular Component Assembly (636) GO:0065004 Protein-DNA Complex Assembly (144) GO:0031497 Chromatin Assembly (114) GO:0034728 Nucleosome Organization (122) GO:0006325 Chromatin Organization (311) GO:0043933 Protein-Containing Complex Subunit Organization (538) GO:0006334 Nucleosome Assembly (11…		PF00125 Core histone H2A/H2B/H3/H4	KOG1745 Histones H3 and H4	K11253 histone H3	PTHR11426 HISTONE H3	AT1G13370 (0) AT4G40040 (HTR8) (0) AT1G75600 (0) AT4G40030 (0) AT5G10980 (HTR8) (0)
Chromatin Assembly	Nucleosome Assembly	0	0	0	0	0	0	0	0	0	0	0	Cre06.g275750.t1.2	Cre06.g275750	HTR3	Histone H3	Identified as nucleosomal histone H3 (Creinhardtii_v5.6; phytozome.jgi.doe.gov; Merchant et al., 2007. doi: 10.1126/science.1143609).	Histone H3	GO:0005634 nucleus GO:0000786 nucleosome GO:0005694 chromosome	GO:0051276 Chromosome Organization (451) GO:0006333 Chromatin Assembly or Disassembly (118) GO:0022607 Cellular Component Assembly (636) GO:0065004 Protein-DNA Complex Assembly (144) GO:0031497 Chromatin Assembly (114) GO:0034728 Nucleosome Organization (122) GO:0006325 Chromatin Organization (311) GO:0043933 Protein-Containing Complex Subunit Organization (538) GO:0006334 Nucleosome Assembly (11…		PF00125 Core histone H2A/H2B/H3/H4	KOG1745 Histones H3 and H4	K11253 histone H3	PTHR11426 HISTONE H3	AT1G13370 (0) AT4G40040 (HTR8) (0) AT1G75600 (0) AT4G40030 (0) AT5G10980 (HTR8) (0)
Chromatin Assembly	Nucleosome Assembly	1	1	0	0	1	1	1	1	0	6	0	Cre02.g104800.t1.1	Cre02.g104800	HTV1	Histone H3 variant	Identified as nucleosomal histone H3 (Creinhardtii_v5.6; phytozome.jgi.doe.gov; Merchant et al., 2007. doi: 10.1126/science.1143609).	Histone H3 variant	GO:0005634 nucleus GO:0000786 nucleosome GO:0005694 chromosome			PF00125 Core histone H2A/H2B/H3/H4	KOG1745 Histones H3 and H4		PTHR11426 HISTONE H3	AT1G01370 (HTR12) (0)
Chromatin Assembly	Nucleosome Assembly	0	0	0	0	0	0	0	0	0	0	0	Cre03.g197050.t1.2	Cre03.g197050	HTV2	Histone H3 variant	Identified as nucleosomal histone H3 (Creinhardtii_v5.6; phytozome.jgi.doe.gov; Merchant et al., 2007. doi: 10.1126/science.1143609).	Histone H3 variant	GO:0000786 nucleosome GO:0005634 nucleus GO:0005694 chromosome	GO:0007059 Chromosome Segregation (76) GO:0045132 Meiotic Chromosome Segregation (15) GO:0051321 Meiotic Cell Cycle (59) GO:0051307 Meiotic Chromosome Separation (7) GO:0051301 Cell Division (49) GO:0051276 Chromosome Organization (451) GO:0051304 Chromosome Separation (28) GO:0022607 Cellular Component Assembly (636) GO:0065004 Protein-DNA Complex Assembly (144) GO:1903046 Meiotic Cell Cycle Pro…		PF00125 Core histone H2A/H2B/H3/H4	KOG1745 Histones H3 and H4	K11253 histone H3	PTHR11426 HISTONE H3
Chromatin Assembly	Nucleosome Assembly	0	1	0	-1	0	0	1	0	0	2	1	Cre16.g661450.t1.2	Cre16.g661450	HTV3	Histone H3 variant	Identified as nucleosomal histone H3 (Creinhardtii_v5.6; phytozome.jgi.doe.gov; Merchant et al., 2007. doi: 10.1126/science.1143609).	Histone H3 variant	GO:0000786 nucleosome GO:0005634 nucleus GO:0005694 chromosome	GO:0051276 Chromosome Organization (451) GO:0006333 Chromatin Assembly or Disassembly (118) GO:0022607 Cellular Component Assembly (636) GO:0065004 Protein-DNA Complex Assembly (144) GO:0031497 Chromatin Assembly (114) GO:0034728 Nucleosome Organization (122) GO:0006325 Chromatin Organization (311) GO:0043933 Protein-Containing Complex Subunit Organization (538) GO:0006334 Nucleosome Assembly (11…		PF00125 Core histone H2A/H2B/H3/H4	KOG1745 Histones H3 and H4	K11253 histone H3	PTHR11426 HISTONE H3	AT1G01370 (HTR12) (0)
Chromatin Assembly	Nucleosome Assembly	0	0	0	0	1	1	1	1	0	4	0	Cre12.g506450.t1.2	Cre12.g506450	HFO19	Histone H4	Identified as nucleosomal histone H4 (Creinhardtii_v5.6; phytozome.jgi.doe.gov; Merchant et al., 2007. doi: 10.1126/science.1143609). Gene expression might be DNA-replication-dependent (Fabry et al., 1995. doi: 10.1007/BF00326431).	Histone H4	GO:0005634 nucleus GO:0000786 nucleosome GO:0005694 chromosome	GO:0051276 Chromosome Organization (451) GO:0006333 Chromatin Assembly or Disassembly (118) GO:0022607 Cellular Component Assembly (636) GO:0065004 Protein-DNA Complex Assembly (144) GO:0031497 Chromatin Assembly (114) GO:0034728 Nucleosome Organization (122) GO:0006325 Chromatin Organization (311) GO:0043933 Protein-Containing Complex Subunit Organization (538) GO:0006334 Nucleosome Assembly (11…		PF15511 Centromere kinetochore component CENP-T	KOG3467 Histone H4	K11254 histone H4	PTHR10484 HISTONE H4	AT1G07820 (0) AT3G53730 (0) AT1G07660 (0) AT2G28740 (HIS4) (0) AT3G45930 (0) AT5G59970 (0) AT3G46320 (0) AT5G59690 (0)
Chromatin Assembly	Nucleosome Assembly	0	1	0	0	1	0	1	1	0	4	0	Cre17.g708650.t1.2	Cre17.g708650	HFO27	Histone H4	Identified as nucleosomal histone H4 (Creinhardtii_v5.6; phytozome.jgi.doe.gov; Merchant et al., 2007. doi: 10.1126/science.1143609). Gene expression might be DNA-replication-dependent (Fabry et al., 1995. doi: 10.1007/BF00326431).	Histone H4	GO:0005634 nucleus GO:0000786 nucleosome GO:0005694 chromosome	GO:0051276 Chromosome Organization (451) GO:0006333 Chromatin Assembly or Disassembly (118) GO:0022607 Cellular Component Assembly (636) GO:0065004 Protein-DNA Complex Assembly (144) GO:0031497 Chromatin Assembly (114) GO:0034728 Nucleosome Organization (122) GO:0006325 Chromatin Organization (311) GO:0043933 Protein-Containing Complex Subunit Organization (538) GO:0006334 Nucleosome Assembly (11…		PF15511 Centromere kinetochore component CENP-T	KOG3467 Histone H4	K11254 histone H4	PTHR10484 HISTONE H4	AT1G07820 (0) AT3G53730 (0) AT1G07660 (0) AT2G28740 (HIS4) (0) AT3G45930 (0) AT5G59970 (0) AT3G46320 (0) AT5G59690 (0)
Chromatin Assembly	Nucleosome Assembly	0	0	0	0	0	1	1	1	0	3	0	Cre12.g505450.t1.2	Cre12.g505450	HFO17	Histone H4	Identified as nucleosomal histone H4 (Creinhardtii_v5.6; phytozome.jgi.doe.gov; Merchant et al., 2007. doi: 10.1126/science.1143609). Gene expression might be DNA-replication-dependent (Fabry et al., 1995. doi: 10.1007/BF00326431).	Histone H4	GO:0005634 nucleus GO:0000786 nucleosome GO:0005694 chromosome	GO:0051276 Chromosome Organization (451) GO:0006333 Chromatin Assembly or Disassembly (118) GO:0022607 Cellular Component Assembly (636) GO:0065004 Protein-DNA Complex Assembly (144) GO:0031497 Chromatin Assembly (114) GO:0034728 Nucleosome Organization (122) GO:0006325 Chromatin Organization (311) GO:0043933 Protein-Containing Complex Subunit Organization (538) GO:0006334 Nucleosome Assembly (11…		PF15511 Centromere kinetochore component CENP-T	KOG3467 Histone H4	K11254 histone H4	PTHR10484 HISTONE H4	AT1G07820 (0) AT3G53730 (0) AT1G07660 (0) AT2G28740 (HIS4) (0) AT3G45930 (0) AT5G59970 (0) AT3G46320 (0) AT5G59690 (0)
Chromatin Assembly	Nucleosome Assembly	0	0	0	0	0	0	1	0	0	1	0	Cre06.g266600.t1.2	Cre06.g266600	HFO11	Histone H4	Identified as nucleosomal histone H4 (Creinhardtii_v5.6; phytozome.jgi.doe.gov; Merchant et al., 2007. doi: 10.1126/science.1143609). Gene expression might be DNA-replication-dependent (Fabry et al., 1995. doi: 10.1007/BF00326431).	Histone H4	GO:0005634 nucleus GO:0000786 nucleosome GO:0005694 chromosome	GO:0051276 Chromosome Organization (451) GO:0006333 Chromatin Assembly or Disassembly (118) GO:0022607 Cellular Component Assembly (636) GO:0065004 Protein-DNA Complex Assembly (144) GO:0031497 Chromatin Assembly (114) GO:0034728 Nucleosome Organization (122) GO:0006325 Chromatin Organization (311) GO:0043933 Protein-Containing Complex Subunit Organization (538) GO:0006334 Nucleosome Assembly (11…		PF15511 Centromere kinetochore component CENP-T	KOG3467 Histone H4	K11254 histone H4	PTHR10484 HISTONE H4	AT1G07820 (0) AT3G53730 (0) AT1G07660 (0) AT2G28740 (HIS4) (0) AT3G45930 (0) AT5G59970 (0) AT3G46320 (0) AT5G59690 (0)
Chromatin Assembly	Nucleosome Assembly	0	0	0	0	0	0	1	0	0	1	0	Cre06.g274150.t1.2	Cre06.g274150	HFO6	Histone H4	Identified as nucleosomal histone H4 (Creinhardtii_v5.6; phytozome.jgi.doe.gov; Merchant et al., 2007. doi: 10.1126/science.1143609). Gene expression might be DNA-replication-dependent (Fabry et al., 1995. doi: 10.1007/BF00326431).	Histone H4	GO:0005634 nucleus GO:0000786 nucleosome GO:0005694 chromosome	GO:0051276 Chromosome Organization (451) GO:0006333 Chromatin Assembly or Disassembly (118) GO:0022607 Cellular Component Assembly (636) GO:0065004 Protein-DNA Complex Assembly (144) GO:0031497 Chromatin Assembly (114) GO:0034728 Nucleosome Organization (122) GO:0006325 Chromatin Organization (311) GO:0043933 Protein-Containing Complex Subunit Organization (538) GO:0006334 Nucleosome Assembly (11…		PF15511 Centromere kinetochore component CENP-T	KOG3467 Histone H4	K11254 histone H4	PTHR10484 HISTONE H4	AT1G07820 (0) AT3G53730 (0) AT1G07660 (0) AT2G28740 (HIS4) (0) AT3G45930 (0) AT5G59970 (0) AT3G46320 (0) AT5G59690 (0)
Chromatin Assembly	Nucleosome Assembly	0	0	0	0	0	0	0	1	0	1	0	Cre06.g275700.t1.2	Cre06.g275700	HFO3	Histone H4	Identified as nucleosomal histone H4 (Creinhardtii_v5.6; phytozome.jgi.doe.gov; Merchant et al., 2007. doi: 10.1126/science.1143609). Gene expression might be DNA-replication-dependent (Fabry et al., 1995. doi: 10.1007/BF00326431).	Histone H4	GO:0005634 nucleus GO:0000786 nucleosome GO:0005694 chromosome	GO:0051276 Chromosome Organization (451) GO:0006333 Chromatin Assembly or Disassembly (118) GO:0022607 Cellular Component Assembly (636) GO:0065004 Protein-DNA Complex Assembly (144) GO:0031497 Chromatin Assembly (114) GO:0034728 Nucleosome Organization (122) GO:0006325 Chromatin Organization (311) GO:0043933 Protein-Containing Complex Subunit Organization (538) GO:0006334 Nucleosome Assembly (11…		PF15511 Centromere kinetochore component CENP-T	KOG3467 Histone H4	K11254 histone H4	PTHR10484 HISTONE H4	AT1G07820 (0) AT3G53730 (0) AT1G07660 (0) AT2G28740 (HIS4) (0) AT3G45930 (0) AT5G59970 (0) AT3G46320 (0) AT5G59690 (0)
Chromatin Assembly	Nucleosome Assembly	0	0	0	0	0	0	1	0	0	1	0	Cre06.g276800.t1.2	Cre06.g276800	HFO1	Histone H4	Identified as nucleosomal histone H4 (Creinhardtii_v5.6; phytozome.jgi.doe.gov; Merchant et al., 2007. doi: 10.1126/science.1143609). Gene expression might be DNA-replication-dependent (Fabry et al., 1995. doi: 10.1007/BF00326431).	Histone H4	GO:0005634 nucleus GO:0000786 nucleosome GO:0005694 chromosome	GO:0051276 Chromosome Organization (451) GO:0006333 Chromatin Assembly or Disassembly (118) GO:0022607 Cellular Component Assembly (636) GO:0065004 Protein-DNA Complex Assembly (144) GO:0031497 Chromatin Assembly (114) GO:0034728 Nucleosome Organization (122) GO:0006325 Chromatin Organization (311) GO:0043933 Protein-Containing Complex Subunit Organization (538) GO:0006334 Nucleosome Assembly (11…		PF15511 Centromere kinetochore component CENP-T	KOG3467 Histone H4	K11254 histone H4	PTHR10484 HISTONE H4	AT1G07820 (0) AT3G53730 (0) AT1G07660 (0) AT2G28740 (HIS4) (0) AT3G45930 (0) AT5G59970 (0) AT3G46320 (0) AT5G59690 (0)
Chromatin Assembly	Nucleosome Assembly	0	0	0	0	0	0	0	1	0	1	0	Cre17.g713500.t1.2	Cre17.g713500	HFO31	Histone H4	Identified as nucleosomal histone H4 (Creinhardtii_v5.6; phytozome.jgi.doe.gov; Merchant et al., 2007. doi: 10.1126/science.1143609). Gene expression might be DNA-replication-dependent (Fabry et al., 1995. doi: 10.1007/BF00326431).	Histone H4	GO:0005634 nucleus GO:0000786 nucleosome GO:0005694 chromosome	GO:0051276 Chromosome Organization (451) GO:0006333 Chromatin Assembly or Disassembly (118) GO:0022607 Cellular Component Assembly (636) GO:0065004 Protein-DNA Complex Assembly (144) GO:0031497 Chromatin Assembly (114) GO:0034728 Nucleosome Organization (122) GO:0006325 Chromatin Organization (311) GO:0043933 Protein-Containing Complex Subunit Organization (538) GO:0006334 Nucleosome Assembly (11…		PF15511 Centromere kinetochore component CENP-T	KOG3467 Histone H4	K11254 histone H4	PTHR10484 HISTONE H4	AT1G07820 (0) AT3G53730 (0) AT1G07660 (0) AT2G28740 (HIS4) (0) AT3G45930 (0) AT5G59970 (0) AT3G46320 (0) AT5G59690 (0)
Chromatin Assembly	Nucleosome Assembly	0	0	0	0	0	0	0	0	0	0	0	Cre06.g264600.t1.2	Cre06.g264600	HFO14	Histone H4	Identified as nucleosomal histone H4 (Creinhardtii_v5.6; phytozome.jgi.doe.gov; Merchant et al., 2007. doi: 10.1126/science.1143609). Gene expression might be DNA-replication-dependent (Fabry et al., 1995. doi: 10.1007/BF00326431).	Histone H4	GO:0005634 nucleus GO:0000786 nucleosome GO:0005694 chromosome	GO:0051276 Chromosome Organization (451) GO:0006333 Chromatin Assembly or Disassembly (118) GO:0022607 Cellular Component Assembly (636) GO:0065004 Protein-DNA Complex Assembly (144) GO:0031497 Chromatin Assembly (114) GO:0034728 Nucleosome Organization (122) GO:0006325 Chromatin Organization (311) GO:0043933 Protein-Containing Complex Subunit Organization (538) GO:0006334 Nucleosome Assembly (11…		PF15511 Centromere kinetochore component CENP-T	KOG3467 Histone H4	K11254 histone H4	PTHR10484 HISTONE H4	AT1G07820 (0) AT3G53730 (0) AT1G07660 (0) AT2G28740 (HIS4) (0) AT3G45930 (0) AT5G59970 (0) AT3G46320 (0) AT5G59690 (0)
Chromatin Assembly	Nucleosome Assembly	0	0	0	0	0	0	0	0	0	0	0	Cre06.g265050.t1.2	Cre06.g265050	HFO13	Histone H4	Identified as nucleosomal histone H4 (Creinhardtii_v5.6; phytozome.jgi.doe.gov; Merchant et al., 2007. doi: 10.1126/science.1143609). Gene expression might be DNA-replication-dependent (Fabry et al., 1995. doi: 10.1007/BF00326431).	Histone H4	GO:0005634 nucleus GO:0000786 nucleosome GO:0005694 chromosome	GO:0051276 Chromosome Organization (451) GO:0006333 Chromatin Assembly or Disassembly (118) GO:0022607 Cellular Component Assembly (636) GO:0065004 Protein-DNA Complex Assembly (144) GO:0031497 Chromatin Assembly (114) GO:0034728 Nucleosome Organization (122) GO:0006325 Chromatin Organization (311) GO:0043933 Protein-Containing Complex Subunit Organization (538) GO:0006334 Nucleosome Assembly (11…		PF15511 Centromere kinetochore component CENP-T	KOG3467 Histone H4	K11254 histone H4	PTHR10484 HISTONE H4	AT1G07820 (0) AT3G53730 (0) AT1G07660 (0) AT2G28740 (HIS4) (0) AT3G45930 (0) AT5G59970 (0) AT3G46320 (0) AT5G59690 (0)
Chromatin Assembly	Nucleosome Assembly	0	0	0	0	0	0	0	0	0	0	0	Cre06.g265200.t1.2	Cre06.g265200	HFO12	Histone H4	Identified as nucleosomal histone H4 (Creinhardtii_v5.6; phytozome.jgi.doe.gov; Merchant et al., 2007. doi: 10.1126/science.1143609). Gene expression might be DNA-replication-dependent (Fabry et al., 1995. doi: 10.1007/BF00326431).	Histone H4	GO:0005634 nucleus GO:0000786 nucleosome GO:0005694 chromosome	GO:0051276 Chromosome Organization (451) GO:0006333 Chromatin Assembly or Disassembly (118) GO:0022607 Cellular Component Assembly (636) GO:0065004 Protein-DNA Complex Assembly (144) GO:0031497 Chromatin Assembly (114) GO:0034728 Nucleosome Organization (122) GO:0006325 Chromatin Organization (311) GO:0043933 Protein-Containing Complex Subunit Organization (538) GO:0006334 Nucleosome Assembly (11…		PF15511 Centromere kinetochore component CENP-T	KOG3467 Histone H4	K11254 histone H4	PTHR10484 HISTONE H4	AT1G07820 (0) AT3G53730 (0) AT1G07660 (0) AT2G28740 (HIS4) (0) AT3G45930 (0) AT5G59970 (0) AT3G46320 (0) AT5G59690 (0)
Chromatin Assembly	Nucleosome Assembly	0	0	0	0	0	0	0	0	0	0	0	Cre06.g265450.t1.2	Cre06.g265450	HFO11B	Histone H4	Identified as nucleosomal histone H4 (Creinhardtii_v5.6; phytozome.jgi.doe.gov; Merchant et al., 2007. doi: 10.1126/science.1143609). Gene expression might be DNA-replication-dependent (Fabry et al., 1995. doi: 10.1007/BF00326431).	Histone H4	GO:0005634 nucleus GO:0000786 nucleosome GO:0005694 chromosome	GO:0051276 Chromosome Organization (451) GO:0006333 Chromatin Assembly or Disassembly (118) GO:0022607 Cellular Component Assembly (636) GO:0065004 Protein-DNA Complex Assembly (144) GO:0031497 Chromatin Assembly (114) GO:0034728 Nucleosome Organization (122) GO:0006325 Chromatin Organization (311) GO:0043933 Protein-Containing Complex Subunit Organization (538) GO:0006334 Nucleosome Assembly (11…		PF15511 Centromere kinetochore component CENP-T	KOG3467 Histone H4	K11254 histone H4	PTHR10484 HISTONE H4	AT1G07820 (0) AT3G53730 (0) AT1G07660 (0) AT2G28740 (HIS4) (0) AT3G45930 (0) AT5G59970 (0) AT3G46320 (0) AT5G59690 (0)
Chromatin Assembly	Nucleosome Assembly	0	0	0	0	0	0	0	0	0	0	0	Cre06.g268000.t1.2	Cre06.g268000	HFO10	Histone H4	Identified as nucleosomal histone H4 (Creinhardtii_v5.6; phytozome.jgi.doe.gov; Merchant et al., 2007. doi: 10.1126/science.1143609). Gene expression might be DNA-replication-dependent (Fabry et al., 1995. doi: 10.1007/BF00326431).	Histone H4	GO:0005634 nucleus GO:0000786 nucleosome GO:0005694 chromosome	GO:0051276 Chromosome Organization (451) GO:0006333 Chromatin Assembly or Disassembly (118) GO:0022607 Cellular Component Assembly (636) GO:0065004 Protein-DNA Complex Assembly (144) GO:0031497 Chromatin Assembly (114) GO:0034728 Nucleosome Organization (122) GO:0006325 Chromatin Organization (311) GO:0043933 Protein-Containing Complex Subunit Organization (538) GO:0006334 Nucleosome Assembly (11…		PF15511 Centromere kinetochore component CENP-T	KOG3467 Histone H4	K11254 histone H4	PTHR10484 HISTONE H4	AT1G07820 (0) AT3G53730 (0) AT1G07660 (0) AT2G28740 (HIS4) (0) AT3G45930 (0) AT5G59970 (0) AT3G46320 (0) AT5G59690 (0)
Chromatin Assembly	Nucleosome Assembly	0	0	0	0	0	0	0	0	0	0	0	Cre06.g268400.t1.2	Cre06.g268400	HFO9	Histone H4	Identified as nucleosomal histone H4 (Creinhardtii_v5.6; phytozome.jgi.doe.gov; Merchant et al., 2007. doi: 10.1126/science.1143609). Gene expression might be DNA-replication-dependent (Fabry et al., 1995. doi: 10.1007/BF00326431).	Histone H4	GO:0005634 nucleus GO:0000786 nucleosome GO:0005694 chromosome	GO:0051276 Chromosome Organization (451) GO:0006333 Chromatin Assembly or Disassembly (118) GO:0022607 Cellular Component Assembly (636) GO:0065004 Protein-DNA Complex Assembly (144) GO:0031497 Chromatin Assembly (114) GO:0034728 Nucleosome Organization (122) GO:0006325 Chromatin Organization (311) GO:0043933 Protein-Containing Complex Subunit Organization (538) GO:0006334 Nucleosome Assembly (11…		PF15511 Centromere kinetochore component CENP-T	KOG3467 Histone H4	K11254 histone H4	PTHR10484 HISTONE H4	AT1G07820 (0) AT3G53730 (0) AT1G07660 (0) AT2G28740 (HIS4) (0) AT3G45930 (0) AT5G59970 (0) AT3G46320 (0) AT5G59690 (0)
Chromatin Assembly	Nucleosome Assembly	0	0	0	0	0	0	0	0	0	0	0	Cre06.g271300.t1.2	Cre06.g271300	HFO8	Histone H4	Identified as nucleosomal histone H4 (Creinhardtii_v5.6; phytozome.jgi.doe.gov; Merchant et al., 2007. doi: 10.1126/science.1143609). Gene expression might be DNA-replication-dependent (Fabry et al., 1995. doi: 10.1007/BF00326431).	Histone H4	GO:0005634 nucleus GO:0000786 nucleosome GO:0005694 chromosome	GO:0051276 Chromosome Organization (451) GO:0006333 Chromatin Assembly or Disassembly (118) GO:0022607 Cellular Component Assembly (636) GO:0065004 Protein-DNA Complex Assembly (144) GO:0031497 Chromatin Assembly (114) GO:0034728 Nucleosome Organization (122) GO:0006325 Chromatin Organization (311) GO:0043933 Protein-Containing Complex Subunit Organization (538) GO:0006334 Nucleosome Assembly (11…		PF15511 Centromere kinetochore component CENP-T	KOG3467 Histone H4	K11254 histone H4	PTHR10484 HISTONE H4	AT1G07820 (0) AT3G53730 (0) AT1G07660 (0) AT2G28740 (HIS4) (0) AT3G45930 (0) AT5G59970 (0) AT3G46320 (0) AT5G59690 (0)
Chromatin Assembly	Nucleosome Assembly	0	0	0	0	0	0	0	0	0	0	0	Cre06.g276650.t1.2	Cre06.g276650	HFO2	Histone H4	Identified as nucleosomal histone H4 (Creinhardtii_v5.6; phytozome.jgi.doe.gov; Merchant et al., 2007. doi: 10.1126/science.1143609). Gene expression might be DNA-replication-dependent (Fabry et al., 1995. doi: 10.1007/BF00326431).	(M=32) PTHR10484 - HISTONE H4	GO:0005634 nucleus GO:0000786 nucleosome GO:0005694 chromosome	GO:0051276 Chromosome Organization (451) GO:0006333 Chromatin Assembly or Disassembly (118) GO:0022607 Cellular Component Assembly (636) GO:0065004 Protein-DNA Complex Assembly (144) GO:0031497 Chromatin Assembly (114) GO:0034728 Nucleosome Organization (122) GO:0006325 Chromatin Organization (311) GO:0043933 Protein-Containing Complex Subunit Organization (538) GO:0006334 Nucleosome Assembly (11…		PF15511 Centromere kinetochore component CENP-T	KOG3467 Histone H4	K11254 histone H4	PTHR10484 HISTONE H4	AT1G07820 (0) AT3G53730 (0) AT1G07660 (0) AT2G28740 (HIS4) (0) AT3G45930 (0) AT5G59970 (0) AT3G46320 (0) AT5G59690 (0)
Chromatin Assembly	Nucleosome Assembly	0	0	0	0	0	0	0	0	0	0	0	Cre12.g504600.t1.2	Cre12.g504600	HFO15	Histone H4	Identified as nucleosomal histone H4 (Creinhardtii_v5.6; phytozome.jgi.doe.gov; Merchant et al., 2007. doi: 10.1126/science.1143609). Gene expression might be DNA-replication-dependent (Fabry et al., 1995. doi: 10.1007/BF00326431).	Histone H4	GO:0005634 nucleus GO:0000786 nucleosome GO:0005694 chromosome	GO:0051276 Chromosome Organization (451) GO:0006333 Chromatin Assembly or Disassembly (118) GO:0022607 Cellular Component Assembly (636) GO:0065004 Protein-DNA Complex Assembly (144) GO:0031497 Chromatin Assembly (114) GO:0034728 Nucleosome Organization (122) GO:0006325 Chromatin Organization (311) GO:0043933 Protein-Containing Complex Subunit Organization (538) GO:0006334 Nucleosome Assembly (11…		PF15511 Centromere kinetochore component CENP-T	KOG3467 Histone H4	K11254 histone H4	PTHR10484 HISTONE H4	AT1G07820 (0) AT3G53730 (0) AT1G07660 (0) AT2G28740 (HIS4) (0) AT3G45930 (0) AT5G59970 (0) AT3G46320 (0) AT5G59690 (0)
Chromatin Assembly	Nucleosome Assembly	0	0	0	0	0	0	0	0	0	0	0	Cre12.g504850.t1.2	Cre12.g504850	HFO16	Histone H4	Identified as nucleosomal histone H4 (Creinhardtii_v5.6; phytozome.jgi.doe.gov; Merchant et al., 2007. doi: 10.1126/science.1143609). Gene expression might be DNA-replication-dependent (Fabry et al., 1995. doi: 10.1007/BF00326431).	Histone H4	GO:0005634 nucleus GO:0000786 nucleosome GO:0005694 chromosome	GO:0051276 Chromosome Organization (451) GO:0006333 Chromatin Assembly or Disassembly (118) GO:0022607 Cellular Component Assembly (636) GO:0065004 Protein-DNA Complex Assembly (144) GO:0031497 Chromatin Assembly (114) GO:0034728 Nucleosome Organization (122) GO:0006325 Chromatin Organization (311) GO:0043933 Protein-Containing Complex Subunit Organization (538) GO:0006334 Nucleosome Assembly (11…		PF15511 Centromere kinetochore component CENP-T	KOG3467 Histone H4	K11254 histone H4	PTHR10484 HISTONE H4	AT1G07820 (0) AT3G53730 (0) AT1G07660 (0) AT2G28740 (HIS4) (0) AT3G45930 (0) AT5G59970 (0) AT3G46320 (0) AT5G59690 (0)
Chromatin Assembly	Nucleosome Assembly	0	0	0	0	0	0	0	0	0	0	0	Cre12.g506350.t1.2	Cre12.g506350	HFO18	Histone H4	Identified as nucleosomal histone H4 (Creinhardtii_v5.6; phytozome.jgi.doe.gov; Merchant et al., 2007. doi: 10.1126/science.1143609). Gene expression might be DNA-replication-dependent (Fabry et al., 1995. doi: 10.1007/BF00326431).	Histone H4	GO:0005634 nucleus GO:0000786 nucleosome GO:0005694 chromosome	GO:0051276 Chromosome Organization (451) GO:0006333 Chromatin Assembly or Disassembly (118) GO:0022607 Cellular Component Assembly (636) GO:0065004 Protein-DNA Complex Assembly (144) GO:0031497 Chromatin Assembly (114) GO:0034728 Nucleosome Organization (122) GO:0006325 Chromatin Organization (311) GO:0043933 Protein-Containing Complex Subunit Organization (538) GO:0006334 Nucleosome Assembly (11…		PF15511 Centromere kinetochore component CENP-T	KOG3467 Histone H4	K11254 histone H4	PTHR10484 HISTONE H4	AT1G07820 (0) AT3G53730 (0) AT1G07660 (0) AT2G28740 (HIS4) (0) AT3G45930 (0) AT5G59970 (0) AT3G46320 (0) AT5G59690 (0)
Chromatin Assembly	Nucleosome Assembly	0	0	0	0	0	0	0	0	0	0	0	Cre13.g570000.t1.2	Cre13.g570000	HFO20	Histone H4	Identified as nucleosomal histone H4 (Creinhardtii_v5.6; phytozome.jgi.doe.gov; Merchant et al., 2007. doi: 10.1126/science.1143609). Gene expression might be DNA-replication-dependent (Fabry et al., 1995. doi: 10.1007/BF00326431).	Histone H4	GO:0005634 nucleus GO:0000786 nucleosome GO:0005694 chromosome	GO:0051276 Chromosome Organization (451) GO:0006333 Chromatin Assembly or Disassembly (118) GO:0022607 Cellular Component Assembly (636) GO:0065004 Protein-DNA Complex Assembly (144) GO:0031497 Chromatin Assembly (114) GO:0034728 Nucleosome Organization (122) GO:0006325 Chromatin Organization (311) GO:0043933 Protein-Containing Complex Subunit Organization (538) GO:0006334 Nucleosome Assembly (11…		PF15511 Centromere kinetochore component CENP-T	KOG3467 Histone H4	K11254 histone H4	PTHR10484 HISTONE H4	AT1G07820 (0) AT3G53730 (0) AT1G07660 (0) AT2G28740 (HIS4) (0) AT3G45930 (0) AT5G59970 (0) AT3G46320 (0) AT5G59690 (0)
Chromatin Assembly	Nucleosome Assembly	0	0	0	0	0	0	0	0	0	0	0	Cre16.g648550.t1.2	Cre16.g648550	HFO23	Histone H4	Identified as nucleosomal histone H4 (Creinhardtii_v5.6; phytozome.jgi.doe.gov; Merchant et al., 2007. doi: 10.1126/science.1143609). Gene expression might be DNA-replication-dependent (Fabry et al., 1995. doi: 10.1007/BF00326431).	Histone H4	GO:0005634 nucleus GO:0000786 nucleosome GO:0005694 chromosome	GO:0051276 Chromosome Organization (451) GO:0006333 Chromatin Assembly or Disassembly (118) GO:0022607 Cellular Component Assembly (636) GO:0065004 Protein-DNA Complex Assembly (144) GO:0031497 Chromatin Assembly (114) GO:0034728 Nucleosome Organization (122) GO:0006325 Chromatin Organization (311) GO:0043933 Protein-Containing Complex Subunit Organization (538) GO:0006334 Nucleosome Assembly (11…		PF15511 Centromere kinetochore component CENP-T	KOG3467 Histone H4	K11254 histone H4	PTHR10484 HISTONE H4	AT1G07820 (0) AT3G53730 (0) AT1G07660 (0) AT2G28740 (HIS4) (0) AT3G45930 (0) AT5G59970 (0) AT3G46320 (0) AT5G59690 (0)
Chromatin Assembly	Nucleosome Assembly	0	0	0	0	0	0	0	0	0	0	0	Cre16.g649950.t1.2	Cre16.g649950	HFO24	Histone H4	Identified as nucleosomal histone H4 (Creinhardtii_v5.6; phytozome.jgi.doe.gov; Merchant et al., 2007. doi: 10.1126/science.1143609). Gene expression might be DNA-replication-dependent (Fabry et al., 1995. doi: 10.1007/BF00326431).	Histone H4	GO:0005634 nucleus GO:0000786 nucleosome GO:0005694 chromosome	GO:0051276 Chromosome Organization (451) GO:0006333 Chromatin Assembly or Disassembly (118) GO:0022607 Cellular Component Assembly (636) GO:0065004 Protein-DNA Complex Assembly (144) GO:0031497 Chromatin Assembly (114) GO:0034728 Nucleosome Organization (122) GO:0006325 Chromatin Organization (311) GO:0043933 Protein-Containing Complex Subunit Organization (538) GO:0006334 Nucleosome Assembly (11…		PF15511 Centromere kinetochore component CENP-T	KOG3467 Histone H4	K11254 histone H4	PTHR10484 HISTONE H4	AT1G07820 (0) AT3G53730 (0) AT1G07660 (0) AT2G28740 (HIS4) (0) AT3G45930 (0) AT5G59970 (0) AT3G46320 (0) AT5G59690 (0)
Chromatin Assembly	Nucleosome Assembly	0	0	0	0	0	0	0	0	0	0	0	Cre16.g650250.t1.2	Cre16.g650250	HFO25	Histone H4	Identified as nucleosomal histone H4 (Creinhardtii_v5.6; phytozome.jgi.doe.gov; Merchant et al., 2007. doi: 10.1126/science.1143609). Gene expression might be DNA-replication-dependent (Fabry et al., 1995. doi: 10.1007/BF00326431).	Histone H4	GO:0005634 nucleus GO:0000786 nucleosome GO:0005694 chromosome	GO:0051276 Chromosome Organization (451) GO:0006333 Chromatin Assembly or Disassembly (118) GO:0022607 Cellular Component Assembly (636) GO:0065004 Protein-DNA Complex Assembly (144) GO:0031497 Chromatin Assembly (114) GO:0034728 Nucleosome Organization (122) GO:0006325 Chromatin Organization (311) GO:0043933 Protein-Containing Complex Subunit Organization (538) GO:0006334 Nucleosome Assembly (11…		PF15511 Centromere kinetochore component CENP-T	KOG3467 Histone H4	K11254 histone H4	PTHR10484 HISTONE H4	AT1G07820 (0) AT3G53730 (0) AT1G07660 (0) AT2G28740 (HIS4) (0) AT3G45930 (0) AT5G59970 (0) AT3G46320 (0) AT5G59690 (0)
Chromatin Assembly	Nucleosome Assembly	0	0	0	0	0	0	0	0	0	0	0	Cre17.g708200.t1.2	Cre17.g708200	HFO26	Histone H4	Identified as nucleosomal histone H4 (Creinhardtii_v5.6; phytozome.jgi.doe.gov; Merchant et al., 2007. doi: 10.1126/science.1143609). Gene expression might be DNA-replication-dependent (Fabry et al., 1995. doi: 10.1007/BF00326431).	Histone H4	GO:0005634 nucleus GO:0000786 nucleosome GO:0005694 chromosome	GO:0051276 Chromosome Organization (451) GO:0006333 Chromatin Assembly or Disassembly (118) GO:0022607 Cellular Component Assembly (636) GO:0065004 Protein-DNA Complex Assembly (144) GO:0031497 Chromatin Assembly (114) GO:0034728 Nucleosome Organization (122) GO:0006325 Chromatin Organization (311) GO:0043933 Protein-Containing Complex Subunit Organization (538) GO:0006334 Nucleosome Assembly (11…		PF15511 Centromere kinetochore component CENP-T	KOG3467 Histone H4	K11254 histone H4	PTHR10484 HISTONE H4	AT1G07820 (0) AT3G53730 (0) AT1G07660 (0) AT2G28740 (HIS4) (0) AT3G45930 (0) AT5G59970 (0) AT3G46320 (0) AT5G59690 (0)
Chromatin Assembly	Nucleosome Assembly	0	0	0	0	0	0	0	0	0	0	0	Cre17.g709100.t1.2	Cre17.g709100	HFO28	Histone H4	Identified as nucleosomal histone H4 (Creinhardtii_v5.6; phytozome.jgi.doe.gov; Merchant et al., 2007. doi: 10.1126/science.1143609). Gene expression might be DNA-replication-dependent (Fabry et al., 1995. doi: 10.1007/BF00326431).	(M=32) PTHR10484 - HISTONE H4	GO:0005634 nucleus GO:0000786 nucleosome GO:0005694 chromosome	GO:0051276 Chromosome Organization (451) GO:0006333 Chromatin Assembly or Disassembly (118) GO:0022607 Cellular Component Assembly (636) GO:0065004 Protein-DNA Complex Assembly (144) GO:0031497 Chromatin Assembly (114) GO:0034728 Nucleosome Organization (122) GO:0006325 Chromatin Organization (311) GO:0043933 Protein-Containing Complex Subunit Organization (538) GO:0006334 Nucleosome Assembly (11…		PF15511 Centromere kinetochore component CENP-T	KOG3467 Histone H4	K11254 histone H4	PTHR10484 HISTONE H4	AT1G07820 (0) AT3G53730 (0) AT1G07660 (0) AT2G28740 (HIS4) (0) AT3G45930 (0) AT5G59970 (0) AT3G46320 (0) AT5G59690 (0)
Chromatin Assembly	Nucleosome Assembly	0	0	0	0	0	0	0	0	0	0	0	Cre17.g710500.t1.2	Cre17.g710500	HTR29	Histone H4	Identified as nucleosomal histone H4 (Creinhardtii_v5.6; phytozome.jgi.doe.gov; Merchant et al., 2007. doi: 10.1126/science.1143609). Gene expression might be DNA-replication-dependent (Fabry et al., 1995. doi: 10.1007/BF00326431).	(M=32) PTHR10484 - HISTONE H4	GO:0005634 nucleus GO:0000786 nucleosome GO:0005694 chromosome	GO:0051276 Chromosome Organization (451) GO:0006333 Chromatin Assembly or Disassembly (118) GO:0022607 Cellular Component Assembly (636) GO:0065004 Protein-DNA Complex Assembly (144) GO:0031497 Chromatin Assembly (114) GO:0034728 Nucleosome Organization (122) GO:0006325 Chromatin Organization (311) GO:0043933 Protein-Containing Complex Subunit Organization (538) GO:0006334 Nucleosome Assembly (11…		PF15511 Centromere kinetochore component CENP-T	KOG3467 Histone H4	K11254 histone H4	PTHR10484 HISTONE H4	AT1G07820 (0) AT3G53730 (0) AT1G07660 (0) AT2G28740 (HIS4) (0) AT3G45930 (0) AT5G59970 (0) AT3G46320 (0) AT5G59690 (0)
Chromatin Assembly	Nucleosome Assembly	0	0	0	0	0	0	0	0	0	0	0	Cre17.g711800.t1.2	Cre17.g711800	HFO30	Histone H4	Identified as nucleosomal histone H4 (Creinhardtii_v5.6; phytozome.jgi.doe.gov; Merchant et al., 2007. doi: 10.1126/science.1143609). Gene expression might be DNA-replication-dependent (Fabry et al., 1995. doi: 10.1007/BF00326431).	(M=32) PTHR10484 - HISTONE H4	GO:0005634 nucleus GO:0000786 nucleosome GO:0005694 chromosome	GO:0051276 Chromosome Organization (451) GO:0006333 Chromatin Assembly or Disassembly (118) GO:0022607 Cellular Component Assembly (636) GO:0065004 Protein-DNA Complex Assembly (144) GO:0031497 Chromatin Assembly (114) GO:0034728 Nucleosome Organization (122) GO:0006325 Chromatin Organization (311) GO:0043933 Protein-Containing Complex Subunit Organization (538) GO:0006334 Nucleosome Assembly (11…		PF15511 Centromere kinetochore component CENP-T	KOG3467 Histone H4	K11254 histone H4	PTHR10484 HISTONE H4	AT1G07820 (0) AT3G53730 (0) AT1G07660 (0) AT2G28740 (HIS4) (0) AT3G45930 (0) AT5G59970 (0) AT3G46320 (0) AT5G59690 (0)
Chromatin Assembly	Nucleosome Assembly	0	0	0	0	0	0	0	0	0	0	0	Cre17.g714000.t1.2	Cre17.g714000	HFO32	Histone H4	Identified as nucleosomal histone H4 (Creinhardtii_v5.6; phytozome.jgi.doe.gov; Merchant et al., 2007. doi: 10.1126/science.1143609). Gene expression might be DNA-replication-dependent (Fabry et al., 1995. doi: 10.1007/BF00326431).	Histone H4	GO:0005634 nucleus GO:0000786 nucleosome GO:0005694 chromosome	GO:0051276 Chromosome Organization (451) GO:0006333 Chromatin Assembly or Disassembly (118) GO:0022607 Cellular Component Assembly (636) GO:0065004 Protein-DNA Complex Assembly (144) GO:0031497 Chromatin Assembly (114) GO:0034728 Nucleosome Organization (122) GO:0006325 Chromatin Organization (311) GO:0043933 Protein-Containing Complex Subunit Organization (538) GO:0006334 Nucleosome Assembly (11…		PF15511 Centromere kinetochore component CENP-T	KOG3467 Histone H4	K11254 histone H4	PTHR10484 HISTONE H4	AT1G07820 (0) AT3G53730 (0) AT1G07660 (0) AT2G28740 (HIS4) (0) AT3G45930 (0) AT5G59970 (0) AT3G46320 (0) AT5G59690 (0)
Chromatin Assembly	Nucleosome Assembly	0	0	0	0	0	0	0	0	0	0	0	Cre17.g714600.t1.2	Cre17.g714600	HFO33	Histone H4	Identified as nucleosomal histone H4 (Creinhardtii_v5.6; phytozome.jgi.doe.gov; Merchant et al., 2007. doi: 10.1126/science.1143609). Gene expression might be DNA-replication-dependent (Fabry et al., 1995. doi: 10.1007/BF00326431).	(M=32) PTHR10484 - HISTONE H4	GO:0005634 nucleus GO:0000786 nucleosome GO:0005694 chromosome	GO:0051276 Chromosome Organization (451) GO:0006333 Chromatin Assembly or Disassembly (118) GO:0022607 Cellular Component Assembly (636) GO:0065004 Protein-DNA Complex Assembly (144) GO:0031497 Chromatin Assembly (114) GO:0034728 Nucleosome Organization (122) GO:0006325 Chromatin Organization (311) GO:0043933 Protein-Containing Complex Subunit Organization (538) GO:0006334 Nucleosome Assembly (11…		PF15511 Centromere kinetochore component CENP-T	KOG3467 Histone H4	K11254 histone H4	PTHR10484 HISTONE H4	AT1G07820 (0) AT3G53730 (0) AT1G07660 (0) AT2G28740 (HIS4) (0) AT3G45930 (0) AT5G59970 (0) AT3G46320 (0) AT5G59690 (0)
Chromatin Assembly	Nucleosome Assembly	0	0	0	0	0	0	0	0	0	0	0	Cre06.g273950.t1.2	Cre06.g273950	HFO7	Histone H4	Identified as nucleosomal histone H4 (Creinhardtii_v5.6; phytozome.jgi.doe.gov; Merchant et al., 2007. doi: 10.1126/science.1143609). Gene expression might be DNA-replication-dependent (Fabry et al., 1995. doi: 10.1007/BF00326431).	Histone H4	GO:0005634 nucleus GO:0000786 nucleosome GO:0005694 chromosome	GO:0051276 Chromosome Organization (451) GO:0006333 Chromatin Assembly or Disassembly (118) GO:0022607 Cellular Component Assembly (636) GO:0065004 Protein-DNA Complex Assembly (144) GO:0031497 Chromatin Assembly (114) GO:0034728 Nucleosome Organization (122) GO:0006325 Chromatin Organization (311) GO:0043933 Protein-Containing Complex Subunit Organization (538) GO:0006334 Nucleosome Assembly (11…		PF15511 Centromere kinetochore component CENP-T	KOG3467 Histone H4	K11254 histone H4	PTHR10484 HISTONE H4	AT1G07820 (0) AT3G53730 (0) AT1G07660 (0) AT2G28740 (HIS4) (0) AT3G45930 (0) AT5G59970 (0) AT3G46320 (0) AT5G59690 (0)
Chromatin Assembly	Nucleosome Assembly	0	0	0	0	0	0	0	0	0	0	0	Cre06.g274300.t1.2	Cre06.g274300	HFO5	Histone H4	Identified as nucleosomal histone H4 (Creinhardtii_v5.6; phytozome.jgi.doe.gov; Merchant et al., 2007. doi: 10.1126/science.1143609). Gene expression might be DNA-replication-dependent (Fabry et al., 1995. doi: 10.1007/BF00326431).	Histone H4	GO:0005634 nucleus GO:0000786 nucleosome GO:0005694 chromosome	GO:0051276 Chromosome Organization (451) GO:0006333 Chromatin Assembly or Disassembly (118) GO:0022607 Cellular Component Assembly (636) GO:0065004 Protein-DNA Complex Assembly (144) GO:0031497 Chromatin Assembly (114) GO:0034728 Nucleosome Organization (122) GO:0006325 Chromatin Organization (311) GO:0043933 Protein-Containing Complex Subunit Organization (538) GO:0006334 Nucleosome Assembly (11…		PF15511 Centromere kinetochore component CENP-T	KOG3467 Histone H4	K11254 histone H4	PTHR10484 HISTONE H4	AT1G07820 (0) AT3G53730 (0) AT1G07660 (0) AT2G28740 (HIS4) (0) AT3G45930 (0) AT5G59970 (0) AT3G46320 (0) AT5G59690 (0)
Chromatin Assembly	Nucleosome Assembly	0	0	0	0	0	0	0	0	0	0	0	Cre06.g274900.t1.2	Cre06.g274900	HFO4	Histone H4	Identified as nucleosomal histone H4 (Creinhardtii_v5.6; phytozome.jgi.doe.gov; Merchant et al., 2007. doi: 10.1126/science.1143609). Gene expression might be DNA-replication-dependent (Fabry et al., 1995. doi: 10.1007/BF00326431). Further characterized by Top-Down Mass Spectometry (Khan et al., 2018. doi: 10.1021/acs.jproteome.7b00780).	Histone H4	GO:0005634 nucleus GO:0000786 nucleosome GO:0005694 chromosome	GO:0051276 Chromosome Organization (451) GO:0006333 Chromatin Assembly or Disassembly (118) GO:0022607 Cellular Component Assembly (636) GO:0065004 Protein-DNA Complex Assembly (144) GO:0031497 Chromatin Assembly (114) GO:0034728 Nucleosome Organization (122) GO:0006325 Chromatin Organization (311) GO:0043933 Protein-Containing Complex Subunit Organization (538) GO:0006334 Nucleosome Assembly (11…		PF15511 Centromere kinetochore component CENP-T	KOG3467 Histone H4	K11254 histone H4	PTHR10484 HISTONE H4	AT1G07820 (0) AT3G53730 (0) AT1G07660 (0) AT2G28740 (HIS4) (0) AT3G45930 (0) AT5G59970 (0) AT3G46320 (0) AT5G59690 (0)
Chromatin Assembly	Nucleosome Assembly	0	0	0	0	0	0	0	0	0	0	0	Cre12.g508150.t1.2	Cre12.g508150		NURF (Nucleosome Remodeling Factor) Complex	CHR11 in Arabidopsis: A chromatin-remodeling factor belongs to the SWI2/SNF2 family (Huanca-Mamani et al., 2005. doi: 10.1073/pnas.0508186102)	(M=1) K11654 - SWI/SNF-related matrix-associated actin-dependent regulator of chromatin subfamily A member 5 [EC:3.6.4.-]	GO:0005634 nucleus GO:0016589 NURF complex	GO:0051276 Chromosome Organization (451) GO:0006333 Chromatin Assembly or Disassembly (118) GO:0022607 Cellular Component Assembly (636) GO:0016584 Nucleosome Positioning (5) GO:0031497 Chromatin Assembly (114) GO:0034728 Nucleosome Organization (122) GO:0006325 Chromatin Organization (311) GO:0006338 Chromatin Remodeling (42) GO:0043933 Protein-Containing Complex Subunit Organization (538) GO:00…	2.7.11.17 Calcium/calmodulin-dependent protein kinase.	PF04851 Type III restriction enzyme, res subunit PF09110 HAND PF00271 Helicase conserved C-terminal domain PF09111 SLIDE		K11654 SWI/SNF-related matrix-associated actin-dependent regulator of chromatin subfamily A member 5 [EC:3.6.4.-]	PTHR10799 SWI/SNF-RELATED MATRIX-ASSOCIATED ACTIN-DEPENDENT REGULATOR OF CHROMATIN SUBFAMILY-RELATED PTHR10799:SF691	AT5G18620 (CHR17) (0) AT3G06400 (CHR11) (0)
Chromatin Assembly	Nucleosome Assembly	0	0	0	0	0	0	0	0	0	0	0	Cre12.g523200.t1.1	Cre12.g523200	NURF55	NURF (Nucleosome Remodeling Factor) Complex	NURF55 in D. melanogaster: contains a conserved WD repeat. Might be a component of chromatin associated complexs and interacts with chromatin indirectly (Alkhatib and Landry, 2011. doi: 10.1016/j.febslet.2011.09.003).	Nucleosome remodeling factor	GO:0005634 nucleus	GO:0051276 Chromosome Organization (451) GO:0006333 Chromatin Assembly or Disassembly (118) GO:0022607 Cellular Component Assembly (636) GO:0051726 Regulation of Cell Cycle (172) GO:0045787 Positive Regulation of Cell Cycle (27) GO:0031497 Chromatin Assembly (114) GO:0032502 Developmental Process (191) GO:0032501 Multicellular Organismal Process (116) GO:0006325 Chromatin Organization (311) GO:00…		PF00400 WD domain, G-beta repeat PF12265 Histone-binding protein RBBP4 or subunit C of CAF1 complex		K10752 histone-binding protein RBBP4	PTHR22850 WD40 REPEAT FAMILY PTHR22850:SF82 HISTONE-BINDING PROTEIN RBBP7	AT5G58230 (MSI1) (1) AT4G35050 (MSI3) (0) AT2G16780 (MSI2) (0)
Chromatin Assembly	Nucleosome Assembly	0	0	0	0	0	0	0	0	0	0	0	Cre12.g540076.t1.1	Cre12.g540076	SPT16-related	FACT Complex	SPT16 in Arabidopsis: A component of the FACT complex which interacts with histone and DNA for nuclesome assembly. FACT in plants interacts with RNA Pol II and mediated gene transcription (Grasser et al., 2020. doi: 10.3389/fpls.2020.00085).	(M=1) PTHR13980 - CDC68 RELATED	GO:0035101 FACT complex	GO:0051276 Chromosome Organization (451) GO:0006333 Chromatin Assembly or Disassembly (118) GO:0045893 Positive Regulation of Transcription, DNA-Templated (99) GO:0032784 Regulation of DNA-Templated Transcription, Elongation (35) GO:0034728 Nucleosome Organization (122) GO:0006325 Chromatin Organization (311) GO:1903508 Positive Regulation of Nucleic Acid-Templated Transcription (107) GO:0006368 …		PF08512 Histone chaperone Rttp106-like PF00557 Metallopeptidase family M24 PF08644 FACT complex subunit (SPT16/CDC68) PF14826 FACT complex subunit SPT16 N-terminal lobe domain			PTHR13980 CDC68 RELATED PTHR13980:SF15 FACT COMPLEX SUBUNIT SPT16	AT4G10670 (GTC2) (0) AT4G10710 (SPT16) (0)
Chromatin Assembly	Nucleosome Assembly	0	0	0	0	0	0	0	0	0	0	0	Cre08.g382590.t2.1	Cre08.g382590	ARP6-related	SWR1 (SWI2/SNF2-Related 1) Complex	ARP6 in Arabidopsis: A component of the SWR1 complex which mediated the deopsition of H2A.Z-H2B dimer. SWR1 complex is a key regulator of gene transcription in Arabidopsis. ARP6 mutant has multiple defects in plant development (Aslam et al., 2019. doi: 10.3390/cells8121621).		GO:0005634 nucleus GO:0000812 Swr1 complex	GO:0006974 Cellular Response to DNA Damage Stimulus (289) GO:0051301 Cell Division (49) GO:0051276 Chromosome Organization (451) GO:0006281 DNA Repair (262) GO:2000242 Negative Regulation of Reproductive Process (6) GO:0032502 Developmental Process (191) GO:0034728 Nucleosome Organization (122) GO:0032501 Multicellular Organismal Process (116) GO:0006325 Chromatin Organization (311) GO:0043486 Hi…		PF00022 Actin	KOG0680 Actin-related protein - Arp6p	K11662 actin-related protein 6	PTHR11937 ACTIN PTHR11937:SF47 ACTIN-RELATED PROTEIN 6	AT3G33520 (ARP6) (0)
Chromatin Assembly	Nucleosome Assembly	0	0	0	0	0	0	0	0	0	0	0	Cre12.g513150.t1.2	Cre12.g513150	MIA40		DEK in human: Chromatin-associated protein involved in DNA repair during DNA replication and chromosome regulation (Deutzmann et al., 2015. doi: 10.1038/onc.2014.346). Note: not sure how this gene is annotated with MIA40, a mitochondrial protein, by JGI	Mia40, mitochondrial intermembrane space protein involved in protein import.	GO:0005634 nucleus	GO:0006302 Double-Strand Break Repair (95) GO:0006974 Cellular Response to DNA Damage Stimulus (289) GO:0006281 DNA Repair (262) GO:2001020 Regulation of Response to DNA Damage Stimulus (15) GO:2000779 Regulation of Double-Strand Break Repair (5) GO:0006282 Regulation of DNA Repair (10) GO:0006950 Response to Stress (606) GO:0006259 DNA Metabolic Process (391) GO:0033554 Cellular Response to Stre…		PF08766 DEK C terminal domain	KOG2266 Chromatin-associated protein Dek and related proteins, contains SAP DNA binding domain	K17046 DEK; protein DEK	PTHR13468 DEK PROTEIN	AT3G48710 (0) AT5G63550 (0) AT5G55660 (0) AT4G26630 (0)
Chromatin Assembly	Other/Less characterized	0	0	0	0	0	0	0	0	0	0	0	Cre02.g073550.t1.2	Cre02.g073550				(M=2) K11279 - nucleosome assembly protein 1-like 1	GO:0005634 nucleus	GO:0051276 Chromosome Organization (451) GO:0006333 Chromatin Assembly or Disassembly (118) GO:0022607 Cellular Component Assembly (636) GO:0065004 Protein-DNA Complex Assembly (144) GO:0031497 Chromatin Assembly (114) GO:0034728 Nucleosome Organization (122) GO:0006325 Chromatin Organization (311) GO:0043933 Protein-Containing Complex Subunit Organization (538) GO:0006334 Nucleosome Assembly (11…		PF00956 Nucleosome assembly protein (NAP)	KOG1507 Nucleosome assembly protein NAP-1	K11279 nucleosome assembly protein 1-like 1	PTHR11875 TESTIS-SPECIFIC Y-ENCODED PROTEIN PTHR11875:SF7 NUCLEOSOME ASSEMBLY PROTEIN
Chromatin Assembly	Other/Less characterized	0	0	0	0	0	0	0	0	0	0	0	Cre02.g095082.t1.1	Cre02.g095082				(M=1) PTHR11875:SF19 - NUCLEOSOME ASSEMBLY PROTEIN (FRAGMENT)	GO:0005634 nucleus GO:0016021 integral component of membrane GO:0016020 membrane	GO:0051276 Chromosome Organization (451) GO:0006333 Chromatin Assembly or Disassembly (118) GO:0022607 Cellular Component Assembly (636) GO:0065004 Protein-DNA Complex Assembly (144) GO:0031497 Chromatin Assembly (114) GO:0034728 Nucleosome Organization (122) GO:0006325 Chromatin Organization (311) GO:0043933 Protein-Containing Complex Subunit Organization (538) GO:0006334 Nucleosome Assembly (11…		PF00956 Nucleosome assembly protein (NAP)			PTHR11875 TESTIS-SPECIFIC Y-ENCODED PROTEIN	AT1G74560 (NRP1) (0) AT1G18800 (NRP2) (0)
Chromatin Assembly	Other/Less characterized	0	0	0	0	0	0	0	0	0	0	0	Cre06.g278128.t1.1	Cre06.g278128		Histone acetyltransferase		(M=8) PTHR10629 - CYTOSINE-SPECIFIC METHYLTRANSFERASE	GO:0005634 nucleus GO:0000786 nucleosome	GO:0051276 Chromosome Organization (451) GO:0006333 Chromatin Assembly or Disassembly (118) GO:0022607 Cellular Component Assembly (636) GO:0065004 Protein-DNA Complex Assembly (144) GO:0031497 Chromatin Assembly (114) GO:0034728 Nucleosome Organization (122) GO:0006325 Chromatin Organization (311) GO:0043933 Protein-Containing Complex Subunit Organization (538) GO:0006334 Nucleosome Assembly (11…	2.3.1.48 Histone acetyltransferase.				PTHR10629 CYTOSINE-SPECIFIC METHYLTRANSFERASE
Chromatin Assembly	Other/Less characterized	0	0	0	0	0	0	0	0	0	0	0	Cre06.g307600.t1.2	Cre06.g307600				(M=1) PTHR11875//PTHR11875:SF47 - TESTIS-SPECIFIC Y-ENCODED PROTEIN	GO:0005634 nucleus	GO:0051276 Chromosome Organization (451) GO:0006333 Chromatin Assembly or Disassembly (118) GO:0022607 Cellular Component Assembly (636) GO:0065004 Protein-DNA Complex Assembly (144) GO:0031497 Chromatin Assembly (114) GO:0034728 Nucleosome Organization (122) GO:0006325 Chromatin Organization (311) GO:0043933 Protein-Containing Complex Subunit Organization (538) GO:0006334 Nucleosome Assembly (11…		PF00956 Nucleosome assembly protein (NAP)	KOG1508 DNA replication factor/protein phosphatase inhibitor SET/SPR-2	K11290 template-activating factor I	PTHR11875 TESTIS-SPECIFIC Y-ENCODED PROTEIN PTHR11875:SF49	AT1G74560 (NRP1) (0) AT1G18800 (NRP2) (0)
Chromatin Assembly	Other/Less characterized	0	0	0	0	0	0	0	0	0	0	0	Cre09.g416350.t1.2	Cre09.g416350				(M=2) K11279 - nucleosome assembly protein 1-like 1	GO:0005634 nucleus	GO:0051276 Chromosome Organization (451) GO:0006333 Chromatin Assembly or Disassembly (118) GO:0022607 Cellular Component Assembly (636) GO:0065004 Protein-DNA Complex Assembly (144) GO:0031497 Chromatin Assembly (114) GO:0034728 Nucleosome Organization (122) GO:0006325 Chromatin Organization (311) GO:0043933 Protein-Containing Complex Subunit Organization (538) GO:0006334 Nucleosome Assembly (11…		PF00956 Nucleosome assembly protein (NAP)	KOG1507 Nucleosome assembly protein NAP-1	K11279 nucleosome assembly protein 1-like 1	PTHR11875 TESTIS-SPECIFIC Y-ENCODED PROTEIN	AT4G26110 (P1;1) (0) AT3G13782 (P1;4) (0) AT2G19480 (P1;2) (0) AT5G56950 (P1;3) (0)
Chromosome Organization	Chromosome Condensation	1	0	0	0	0	1	1	1	0	4	0	Cre02.g086650.t1.2	Cre02.g086650	SMC2	Condensin Complex	Subunit of the condensin complex (type I & II) which is required for chromosome condensation (Hirano, 2012. doi: 10.1101/gad.194746.112; Chlamydomonas: Zones et al., 2015. doi:10.1105/tpc.15.00498)	Structural Maintenance of Chromosomes protein	GO:0005694 chromosome GO:0005634 nucleus	GO:0007059 Chromosome Segregation (76) GO:0007076 Mitotic Chromosome Condensation (11) GO:0000278 Mitotic Cell Cycle (171) GO:0000070 Mitotic Sister Chromatid Segregation (44) GO:0051276 Chromosome Organization (451) GO:0030261 Chromosome Condensation (17) GO:0000819 Sister Chromatid Segregation (58) GO:0048285 Organelle Fission (101) GO:0022402 Cell Cycle Process (217) GO:0007049 Cell Cycle (314…		PF13476 AAA domain PF06470 SMC proteins Flexible Hinge Domain		K06674 structural maintenance of chromosome 2	PTHR18937 STRUCTURAL MAINTENANCE OF CHROMOSOMES SMC FAMILY MEMBER PTHR18937:SF9 STRUCTURAL MAINTENANCE OF CHROMOSOMES SMC2	AT3G47460 (ATSMC2) (0) AT5G62410 (SMC2-1) (0)
Chromosome Organization	Chromosome Condensation	1	1	0	0	0	1	1	1	0	5	0	Cre12.g493400.t1.1	Cre12.g493400	SMC4	Condensin Complex	Subunit of the condensin complex (type I & II) which is required for chromosome condensation (Hirano, 2012. doi: 10.1101/gad.194746.112; Chlamydomonas: Zones et al., 2015. doi:10.1105/tpc.15.00498)	Structural Maintenance of Chromosomes protein	GO:0005694 chromosome GO:0005634 nucleus GO:0008278 cohesin complex	GO:0007059 Chromosome Segregation (76) GO:0000278 Mitotic Cell Cycle (171) GO:0000070 Mitotic Sister Chromatid Segregation (44) GO:0007064 Mitotic Sister Chromatid Cohesion (13) GO:0007062 Sister Chromatid Cohesion (28) GO:0051276 Chromosome Organization (451) GO:0000819 Sister Chromatid Segregation (58) GO:0048285 Organelle Fission (101) GO:0022402 Cell Cycle Process (217) GO:0007049 Cell Cycle …		PF13555 P-loop containing region of AAA domain PF06470 SMC proteins Flexible Hinge Domain		K06675 structural maintenance of chromosome 4	PTHR18937 STRUCTURAL MAINTENANCE OF CHROMOSOMES SMC FAMILY MEMBER PTHR18937:SF231	AT4G38062 (0)
Chromosome Organization	Chromosome Condensation	1	1	0	0	1	1	1	1	0	6	0	Cre09.g408900.t1.2	Cre09.g408900	CAPH2-related	Condensin Complex	non-SMC subunit of the type II condensin complex (Hirano, 2012. doi: 10.1101/gad.194746.112)	(M=1) KOG2359 - Uncharacterized conserved protein	GO:0005634 nucleus GO:0000793 condensed chromosome GO:0000796 condensin complex	GO:0070192 Chromosome Organization Involved in Meiotic Cell Cycle (10) GO:0007059 Chromosome Segregation (76) GO:0000278 Mitotic Cell Cycle (171) GO:0051321 Meiotic Cell Cycle (59) GO:0000070 Mitotic Sister Chromatid Segregation (44) GO:0051276 Chromosome Organization (451) GO:0051304 Chromosome Separation (28) GO:0030261 Chromosome Condensation (17) GO:0000819 Sister Chromatid Segregation (58) G…		PF06278 Protein of unknown function (DUF1032) PF16858	KOG2359 Uncharacterized conserved protein	K11490 condensin-2 complex subunit H2	PTHR14324 CONDENSIN-2 COMPLEX SUBUNIT H2 PTHR14324:SF3 CONDENSIN-2 COMPLEX SUBUNIT H2	AT3G16730 (CAPH2) (0)
Chromosome Organization	Chromosome Condensation	1	1	0	0	1	1	1	1	0	6	0	Cre10.g432500.t1.2	Cre10.g432500	CAPD2	Condensin Complex	non-SMC subunit of the type I condensin complex (Hirano, 2012. doi: 10.1101/gad.194746.112)	(M=1) KOG0414 - Chromosome condensation complex Condensin, subunit D2	GO:0005634 nucleus GO:0000799 nuclear condensin complex GO:0000779 condensed chromosome, centromeric region	GO:0070192 Chromosome Organization Involved in Meiotic Cell Cycle (10) GO:0007059 Chromosome Segregation (76) GO:0007076 Mitotic Chromosome Condensation (11) GO:0000278 Mitotic Cell Cycle (171) GO:0051321 Meiotic Cell Cycle (59) GO:0000070 Mitotic Sister Chromatid Segregation (44) GO:0051276 Chromosome Organization (451) GO:0051304 Chromosome Separation (28) GO:0030261 Chromosome Condensation (17…		PF12922 non-SMC mitotic condensation complex subunit 1, N-term PF12717 non-SMC mitotic condensation complex subunit 1	KOG0414 Chromosome condensation complex Condensin, subunit D2	K06677 condensin complex subunit 1	PTHR14222 CONDENSIN PTHR14222:SF2 CONDENSIN COMPLEX SUBUNIT 1	AT3G57060 (0)
Chromosome Organization	Chromosome Condensation	1	1	0	0	1	1	0	1	0	5	0	Cre05.g241150.t1.1	Cre05.g241150	CAPD3-related	Condensin Complex	non-SMC subunit of the type II condensin complex (Hirano, 2012. doi: 10.1101/gad.194746.112)	(M=2) PTHR14222 - CONDENSIN	GO:0000799 nuclear condensin complex GO:0000779 condensed chromosome, centromeric region	GO:0070192 Chromosome Organization Involved in Meiotic Cell Cycle (10) GO:0007059 Chromosome Segregation (76) GO:0007076 Mitotic Chromosome Condensation (11) GO:0000278 Mitotic Cell Cycle (171) GO:0051321 Meiotic Cell Cycle (59) GO:0000070 Mitotic Sister Chromatid Segregation (44) GO:0051276 Chromosome Organization (451) GO:0051304 Chromosome Separation (28) GO:0030261 Chromosome Condensation (17…		PF12717 non-SMC mitotic condensation complex subunit 1		K11491 condensin-2 complex subunit D3	PTHR14222 CONDENSIN PTHR14222:SF1 CONDENSIN	AT4G15890 (0)
Chromosome Organization	Chromosome Condensation	1	1	0	0	1	1	1	1	0	6	0	Cre13.g589300.t1.2	Cre13.g589300	CAPH-related	Condensin Complex	non-SMC subunit of the type I condensin complex (Hirano, 2012. doi: 10.1101/gad.194746.112)	(M=1) KOG2328 - Chromosome condensation complex Condensin, subunit H	GO:0000796 condensin complex GO:0000799 nuclear condensin complex	GO:0007059 Chromosome Segregation (76) GO:0007076 Mitotic Chromosome Condensation (11) GO:0000278 Mitotic Cell Cycle (171) GO:0000070 Mitotic Sister Chromatid Segregation (44) GO:0051345 Positive Regulation of Hydrolase Activity (48) GO:0051276 Chromosome Organization (451) GO:0030261 Chromosome Condensation (17) GO:0000819 Sister Chromatid Segregation (58) GO:0032781 Positive Regulation of ATPas…		PF05786 Condensin complex subunit 2	KOG2328 Chromosome condensation complex Condensin, subunit H		PTHR13108 FAMILY NOT NAMED	AT2G32590 (CAPH) (0)
Chromosome Organization	Chromosome Condensation	1	1	0	0	1	0	0	1	0	4	0	Cre08.g362500.t1.2	Cre08.g362500	CAPG-related	Condensin Complex	non-SMC subunit of the type I condensin complex (Hirano, 2012. doi: 10.1101/gad.194746.112) Human: NCAPG (Condensin complex subunit 3), chromosome-associated polypeptide G, subunit of condensin I (Liu et al., 2018. doi: 10.1139/cjpp-2018-0195) Arabidopsis: CAP-G (AT5G37630; a.k.a EMB2656), CAP-G subunit of condensin I (Munico et al., 2021. doi: 10.1111/nph.17221)		GO:0000796 condensin complex GO:0000793 condensed chromosome	GO:0007059 Chromosome Segregation (76) GO:0007076 Mitotic Chromosome Condensation (11) GO:0000278 Mitotic Cell Cycle (171) GO:0000070 Mitotic Sister Chromatid Segregation (44) GO:0051276 Chromosome Organization (451) GO:0030261 Chromosome Condensation (17) GO:0000819 Sister Chromatid Segregation (58) GO:0048285 Organelle Fission (101) GO:0022402 Cell Cycle Process (217) GO:0007049 Cell Cycle (314…					PTHR14418 CONDENSIN COMPLEX SUBUNIT 3-RELATED	AT5G37630 (EMB2656) (0)
Chromosome Organization	Other/Less characterized	0	0	0	0	0	0	0	0	0	0	0	Cre12.g498450.t1.2	Cre12.g498450				(M=1) PTHR22870:SF100 - REGULATOR OF CHROMOSOME CONDENSATION	GO:0005737 cytoplasm GO:0000790 nuclear chromatin	GO:0051225 Spindle Assembly (16) GO:0000278 Mitotic Cell Cycle (171) GO:0070507 Regulation of Microtubule Cytoskeleton Organization (14) GO:0022607 Cellular Component Assembly (636) GO:0051726 Regulation of Cell Cycle (172) GO:0007051 Spindle Organization (41) GO:0007052 Mitotic Spindle Organization (29) GO:0007088 Regulation of Mitotic Nuclear Division (26) GO:0060236 Regulation of Mitotic Spind…		PF00415 Regulator of chromosome condensation (RCC1) repeat	KOG1427 Uncharacterized conserved protein, contains RCC1 domain	K11493 regulator of chromosome condensation	PTHR22870 REGULATOR OF CHROMOSOME CONDENSATION PTHR22870:SF218
Chromosome Organization	Sister Chromatid Cohesion	1	1	0	0	1	1	1	1	0	6	0	Cre15.g635800.t1.1	Cre15.g635800	SMC1	Cohesin Complex	Subunit of the cohesin complex (Peters et al., 2008. doi: 10.1101/gad.1724308; Chlamydomonas: Zones et al., 2015. doi:10.1105/tpc.15.00498)	Structural Maintenance of Chromosomes protein	GO:0008278 cohesin complex GO:0005634 nucleus GO:0005694 chromosome	GO:0007059 Chromosome Segregation (76) GO:0000278 Mitotic Cell Cycle (171) GO:0000070 Mitotic Sister Chromatid Segregation (44) GO:0007064 Mitotic Sister Chromatid Cohesion (13) GO:0007062 Sister Chromatid Cohesion (28) GO:0051276 Chromosome Organization (451) GO:0000819 Sister Chromatid Segregation (58) GO:0048285 Organelle Fission (101) GO:0022402 Cell Cycle Process (217) GO:0007049 Cell Cycle …		PF13476 AAA domain	KOG0018 Structural maintenance of chromosome protein 1 (sister chromatid cohesion complex Cohesin, subunit SMC1)	K06636 structural maintenance of chromosome 1	PTHR18937 STRUCTURAL MAINTENANCE OF CHROMOSOMES SMC FAMILY MEMBER PTHR18937:SF177	AT3G54670 (SMC1) (0)
Chromosome Organization	Sister Chromatid Cohesion	0	1	0	0	0	0	0	1	0	2	0	Cre10.g445650.t1.2	Cre10.g445650	SMC3	Cohesin Complex	Subunit of the cohesin complex (Peters et al., 2008. doi: 10.1101/gad.1724308; Chlamydomonas: Zones et al., 2015. doi:10.1105/tpc.15.00498)	Structural Maintenance of Chromosomes protein	GO:0005694 chromosome GO:0005737 cytoplasm GO:0000785 chromatin GO:0005819 spindle GO:0016363 nuclear matrix GO:0009506 plasmodesma GO:0005634 nucleus	GO:0007059 Chromosome Segregation (76) GO:0007062 Sister Chromatid Cohesion (28) GO:0051276 Chromosome Organization (451) GO:0000819 Sister Chromatid Segregation (58) GO:0022402 Cell Cycle Process (217) GO:0007049 Cell Cycle (314) GO:0098813 Nuclear Chromosome Segregation (67)		PF13304 AAA domain PF06470 SMC proteins Flexible Hinge Domain		K06669 structural maintenance of chromosome 3 (chondroitin sulfate proteoglycan 6)	PTHR18937 STRUCTURAL MAINTENANCE OF CHROMOSOMES SMC FAMILY MEMBER PTHR18937:SF236	AT2G27170 (SMC3) (0)
Chromosome Organization	Sister Chromatid Cohesion	1	0	0	0	1	1	0	1	0	4	0	Cre09.g412450.t1.1	Cre09.g412450	SCC1-related 1	Cohesin Complex	non-SMC subunit of the cohesin complex, serves as a bridge connecting SMC1 and 3 (Peters et al., 2008. doi: 10.1101/gad.1724308)	(M=4) PTHR12585 - SCC1 / RAD21 FAMILY MEMBER	GO:0000228 nuclear chromosome GO:0008278 cohesin complex GO:0000798 nuclear cohesin complex	GO:0007059 Chromosome Segregation (76) GO:0006302 Double-Strand Break Repair (95) GO:0006974 Cellular Response to DNA Damage Stimulus (289) GO:0007062 Sister Chromatid Cohesion (28) GO:0051276 Chromosome Organization (451) GO:0006281 DNA Repair (262) GO:0000819 Sister Chromatid Segregation (58) GO:0006950 Response to Stress (606) GO:0006259 DNA Metabolic Process (391) GO:0033554 Cellular Response…		PF04824 Conserved region of Rad21 / Rec8 like protein PF04825 N terminus of Rad21 / Rec8 like protein			PTHR12585 SCC1 / RAD21 FAMILY MEMBER	AT3G59550 (SYN3) (0)
Chromosome Organization	Sister Chromatid Cohesion	0	1	1	0	0	1	1	1	0	5	0	Cre09.g414350.t1.1	Cre09.g414350	SCC1-related 2	Cohesin Complex	non-SMC subunit of the cohesin complex, serves as a bridge connecting SMC1 and 3 (Peters et al., 2008. doi: 10.1101/gad.1724308)	(M=4) PTHR12585 - SCC1 / RAD21 FAMILY MEMBER	GO:0008278 cohesin complex GO:0000798 nuclear cohesin complex	GO:0007059 Chromosome Segregation (76) GO:0006302 Double-Strand Break Repair (95) GO:0006974 Cellular Response to DNA Damage Stimulus (289) GO:0007062 Sister Chromatid Cohesion (28) GO:0051276 Chromosome Organization (451) GO:0006281 DNA Repair (262) GO:0000819 Sister Chromatid Segregation (58) GO:0006950 Response to Stress (606) GO:0006259 DNA Metabolic Process (391) GO:0033554 Cellular Response…		PF04825 N terminus of Rad21 / Rec8 like protein			PTHR12585 SCC1 / RAD21 FAMILY MEMBER	AT3G59550 (SYN3) (0)
Chromosome Organization	Sister Chromatid Cohesion	1	1	0	0	0	0	0	0	0	2	0	Cre06.g278269.t1.1	Cre06.g278269	SCC2	Cohesin Complex	non-SMC subunit of the cohesin complex (Chlamydomonas: Zones et al., 2015. doi:10.1105/tpc.15.00498).	(M=1) KOG1020 - Sister chromatid cohesion protein SCC2/Nipped-B	GO:0005634 nucleus GO:0000790 nuclear chromatin GO:0000785 chromatin GO:0000228 nuclear chromosome GO:0090694 Scc2-Scc4 cohesin loading complex	GO:0000724 Double-Strand Break Repair via Homologous Recombination (63) GO:0007059 Chromosome Segregation (76) GO:0007076 Mitotic Chromosome Condensation (11) GO:0006302 Double-Strand Break Repair (95) GO:0000278 Mitotic Cell Cycle (171) GO:0000070 Mitotic Sister Chromatid Segregation (44) GO:0007064 Mitotic Sister Chromatid Cohesion (13) GO:0006974 Cellular Response to DNA Damage Stimulus (289) …		PF12765 HEAT repeat associated with sister chromatid cohesion PF12830 Sister chromatid cohesion C-terminus	KOG1020 Sister chromatid cohesion protein SCC2/Nipped-B	K06672 cohesin loading factor subunit SCC2	PTHR21704 NIPPED-B-LIKE PROTEIN (DELANGIN) SCC2-RELATED	AT4G38550 (0) AT2G20950 (0) AT2G20960 (pEARLI4) (0) AT5G15540 (EMB2773) (0) AT4G38560 (0) AT5G11140 (0)
Chromosome Organization	Sister Chromatid Cohesion	1	1	0	0	1	1	0	1	0	5	0	Cre01.g032550.t1.1	Cre01.g032550	CGL127/PDS5-related	Cohesin Complex	Pds5 in yeast and fly: A cohesin-associated factor required for cohesion maintenance (Peters et al., 2008. doi: 10.1101/gad.1724308). Pds5 in yeast promotes and maintains the acetylation of SMC3 subunit during the S-phase (Chan et al., 2013. doi: 10.1073/pnas.1306900110).	(M=1) PTHR12663 - ANDROGEN INDUCED INHIBITOR OF PROLIFERATION (AS3) / PDS5-RELATED	GO:0005634 nucleus GO:0000785 chromatin	GO:0007059 Chromosome Segregation (76) GO:0000278 Mitotic Cell Cycle (171) GO:0000070 Mitotic Sister Chromatid Segregation (44) GO:0007064 Mitotic Sister Chromatid Cohesion (13) GO:0006974 Cellular Response to DNA Damage Stimulus (289) GO:0007062 Sister Chromatid Cohesion (28) GO:0051276 Chromosome Organization (451) GO:0006281 DNA Repair (262) GO:0000819 Sister Chromatid Segregation (58) GO:0006…				K11267 sister chromatid cohesion protein PDS5	PTHR12663 ANDROGEN INDUCED INHIBITOR OF PROLIFERATION (AS3) / PDS5-RELATED PTHR12663:SF0 PRECOCIOUS DISSOCIATION OF SISTERS 5, ISOFORM A	AT1G77600 (0) AT5G47690 (0)
Chromosome Organization	Sister Chromatid Cohesion	1	1	0	0	0	1	1	1	0	5	0	Cre12.g542400.t1.1	Cre12.g542400	ESCO-related	Cohesin Complex	ESCO1/2 in human: Acetylation of cohesin component SMC3 to promote cohesion (Wu and Yu, 2012. doi: 10.1186/2045-3701-2-5)	(M=1) PTHR11076//PTHR11076:SF4 - DNA REPAIR POLYMERASE UMUC / TRANSFERASE FAMILY MEMBER // SUBFAMILY NOT NAMED		GO:0007059 Chromosome Segregation (76) GO:0045132 Meiotic Chromosome Segregation (15) GO:0000278 Mitotic Cell Cycle (171) GO:0051321 Meiotic Cell Cycle (59) GO:0000070 Mitotic Sister Chromatid Segregation (44) GO:0007062 Sister Chromatid Cohesion (28) GO:0051276 Chromosome Organization (451) GO:0006275 Regulation of DNA Replication (13) GO:0000819 Sister Chromatid Segregation (58) GO:0006260 DNA …		PF13880 ESCO1/2 acetyl-transferase PF13878 zinc-finger of acetyl-transferase ESCO			PTHR11076 DNA REPAIR POLYMERASE UMUC / TRANSFERASE FAMILY MEMBER PTHR11076:SF34 PROTEIN UMUC	AT5G44750 (REV1) (0)
Chromosome Organization	Sister Chromatid Cohesion	0	1	0	0	0	1	0	1	0	3	0	Cre12.g532650.t1.2	Cre12.g532650		SMC Loading Complex		(M=1) PF10345 - Cohesin loading factor	GO:0000785 chromatin GO:0032116 SMC loading complex	GO:0007059 Chromosome Segregation (76) GO:0000278 Mitotic Cell Cycle (171) GO:0000070 Mitotic Sister Chromatid Segregation (44) GO:0007064 Mitotic Sister Chromatid Cohesion (13) GO:0007062 Sister Chromatid Cohesion (28) GO:0051276 Chromosome Organization (451) GO:0000819 Sister Chromatid Segregation (58) GO:0048285 Organelle Fission (101) GO:0022402 Cell Cycle Process (217) GO:0007049 Cell Cycle …					PTHR21394 UNCHARACTERIZED
Chromosome Organization	Sister Chromatid Cohesion	0	1	0	0	1	0	0	0	0	2	0	Cre07.g322300.t1.1	Cre07.g322300	XPD4	DNA helicase	Chl1 DNA helicase in yeast: Promotes sister chromatid cohesion by recruiting Scc2 to DNA (Shen and Skibbens, 2017. doi: 10.1371/journal.pone.0188739).	(M=1) PTHR11472:SF5 - CHL1 HELICASE HOMOLOG	GO:0005634 nucleus	GO:0032508 DNA Duplex Unwinding (52) GO:0007059 Chromosome Segregation (76) GO:0007062 Sister Chromatid Cohesion (28) GO:0051276 Chromosome Organization (451) GO:0000819 Sister Chromatid Segregation (58) GO:0022402 Cell Cycle Process (217) GO:0007049 Cell Cycle (314) GO:0032392 DNA Geometric Change (52) GO:0034085 Establishment of Sister Chromatid Cohesion (7) GO:0071103 DNA Conformation Change (…	3.6.4.13 RNA helicase.	PF06733 DEAD_2 PF13307 Helicase C-terminal domain	KOG1133 Helicase of the DEAD superfamily	K11273 chromosome transmission fidelity protein 1 [EC:3.6.4.13]	PTHR11472 DNA REPAIR DEAD HELICASE RAD3/XP-D SUBFAMILY MEMBER PTHR11472:SF41 ATP-DEPENDENT DNA HELICASE DDX11-RELATED	AT1G79890 (0)
Chromosome Organization	Sister Chromatid Cohesion	0	0	0	0	0	1	0	0	0	1	0	Cre11.g467748.t1.1	Cre11.g467748		Cohesin Complex			GO:0008278 cohesin complex	GO:0007059 Chromosome Segregation (76) GO:0007062 Sister Chromatid Cohesion (28) GO:0051276 Chromosome Organization (451) GO:0000819 Sister Chromatid Segregation (58) GO:0022402 Cell Cycle Process (217) GO:0007049 Cell Cycle (314) GO:0098813 Nuclear Chromosome Segregation (67)
Chromosome Organization	Sister Chromatid Cohesion	0	0	0	0	0	0	0	0	0	0	0	Cre12.g554650.t1.2	Cre12.g554650	REC8	Cohesin Complex		(M=1) PTHR12585:SF5 - COHESIN SUBUNIT RAD21	GO:0000228 nuclear chromosome GO:0008278 cohesin complex GO:0000798 nuclear cohesin complex	GO:0007059 Chromosome Segregation (76) GO:0006302 Double-Strand Break Repair (95) GO:0006974 Cellular Response to DNA Damage Stimulus (289) GO:0007062 Sister Chromatid Cohesion (28) GO:0051276 Chromosome Organization (451) GO:0006281 DNA Repair (262) GO:0000819 Sister Chromatid Segregation (58) GO:0006950 Response to Stress (606) GO:0006259 DNA Metabolic Process (391) GO:0033554 Cellular Response…		PF04824 Conserved region of Rad21 / Rec8 like protein PF04825 N terminus of Rad21 / Rec8 like protein	KOG1213 Sister chromatid cohesion complex Cohesin, subunit RAD21/SCC1		PTHR12585 SCC1 / RAD21 FAMILY MEMBER
Chromosome Organization	Sister Chromatid Cohesion	0	0	0	0	0	0	0	0	0	0	0	Cre11.g467746.t1.1	Cre11.g467746		Cohesin Complex		(M=4) PTHR12585 - SCC1 / RAD21 FAMILY MEMBER	GO:0008278 cohesin complex GO:0000798 nuclear cohesin complex	GO:0007059 Chromosome Segregation (76) GO:0006302 Double-Strand Break Repair (95) GO:0006974 Cellular Response to DNA Damage Stimulus (289) GO:0007062 Sister Chromatid Cohesion (28) GO:0051276 Chromosome Organization (451) GO:0006281 DNA Repair (262) GO:0000819 Sister Chromatid Segregation (58) GO:0006950 Response to Stress (606) GO:0006259 DNA Metabolic Process (391) GO:0033554 Cellular Response…		PF04825 N terminus of Rad21 / Rec8 like protein			PTHR12585 SCC1 / RAD21 FAMILY MEMBER
Chromosome Organization	Other/Less characterized	0	0	0	0	1	0	0	0	1	2	0	Cre10.g429000.t2.1	Cre10.g429000		Ubiquitin-protein Ligase			GO:0005634 nucleus	GO:0007059 Chromosome Segregation (76) GO:0000278 Mitotic Cell Cycle (171) GO:0000070 Mitotic Sister Chromatid Segregation (44) GO:0016567 Protein Ubiquitination (222) GO:0051276 Chromosome Organization (451) GO:0051304 Chromosome Separation (28) GO:0044772 Mitotic Cell Cycle Phase Transition (43) GO:0031145 Anaphase-Promoting Complex-Dependent Catabolic Process (8) GO:0019941 Modification-Depend…	6.3.2.19 Ubiquitin--protein ligase.	PF00179 Ubiquitin-conjugating enzyme	KOG0419 Ubiquitin-protein ligase
Chromosome Organization	Other/Less characterized	0	0	0	0	0	0	0	0	0	0	0	Cre10.g429000.t1.1	Cre10.g429000		Ubiquitin-protein Ligase			GO:0005634 nucleus	GO:0007059 Chromosome Segregation (76) GO:0000278 Mitotic Cell Cycle (171) GO:0000070 Mitotic Sister Chromatid Segregation (44) GO:0016567 Protein Ubiquitination (222) GO:0051276 Chromosome Organization (451) GO:0051304 Chromosome Separation (28) GO:0044772 Mitotic Cell Cycle Phase Transition (43) GO:0031145 Anaphase-Promoting Complex-Dependent Catabolic Process (8) GO:0019941 Modification-Depend…	6.3.2.19 Ubiquitin--protein ligase.	PF00179 Ubiquitin-conjugating enzyme	KOG0419 Ubiquitin-protein ligase
Chromosome Organization	Other/Less characterized	0	1	0	0	0	0	0	0	0	1	0	Cre09.g406500.t1.1	Cre09.g406500						GO:0007059 Chromosome Segregation (76) GO:0045132 Meiotic Chromosome Segregation (15) GO:0051321 Meiotic Cell Cycle (59) GO:0007062 Sister Chromatid Cohesion (28) GO:0051276 Chromosome Organization (451) GO:0051726 Regulation of Cell Cycle (172) GO:0030261 Chromosome Condensation (17) GO:0000819 Sister Chromatid Segregation (58) GO:0032880 Regulation of Protein Localization (13) GO:1903046 Meioti…		PF07814 Wings apart-like protein regulation of heterochromatin
Chromosome Organization	Other/Less characterized	0	0	0	0	0	0	0	0	0	0	0	Cre07.g326300.t1.2	Cre07.g326300					GO:0005634 nucleus GO:0000775 chromosome, centromeric region GO:0005737 cytoplasm GO:1990423 RZZ complex	GO:0007059 Chromosome Segregation (76) GO:0000278 Mitotic Cell Cycle (171) GO:0000070 Mitotic Sister Chromatid Segregation (44) GO:0045786 Negative Regulation of Cell Cycle (54) GO:0007094 Mitotic Spindle Assembly Checkpoint (7) GO:0051276 Chromosome Organization (451) GO:0051304 Chromosome Separation (28) GO:0044772 Mitotic Cell Cycle Phase Transition (43) GO:0010948 Negative Regulation of Cell …					PTHR12205 CENTROMERE/KINETOCHORE PROTEIN ZW10 PTHR12205:SF0 SUBFAMILY NOT NAMED
Chromosome Organization	Other/Less characterized	0	0	0	0	0	0	0	0	0	0	0	Cre03.g178600.t1.1	Cre03.g178600	TOP1	DNA topoisomerase I		DNA topoisomerase I	GO:0005694 chromosome GO:0005730 nucleolus GO:0031298 replication fork protection complex	GO:0007059 Chromosome Segregation (76) GO:0051276 Chromosome Organization (451) GO:0006265 DNA Topological Change (9) GO:0006260 DNA Replication (110) GO:0006325 Chromatin Organization (311) GO:0006338 Chromatin Remodeling (42) GO:0006259 DNA Metabolic Process (391) GO:0071103 DNA Conformation Change (188)	5.99.1.2 DNA topoisomerase.	PF14370 C-terminal topoisomerase domain PF01028 Eukaryotic DNA topoisomerase I, catalytic core PF02919 Eukaryotic DNA topoisomerase I, DNA binding fragment		K03163 DNA topoisomerase I [EC:5.99.1.2]	PTHR10290 DNA TOPOISOMERASE I PTHR10290:SF3	AT4G26701 (0) AT5G55310 (TOP1B) (0) AT5G55300 (TOP1ALPHA) (0)
Chromosome Organization	Other/Less characterized	0	0	0	0	0	0	0	0	0	0	0	Cre02.g101850.t1.2	Cre02.g101850		NatA complex		(M=1) PTHR23091:SF2 - N-ACETYLTRANSFERASE SEPARATION ANXIETY	GO:0005737 cytoplasm GO:0031415 NatA complex	GO:0007059 Chromosome Segregation (76) GO:0000278 Mitotic Cell Cycle (171) GO:0000070 Mitotic Sister Chromatid Segregation (44) GO:0007064 Mitotic Sister Chromatid Cohesion (13) GO:0007062 Sister Chromatid Cohesion (28) GO:0051276 Chromosome Organization (451) GO:0000819 Sister Chromatid Segregation (58) GO:0006473 Protein Acetylation (43) GO:0006325 Chromatin Organization (311) GO:0016573 Histon…	2.3.1.88 Peptide alpha-N-acetyltransferase.	PF00583 Acetyltransferase (GNAT) family	KOG3138 Predicted N-acetyltransferase		PTHR23091 N-TERMINAL ACETYLTRANSFERASE PTHR23091:SF46 GCN5-RELATED N-ACETYLTRANSFERASE	AT5G11340 (0)
Chromosome Organization	Other/Less characterized	0	0	0	0	0	0	0	0	0	0	0	Cre16.g657150.t1.1	Cre16.g657150		NatA complex		(M=7) PTHR23091//PTHR23091:SF34 - N-TERMINAL ACETYLTRANSFERASE // SUBFAMILY NOT NAMED	GO:0005737 cytoplasm GO:0031415 NatA complex	GO:0007059 Chromosome Segregation (76) GO:0000278 Mitotic Cell Cycle (171) GO:0000070 Mitotic Sister Chromatid Segregation (44) GO:0007064 Mitotic Sister Chromatid Cohesion (13) GO:0007062 Sister Chromatid Cohesion (28) GO:0051276 Chromosome Organization (451) GO:0000819 Sister Chromatid Segregation (58) GO:0006473 Protein Acetylation (43) GO:0006325 Chromatin Organization (311) GO:0016573 Histon…		PF00583 Acetyltransferase (GNAT) family			PTHR23091 N-TERMINAL ACETYLTRANSFERASE PTHR23091:SF253	AT1G72030 (0)
Chromosome Organization	Other/Less characterized	0	0	0	0	0	0	0	0	0	0	0	Cre03.g192000.t1.2	Cre03.g192000	SEC13L			COP-II coat subunit, nucleoporin	GO:0031080 nuclear pore outer ring GO:0061700 GATOR2 complex GO:0005635 nuclear envelope GO:0035859 Seh1-associated complex	GO:0007059 Chromosome Segregation (76) GO:0000278 Mitotic Cell Cycle (171) GO:0000070 Mitotic Sister Chromatid Segregation (44) GO:0051276 Chromosome Organization (451) GO:0051315 Attachment of Mitotic Spindle Microtubules to Kinetochore (5) GO:0000819 Sister Chromatid Segregation (58) GO:0034629 Cellular Protein-Containing Complex Localization (6) GO:0070727 Cellular Macromolecule Localization (…			KOG2445 Nuclear pore complex component (sc Seh1)	K14299 nucleoporin SEH1	PTHR11024 PROTEIN TRANSPORT PROTEIN SEC13-RELATED PTHR11024:SF3 NUCLEOPORIN SEH1 (SEC13-LIKE PROTEIN)	AT1G64350 (SEH1) (0)
Chromosome Organization	Other/Less characterized	0	0	0	0	0	0	0	0	0	0	0	Cre05.g234655.t1.1	Cre05.g234655				(M=6) KOG1909 - Ran GTPase-activating protein	GO:0005634 nucleus GO:0005737 cytoplasm GO:0072357 PTW/PP1 phosphatase complex	GO:0007059 Chromosome Segregation (76) GO:0000278 Mitotic Cell Cycle (171) GO:0000070 Mitotic Sister Chromatid Segregation (44) GO:0051276 Chromosome Organization (451) GO:0051304 Chromosome Separation (28) GO:2001252 Positive Regulation of Chromosome Organization (15) GO:0044772 Mitotic Cell Cycle Phase Transition (43) GO:0090068 Positive Regulation of Cell Cycle Process (20) GO:0051726 Regulati…		PF00560 Leucine Rich Repeat PF13855 Leucine rich repeat	KOG0531 Protein phosphatase 1, regulatory subunit, and related proteins	K17550 PPP1R7, SDS22; protein phosphatase 1 regulatory subunit 7	PTHR24365 TOLL-LIKE RECEPTOR	AT5G19680 (0)
Spindle Assembly	Kinetochore	0	0	0	0	1	1	1	1	0	4	0	Cre12.g519850.t1.2	Cre12.g519850	SPC24-related	Ndc80 complex	Subunit of the Ndc80 complex connecting the kinetchore with microtubules of the mitotic spindle (Cheeseman, 2014. doi: 10.1101/cshperspect.a015826; Sundin et al., 2011. doi: 10.1091/mbc.E10-08-0671)					PF08286 Spc24 subunit of Ndc80		K11549 kinetochore protein Spc24, animal type
Spindle Assembly	Kinetochore	1	1	0	0	1	1	1	1	0	6	0	Cre16.g658600.t1.1	Cre16.g658600	SPC25-related	Ndc80 complex	Subunit of the Ndc80 complex connecting the kinetchore with microtubules of the mitotic spindle (Cheeseman, 2014. doi: 10.1101/cshperspect.a015826; Sundin et al., 2011. doi: 10.1091/mbc.E10-08-0671)	(M=1) KOG4657 - Uncharacterized conserved protein	GO:0031262 Ndc80 complex GO:0000777 condensed chromosome kinetochore	GO:0007059 Chromosome Segregation (76)		PF08234 Chromosome segregation protein Spc25	KOG4657 Uncharacterized conserved protein	K11550 kinetochore protein Spc25, animal type	PTHR14281 FAMILY NOT NAMED	AT3G48210 (SPC25) (0)
Spindle Assembly	Kinetochore	1	1	0	0	1	1	1	1	0	6	0	Cre01.g008450.t1.2	Cre01.g008450	NUF2-related	Ndc80 complex	Subunit of the Ndc80 complex connecting the kinetchore with microtubules of the mitotic spindle (Cheeseman, 2014. doi: 10.1101/cshperspect.a015826; Sundin et al., 2011. doi: 10.1091/mbc.E10-08-0671)	(M=1) PTHR21650 - MEMBRALIN/KINETOCHORE PROTEIN NUF2	GO:0031262 Ndc80 complex GO:0000776 kinetochore GO:0005623 cell GO:0000778 condensed nuclear chromosome kinetochore	GO:0007059 Chromosome Segregation (76) GO:0045132 Meiotic Chromosome Segregation (15) GO:0000278 Mitotic Cell Cycle (171) GO:0051321 Meiotic Cell Cycle (59) GO:0000070 Mitotic Sister Chromatid Segregation (44) GO:0051276 Chromosome Organization (451) GO:0051315 Attachment of Mitotic Spindle Microtubules to Kinetochore (5) GO:0000819 Sister Chromatid Segregation (58) GO:0007051 Spindle Organizatio…		PF03800 Nuf2 family	KOG4438 Centromere-associated protein NUF2	K11548 kinetochore protein Nuf2	PTHR21650 MEMBRALIN/KINETOCHORE PROTEIN NUF2 PTHR21650:SF2 KINETOCHORE PROTEIN NUF2	AT1G61000 (NUF2) (0)
Spindle Assembly	Kinetochore	1	1	0	0	1	1	1	1	0	6	0	Cre16.g672500.t1.2	Cre16.g672500	SKA1-related	Ska1 complex	Subunit of the Ska1 complex which associates with the end of microtubules and interacts with the Ndc80 complex (Cheeseman, 2014. doi: 10.1101/cshperspect.a015826).	(M=1) KOG4832 - Uncharacterized conserved protein	GO:0072686 mitotic spindle GO:0005876 spindle microtubule GO:0000940 condensed chromosome outer kinetochore	GO:0007059 Chromosome Segregation (76) GO:0000278 Mitotic Cell Cycle (171) GO:0051301 Cell Division (49) GO:0070507 Regulation of Microtubule Cytoskeleton Organization (14) GO:0031109 Microtubule Polymerization or Depolymerization (20) GO:0007017 Microtubule-Based Process (251) GO:0007010 Cytoskeleton Organization (221) GO:0000226 Microtubule Cytoskeleton Organization (146) GO:0051493 Regulation …		PF07160 Spindle and kinetochore-associated protein 1	KOG4832 Uncharacterized conserved protein		PTHR28573 SPINDLE AND KINETOCHORE-ASSOCIATED PROTEIN 1 PTHR28573:SF1 SPINDLE AND KINETOCHORE-ASSOCIATED PROTEIN 1	AT3G60660 (0)
Spindle Assembly	Kinetochore	1	0	0	0	1	1	0	1	0	4	0	Cre03.g201500.t1.2	Cre03.g201500	SKA2-related	Ska1 complex	Subunit of the Ska1 complex which associates with the end of microtubules and interacts with the Ndc80 complex (Cheeseman, 2014. doi: 10.1101/cshperspect.a015826).		GO:0005876 spindle microtubule GO:0000940 condensed chromosome outer kinetochore	GO:0007059 Chromosome Segregation (76) GO:0000278 Mitotic Cell Cycle (171) GO:0051301 Cell Division (49) GO:0007049 Cell Cycle (314)		PF16740 Spindle and kinetochore-associated protein 2				AT2G24970 (0)
Spindle Assembly	Kinetochore	1	1	0	0	0	1	1	0	0	4	0	Cre02.g098300.t1.2	Cre02.g098300	HEC1-related	Ndc80 complex	Subunit of the Ndc80 complex connecting the kinetchore with microtubules of the mitotic spindle (Cheeseman, 2014. doi: 10.1101/cshperspect.a015826; Sundin et al., 2011. doi: 10.1091/mbc.E10-08-0671)	(M=1) K11547 - kinetochore protein NDC80	GO:0031262 Ndc80 complex GO:0005623 cell GO:0000778 condensed nuclear chromosome kinetochore	GO:0007059 Chromosome Segregation (76) GO:0000278 Mitotic Cell Cycle (171) GO:0000070 Mitotic Sister Chromatid Segregation (44) GO:0051276 Chromosome Organization (451) GO:0051315 Attachment of Mitotic Spindle Microtubules to Kinetochore (5) GO:0000819 Sister Chromatid Segregation (58) GO:0051649 Establishment of Localization in Cell (422) GO:0051656 Establishment of Organelle Localization (27) G…		PF03801 HEC/Ndc80p family	KOG0995 Centromere-associated protein HEC1	K11547 kinetochore protein NDC80	PTHR10643 KINETOCHORE PROTEIN NDC80 PTHR10643:SF2
Spindle Assembly	Kinetochore	0	1	0	0	0	0	0	0	0	1	0	Cre02.g079250.t1.1	Cre02.g079250	CENP-C-related	Centromere complex	Interacts with CENP-A, a centromere-associated protein (Cheeseman, 2014. doi: 10.1101/cshperspect.a015826)		GO:0000776 kinetochore GO:0005623 cell GO:0000778 condensed nuclear chromosome kinetochore	GO:0007059 Chromosome Segregation (76) GO:0045132 Meiotic Chromosome Segregation (15) GO:0000278 Mitotic Cell Cycle (171) GO:0051321 Meiotic Cell Cycle (59) GO:0000070 Mitotic Sister Chromatid Segregation (44) GO:0051276 Chromosome Organization (451) GO:0022607 Cellular Component Assembly (636) GO:0051315 Attachment of Mitotic Spindle Microtubules to Kinetochore (5) GO:0065004 Protein-DNA Complex…					PTHR16684 CENTROMERE PROTEIN C
Spindle Assembly	Kinetochore	1	1	0	0	1	1	0	1	0	5	0	Cre05.g237750.t1.2	Cre05.g237750	NNF1-related	MIS12/MIND complex	Subunit of the Mis12 complex which acts as a "bridege" between CENP-C and Ndc80 complexes (Cheeseman, 2014. doi: 10.1101/cshperspect.a015826; Ladurner and Straight, 2016. doi: 10.1016/j.cell.2016.10.036)	(M=1) PF03980 - Nnf1	GO:0000818 nuclear MIS12/MIND complex	GO:0007059 Chromosome Segregation (76)		PF03980 Nnf1
Spindle Assembly	Kinetochore	0	0	0	0	0	0	0	0	0	0	0	Cre12.g505300.t1.2	Cre12.g505300		MIND complex-interacting protein	Spc7 in yeast: Mediates the localization of the MIND complex to kinetochore, which is required for spindle maintainance during mitosis (Kerres et al., 2007. doi: 10.1091/mbc.E06–08–0738)	(M=1) PF08317 - Spc7 kinetochore protein		GO:0007059 Chromosome Segregation (76) GO:0034502 Protein Localization to Chromosome (8) GO:0070727 Cellular Macromolecule Localization (374) GO:0034613 Cellular Protein Localization (367) GO:0022402 Cell Cycle Process (217) GO:0007049 Cell Cycle (314) GO:0033036 Macromolecule Localization (458) GO:0051641 Cellular Localization (524) GO:0008104 Protein Localization (407) GO:0008608 Attachment of …		PF08317 Spc7 kinetochore protein			PTHR16520 KINETOCHORE SCAFFOLD 1
Spindle Assembly	Spindle Assembly Checkpoint	0	0	0	0	0	0	0	0	0	0	0	Cre16.g666400.t1.1	Cre16.g666400	MAD1		MAD1 in human: binds to kinetchore and MAD2, essential for the spindle assembly checkpoint (Musacchio, 2007. doi:10.1038/nrm2163)	(M=1) PTHR23168 - MITOTIC SPINDLE ASSEMBLY CHECKPOINT PROTEIN MAD1 (MITOTIC ARREST DEFICIENT-LIKE PROTEIN 1)	GO:0005623 cell GO:0072686 mitotic spindle GO:0005635 nuclear envelope GO:0000776 kinetochore	GO:0007059 Chromosome Segregation (76) GO:0000278 Mitotic Cell Cycle (171) GO:0000070 Mitotic Sister Chromatid Segregation (44) GO:0045786 Negative Regulation of Cell Cycle (54) GO:0007094 Mitotic Spindle Assembly Checkpoint (7) GO:0051276 Chromosome Organization (451) GO:0051304 Chromosome Separation (28) GO:0044772 Mitotic Cell Cycle Phase Transition (43) GO:0010948 Negative Regulation of Cell …				K06638 mitotic spindle assembly checkpoint protein MAD1
Spindle Assembly	Spindle Assembly Checkpoint	1	1	0	0	1	1	1	1	0	6	0	Cre08.g380400.t1.2	Cre08.g380400	MAD2	Mitotic checkpoint complex (MCC)	MAD2 in human: Subunit of the mitotic checkpoint complex. The “closed configuration” binds to CDC20 to prevent APC activation when the kinetchore is not attached to microtubules (Musacchio, 2007. doi:10.1038/nrm2163; Cheeseman, 2014. doi: 10.1101/cshperspect.a015826).	Mitotic spindle assembly checkpoint protein	GO:0005737 cytoplasm GO:0005654 nucleoplasm GO:0000776 kinetochore	GO:0007059 Chromosome Segregation (76) GO:0000278 Mitotic Cell Cycle (171) GO:0000070 Mitotic Sister Chromatid Segregation (44) GO:0045786 Negative Regulation of Cell Cycle (54) GO:0007094 Mitotic Spindle Assembly Checkpoint (7) GO:0051276 Chromosome Organization (451) GO:0051304 Chromosome Separation (28) GO:0044772 Mitotic Cell Cycle Phase Transition (43) GO:0010948 Negative Regulation of Cell …		PF02301 HORMA domain	KOG3285 Spindle assembly checkpoint protein	K02537 mitotic spindle assembly checkpoint protein MAD2	PTHR11842 MITOTIC SPINDLE ASSEMBLY CHECKPOINT PROTEIN MAD2 PTHR11842:SF11 MITOTIC SPINDLE ASSEMBLY CHECKPOINT PROTEIN MAD2A	AT3G25980 (MAD2) (0)
Spindle Assembly	Spindle Assembly Checkpoint	1	1	0	0	1	1	1	1	0	6	0	Cre07.g351450.t1.1	Cre07.g351450	BUB1-related	Mitotic checkpoint complex (MCC)	BUB1 in human: Subunit of the mitotic checkpoint complex. Helps to stablize MCC and phosphorylate CDC20 (Musacchio, 2007. doi:10.1038/nrm2163; Cheeseman, 2014. doi: 10.1101/cshperspect.a015826).	(M=1) PTHR14030 - MITOTIC CHECKPOINT SERINE/THREONINE-PROTEIN KINASE BUB1	GO:0000778 condensed nuclear chromosome kinetochore	GO:0006270 DNA Replication Initiation (22) GO:0070192 Chromosome Organization Involved in Meiotic Cell Cycle (10) GO:0007059 Chromosome Segregation (76) GO:0045132 Meiotic Chromosome Segregation (15) GO:0000278 Mitotic Cell Cycle (171) GO:0051321 Meiotic Cell Cycle (59) GO:0000070 Mitotic Sister Chromatid Segregation (44) GO:0045786 Negative Regulation of Cell Cycle (54) GO:0007094 Mitotic Spindl…	2.7.11.1 Non-specific serine/threonine protein kinase.	PF08311 Mad3/BUB1 homology region 1			PTHR14030 MITOTIC CHECKPOINT SERINE/THREONINE-PROTEIN KINASE BUB1 PTHR14030:SF4 gb def: Suspended animation (Anoxia-induced) defective protein 1	AT2G20635 (BUB1) (0)
Spindle Assembly	Spindle Assembly Checkpoint	0	0	0	0	0	0	0	0	0	0	0	Cre04.g215750.t1.2	Cre04.g215750	BUB3-related	Mitotic checkpoint complex (MCC)	Subunit of the mitotic checkpoint complex (Musacchio, 2007. doi:10.1038/nrm2163; Cheeseman, 2014. doi: 10.1101/cshperspect.a015826).	(M=1) K02180 - cell cycle arrest protein BUB3	GO:0000776 kinetochore GO:0033597 mitotic checkpoint complex GO:1990298 bub1-bub3 complex	GO:0007059 Chromosome Segregation (76) GO:0000278 Mitotic Cell Cycle (171) GO:0000070 Mitotic Sister Chromatid Segregation (44) GO:0045786 Negative Regulation of Cell Cycle (54) GO:0007094 Mitotic Spindle Assembly Checkpoint (7) GO:0051276 Chromosome Organization (451) GO:0051304 Chromosome Separation (28) GO:0044772 Mitotic Cell Cycle Phase Transition (43) GO:0010948 Negative Regulation of Cell …		PF00400 WD domain, G-beta repeat	KOG1036 Mitotic spindle checkpoint protein BUB3, WD repeat superfamily	K02180 cell cycle arrest protein BUB3	PTHR10971 MRNA EXPORT FACTOR AND BUB3	AT3G19590 (BUB3.1) (0) AT1G49910 (BUB3.2) (0) AT1G69400 (BUB3.3) (0)
Spindle Assembly	Spindle Assembly Checkpoint	0	0	0	0	0	0	0	0	0	0	0	Cre02.g108000.t2.1	Cre02.g108000	HASPIN-related	Haspin kinase	Haspin in mouse: Phosphorylates histone H3, required for the localization of Aurora kinase B and chromosomal passenger complex to kinetchores for mitosis (Nguyen et al., 2014. doi: 10.1242/jcs.158840)		GO:0005634 nucleus GO:0005737 cytoplasm	GO:0000278 Mitotic Cell Cycle (171) GO:0051276 Chromosome Organization (451) GO:0006468 Protein Phosphorylation (778) GO:0018107 Peptidyl-Threonine Phosphorylation (24) GO:0006325 Chromatin Organization (311) GO:0018193 Peptidyl-Amino Acid Modification (373) GO:0035556 Intracellular Signal Transduction (395) GO:0016570 Histone Modification (123) GO:0007165 Signal Transduction (520) GO:0018210 Pep…	2.7.11.1 Non-specific serine/threonine protein kinase.	PF12330 Domain of unknown function (DUF3635)	KOG2464 Serine/threonine kinase (haspin family)	K16315 GSG2; serine/threonine-protein kinase haspin [EC:2.7.11.1]	PTHR24419 INTERLEUKIN-1 RECEPTOR-ASSOCIATED KINASE PTHR24419:SF18 SERINE/THREONINE-PROTEIN KINASE HASPIN	AT1G09450 (HASPIN) (0)
Spindle Assembly	Spindle Assembly Checkpoint	0	1	0	0	0	0	0	0	0	1	0	Cre02.g108000.t1.1	Cre02.g108000	HASPIN-related	Haspin kinase	Haspin in mouse: Phosphorylates histone H3, required for the localization of Aurora kinase B and chromosomal passenger complex to kinetchores for mitosis (Nguyen et al., 2014. doi: 10.1242/jcs.158840)		GO:0005634 nucleus GO:0005737 cytoplasm	GO:0000278 Mitotic Cell Cycle (171) GO:0051276 Chromosome Organization (451) GO:0006468 Protein Phosphorylation (778) GO:0018107 Peptidyl-Threonine Phosphorylation (24) GO:0006325 Chromatin Organization (311) GO:0018193 Peptidyl-Amino Acid Modification (373) GO:0035556 Intracellular Signal Transduction (395) GO:0016570 Histone Modification (123) GO:0007165 Signal Transduction (520) GO:0018210 Pep…	2.7.11.1 Non-specific serine/threonine protein kinase.	PF12330 Domain of unknown function (DUF3635)	KOG2464 Serine/threonine kinase (haspin family)	K16315 GSG2; serine/threonine-protein kinase haspin [EC:2.7.11.1]	PTHR24419 INTERLEUKIN-1 RECEPTOR-ASSOCIATED KINASE PTHR24419:SF18 SERINE/THREONINE-PROTEIN KINASE HASPIN	AT1G09450 (HASPIN) (0)
Spindle Assembly	Spindle Assembly Checkpoint	1	1	0	0	1	1	1	1	0	6	0	Cre14.g614050.t1.1	Cre14.g614050	PRC1-related		PRC1 in human: A microtubule-binding protein essential for the formation of spindle midzone during anaphase (Jiang et al., 1998. doi: 10.1016/s1097-2765(00)80302-0; Zhu and Jiang, 2005. doi: 10.1073/pnas.0408438102)	(M=1) PTHR19321 - PROTEIN REGULATOR OF CYTOKINESIS 1 PRC1-RELATED		GO:0051301 Cell Division (49) GO:0000910 Cytokinesis (26) GO:0007017 Microtubule-Based Process (251) GO:0007010 Cytoskeleton Organization (221) GO:0000226 Microtubule Cytoskeleton Organization (146) GO:0022402 Cell Cycle Process (217) GO:0007049 Cell Cycle (314)		PF03999 Microtubule associated protein (MAP65/ASE1 family)	KOG4302 Microtubule-associated protein essential for anaphase spindle elongation	K16732 PRC1, ASE1, MAP65; Ase1/PRC1/MAP65 family protein	PTHR19321 PROTEIN REGULATOR OF CYTOKINESIS 1 PRC1-RELATED PTHR19321:SF0 FASCETTO-RELATED
Spindle Assembly	Spindle Assembly Checkpoint	1	1	0	0	1	1	1	1	0	6	0	Cre04.g222050.t1.1	Cre04.g222050	SFI1-related		SFI1 in yeast: Important for the duplication of spindle pole body (centrosome of yeast). SFI1 is conserved from yeast to human (Lee et al., 2014. doi: 10.1091/mbc.e13-11-0699).		GO:0005813 centrosome					K16489 SFI1; protein SFI1
Spindle Assembly	Spindle Assembly Checkpoint	0	1	0	0	1	1	1	1	0	5	0	Cre02.g090350.t1.1	Cre02.g090350	CEP44-related		CEP44 in human: A centriolar protein binding to A-microtubule, required for the conversion of centriole (basal body) to centrosome (Atorino et al., 2020. doi: 10.1038/s41467-020-14767-2)		GO:0000922 spindle pole			PF15007 Centrosomal spindle body, CEP44		K16761 CEP44; centrosomal protein CEP44	PTHR31477 CENTROSOMAL PROTEIN OF 44 KDA PTHR31477:SF1 CENTROSOMAL PROTEIN OF 44 KDA
Spindle Assembly	Spindle Assembly Checkpoint	1	1	0	0	1	1	0	1	0	5	0	Cre13.g588250.t1.1	Cre13.g588250	CEP76-related		CEP76 in human: A centriolar protein helps to avoid the reduplication of centriole per cell cycle by interacting with CP110 and CEP97 (Tsang et al., 2009. doi: 10.1016/j.devcel.2009.03.004).	(M=1) PTHR20837 - CENTROSOMAL PROTEIN-RELATED				PF15627 CEP76 C2 domain		K16457 CEP76; centrosomal protein CEP76	PTHR20837 CENTROSOMAL PROTEIN-RELATED PTHR20837:SF1 gb def: Hypothetical protein
Spindle Assembly	Other/Less characterized	0	0	0	-1	1	0	0	0	0	1	1	Cre04.g220700.t1.2	Cre04.g220700	ALK2	Aurora-like kinase	AUR1 and AUR2 in Arabidopsis: Associated with spindle microtubules. Also localized to cell division plane (Komaki et al., 2020. doi: 10.1104/pp.20.00344)	Aurora-like kinase	GO:0005876 spindle microtubule GO:0051233 spindle midzone GO:0032133 chromosome passenger complex GO:0000780 condensed nuclear chromosome, centromeric region GO:0031616 spindle pole centrosome	GO:0000278 Mitotic Cell Cycle (171) GO:0051301 Cell Division (49) GO:0051276 Chromosome Organization (451) GO:0051726 Regulation of Cell Cycle (172) GO:0007051 Spindle Organization (41) GO:0000910 Cytokinesis (26) GO:0006468 Protein Phosphorylation (778) GO:0007052 Mitotic Spindle Organization (29) GO:0051302 Regulation of Cell Division (20) GO:0007017 Microtubule-Based Process (251) GO:0007010 C…	2.7.11.1 Non-specific serine/threonine protein kinase.	PF00069 Protein kinase domain	KOG0580 Serine/threonine protein kinase	K08850 aurora kinase, other [EC:2.7.11.1]	PTHR24350 SERINE/THREONINE-PROTEIN KINASE IAL-RELATED	AT4G32830 (AUR1) (1) AT2G25880 (AtAUR2) (1)
Spindle Assembly	Other/Less characterized	0	0	0	0	0	0	0	0	0	0	0	Cre09.g400330.t1.1	Cre09.g400330	ALK6	Aurora-like kinase	AUR1 and AUR2 in Arabidopsis: Associated with spindle microtubules. Also localized to cell division plane; double mutant of aur1 and aur2 is embryotic lethal (Komaki et al., 2020. doi: 10.1104/pp.20.00344; Van Damme et al., 2011. doi: 10.1105/tpc.111.089565). AUR3 is localized to kinetochore and interacts with inner centromere protein (INCENP) (Komaki et al., 2020. doi: 10.1104/pp.20.00344; Demid…	Aurora-like kinase	GO:0000780 condensed nuclear chromosome, centromeric region GO:0005876 spindle microtubule GO:0032133 chromosome passenger complex GO:0051233 spindle midzone	GO:0000278 Mitotic Cell Cycle (171) GO:0051301 Cell Division (49) GO:0051276 Chromosome Organization (451) GO:0051726 Regulation of Cell Cycle (172) GO:0007051 Spindle Organization (41) GO:0000910 Cytokinesis (26) GO:0006468 Protein Phosphorylation (778) GO:0007052 Mitotic Spindle Organization (29) GO:0051302 Regulation of Cell Division (20) GO:0007017 Microtubule-Based Process (251) GO:0007010 C…	2.7.11.1 Non-specific serine/threonine protein kinase.	PF00069 Protein kinase domain	KOG0580 Serine/threonine protein kinase	K08850 aurora kinase, other [EC:2.7.11.1]	PTHR24349 SERINE/THREONINE-PROTEIN KINASE PTHR24349:SF79 NITROGEN NETWORK KINASE 1
Spindle Assembly	Other/Less characterized	0	0	0	0	0	0	0	1	0	1	0	Cre12.g537400.t1.1	Cre12.g537400		Aurora-like kinase	AUR1 and AUR2 in Arabidopsis: Associated with spindle microtubules. Also localized to cell division plane; double mutant of aur1 and aur2 is embryotic lethal (Komaki et al., 2020. doi: 10.1104/pp.20.00344; Van Damme et al., 2011. doi: 10.1105/tpc.111.089565). AUR3 is localized to kinetochore and interacts with inner centromere protein (INCENP) (Komaki et al., 2020. doi: 10.1104/pp.20.00344; Demid…	(M=1) PTHR24349//PTHR24349:SF112 - SERINE/THREONINE-PROTEIN KINASE	GO:0000780 condensed nuclear chromosome, centromeric region GO:0005876 spindle microtubule GO:0032133 chromosome passenger complex GO:0051233 spindle midzone	GO:0000278 Mitotic Cell Cycle (171) GO:0051301 Cell Division (49) GO:0051276 Chromosome Organization (451) GO:0051726 Regulation of Cell Cycle (172) GO:0007051 Spindle Organization (41) GO:0000910 Cytokinesis (26) GO:0006468 Protein Phosphorylation (778) GO:0007052 Mitotic Spindle Organization (29) GO:0051302 Regulation of Cell Division (20) GO:0007017 Microtubule-Based Process (251) GO:0007010 C…	2.7.11.1 Non-specific serine/threonine protein kinase.	PF00069 Protein kinase domain	KOG0580 Serine/threonine protein kinase	K08850 aurora kinase, other [EC:2.7.11.1]	PTHR24349 SERINE/THREONINE-PROTEIN KINASE PTHR24349:SF79 NITROGEN NETWORK KINASE 1
Spindle Assembly	Other/Less characterized	-1	0	0	0	0	0	0	0	0	0	1	Cre13.g592000.t1.2	Cre13.g592000		Aurora-like kinase	AUR1 and AUR2 in Arabidopsis: Associated with spindle microtubules. Also localized to cell division plane; double mutant of aur1 and aur2 is embryotic lethal (Komaki et al., 2020. doi: 10.1104/pp.20.00344; Van Damme et al., 2011. doi: 10.1105/tpc.111.089565). AUR3 is localized to kinetochore and interacts with inner centromere protein (INCENP) (Komaki et al., 2020. doi: 10.1104/pp.20.00344; Demid…	(M=51) KOG0032 - Ca2+/calmodulin-dependent protein kinase, EF-Hand protein superfamily	GO:0000780 condensed nuclear chromosome, centromeric region GO:0005876 spindle microtubule GO:0032133 chromosome passenger complex GO:0051233 spindle midzone	GO:0000278 Mitotic Cell Cycle (171) GO:0051301 Cell Division (49) GO:0051276 Chromosome Organization (451) GO:0051726 Regulation of Cell Cycle (172) GO:0007051 Spindle Organization (41) GO:0000910 Cytokinesis (26) GO:0006468 Protein Phosphorylation (778) GO:0007052 Mitotic Spindle Organization (29) GO:0051302 Regulation of Cell Division (20) GO:0007017 Microtubule-Based Process (251) GO:0007010 C…	2.7.11.1 Non-specific serine/threonine protein kinase.	PF00069 Protein kinase domain	KOG0580 Serine/threonine protein kinase KOG0032 Ca2+/calmodulin-dependent protein kinase, EF-Hand protein superfamily	K08850 aurora kinase, other [EC:2.7.11.1]	PTHR24349 SERINE/THREONINE-PROTEIN KINASE
Spindle Assembly	Other/Less characterized	0	0	0	0	0	0	0	0	0	0	0	Cre08.g359900.t1.1	Cre08.g359900		Aurora-like kinase	AUR1 and AUR2 in Arabidopsis: Associated with spindle microtubules. Also localized to cell division plane; double mutant of aur1 and aur2 is embryotic lethal (Komaki et al., 2020. doi: 10.1104/pp.20.00344; Van Damme et al., 2011. doi: 10.1105/tpc.111.089565). AUR3 is localized to kinetochore and interacts with inner centromere protein (INCENP) (Komaki et al., 2020. doi: 10.1104/pp.20.00344; Demid…	(M=1) PTHR24349//PTHR24349:SF102 - SERINE/THREONINE-PROTEIN KINASE	GO:0000780 condensed nuclear chromosome, centromeric region GO:0005876 spindle microtubule GO:0032133 chromosome passenger complex GO:0051233 spindle midzone	GO:0000278 Mitotic Cell Cycle (171) GO:0051301 Cell Division (49) GO:0051276 Chromosome Organization (451) GO:0051726 Regulation of Cell Cycle (172) GO:0007051 Spindle Organization (41) GO:0000910 Cytokinesis (26) GO:0006468 Protein Phosphorylation (778) GO:0007052 Mitotic Spindle Organization (29) GO:0051302 Regulation of Cell Division (20) GO:0007017 Microtubule-Based Process (251) GO:0007010 C…	2.7.11.1 Non-specific serine/threonine protein kinase.	PF14531 Kinase-like	KOG0580 Serine/threonine protein kinase	K08850 aurora kinase, other [EC:2.7.11.1]	PTHR24349 SERINE/THREONINE-PROTEIN KINASE PTHR24349:SF79 NITROGEN NETWORK KINASE 1
Spindle Assembly	Other/Less characterized	0	0	0	0	0	0	0	0	0	0	0	Cre02.g113600.t1.2	Cre02.g113600		Aurora-like kinase	AUR1 and AUR2 in Arabidopsis: Associated with spindle microtubules. Also localized to cell division plane; double mutant of aur1 and aur2 is embryotic lethal (Komaki et al., 2020. doi: 10.1104/pp.20.00344; Van Damme et al., 2011. doi: 10.1105/tpc.111.089565). AUR3 is localized to kinetochore and interacts with inner centromere protein (INCENP) (Komaki et al., 2020. doi: 10.1104/pp.20.00344; Demid…	(M=1) PTHR24349//PTHR24349:SF121 - SERINE/THREONINE-PROTEIN KINASE	GO:0000780 condensed nuclear chromosome, centromeric region GO:0005876 spindle microtubule GO:0032133 chromosome passenger complex GO:0051233 spindle midzone	GO:0000278 Mitotic Cell Cycle (171) GO:0051301 Cell Division (49) GO:0051276 Chromosome Organization (451) GO:0051726 Regulation of Cell Cycle (172) GO:0007051 Spindle Organization (41) GO:0000910 Cytokinesis (26) GO:0006468 Protein Phosphorylation (778) GO:0007052 Mitotic Spindle Organization (29) GO:0051302 Regulation of Cell Division (20) GO:0007017 Microtubule-Based Process (251) GO:0007010 C…	2.7.11.1 Non-specific serine/threonine protein kinase.	PF00069 Protein kinase domain	KOG0032 Ca2+/calmodulin-dependent protein kinase, EF-Hand protein superfamily KOG0580 Serine/threonine protein kinase	K08850 aurora kinase, other [EC:2.7.11.1]	PTHR24349 SERINE/THREONINE-PROTEIN KINASE
Spindle Assembly	Other/Less characterized	0	0	0	0	0	0	0	0	0	0	0	Cre06.g288908.t1.2	Cre06.g288908		Ser/Thr kinase		(M=1) PTHR24349//PTHR24349:SF105 - SERINE/THREONINE-PROTEIN KINASE	GO:0000780 condensed nuclear chromosome, centromeric region GO:0005876 spindle microtubule GO:0032133 chromosome passenger complex GO:0051233 spindle midzone	GO:0000278 Mitotic Cell Cycle (171) GO:0051301 Cell Division (49) GO:0051276 Chromosome Organization (451) GO:0051726 Regulation of Cell Cycle (172) GO:0007051 Spindle Organization (41) GO:0000910 Cytokinesis (26) GO:0006468 Protein Phosphorylation (778) GO:0007052 Mitotic Spindle Organization (29) GO:0051302 Regulation of Cell Division (20) GO:0007017 Microtubule-Based Process (251) GO:0007010 C…	2.7.11.1 Non-specific serine/threonine protein kinase.	PF07714 Protein tyrosine kinase	KOG0032 Ca2+/calmodulin-dependent protein kinase, EF-Hand protein superfamily		PTHR24349 SERINE/THREONINE-PROTEIN KINASE PTHR24349:SF79 NITROGEN NETWORK KINASE 1
Spindle Assembly	Other/Less characterized	0	0	0	0	0	0	0	0	0	0	0	Cre17.g700133.t1.1	Cre17.g700133	WNK1	Ser/Thr kinase		(M=2) PTHR24349//PTHR24349:SF118 - SERINE/THREONINE-PROTEIN KINASE	GO:0000780 condensed nuclear chromosome, centromeric region GO:0005876 spindle microtubule GO:0032133 chromosome passenger complex GO:0051233 spindle midzone	GO:0000278 Mitotic Cell Cycle (171) GO:0051301 Cell Division (49) GO:0051276 Chromosome Organization (451) GO:0051726 Regulation of Cell Cycle (172) GO:0007051 Spindle Organization (41) GO:0000910 Cytokinesis (26) GO:0006468 Protein Phosphorylation (778) GO:0007052 Mitotic Spindle Organization (29) GO:0051302 Regulation of Cell Division (20) GO:0007017 Microtubule-Based Process (251) GO:0007010 C…	2.7.11.1 Non-specific serine/threonine protein kinase.	PF14531 Kinase-like	KOG0198 MEKK and related serine/threonine protein kinases KOG0598 Ribosomal protein S6 kinase and related proteins		PTHR24349 SERINE/THREONINE-PROTEIN KINASE PTHR24349:SF79 NITROGEN NETWORK KINASE 1
Spindle Assembly	Other/Less characterized	0	0	0	0	0	0	0	0	0	0	0	Cre16.g672602.t1.1	Cre16.g672602		Ser/Thr kinase		(M=1) PTHR24349//PTHR24349:SF110 - SERINE/THREONINE-PROTEIN KINASE	GO:0000780 condensed nuclear chromosome, centromeric region GO:0005876 spindle microtubule GO:0032133 chromosome passenger complex GO:0051233 spindle midzone	GO:0000278 Mitotic Cell Cycle (171) GO:0051301 Cell Division (49) GO:0051276 Chromosome Organization (451) GO:0051726 Regulation of Cell Cycle (172) GO:0007051 Spindle Organization (41) GO:0000910 Cytokinesis (26) GO:0006468 Protein Phosphorylation (778) GO:0007052 Mitotic Spindle Organization (29) GO:0051302 Regulation of Cell Division (20) GO:0007017 Microtubule-Based Process (251) GO:0007010 C…	2.7.11.1 Non-specific serine/threonine protein kinase.	PF00069 Protein kinase domain	KOG0580 Serine/threonine protein kinase		PTHR24349 SERINE/THREONINE-PROTEIN KINASE PTHR24349:SF79 NITROGEN NETWORK KINASE 1
Spindle Assembly	Other/Less characterized	0	0	0	0	0	0	0	0	0	0	0	Cre05.g235450.t1.2	Cre05.g235450		Ser/Thr kinase		(M=56) PTHR24349 - SERINE/THREONINE-PROTEIN KINASE	GO:0000780 condensed nuclear chromosome, centromeric region GO:0005876 spindle microtubule GO:0032133 chromosome passenger complex GO:0051233 spindle midzone	GO:0000278 Mitotic Cell Cycle (171) GO:0051301 Cell Division (49) GO:0051276 Chromosome Organization (451) GO:0051726 Regulation of Cell Cycle (172) GO:0007051 Spindle Organization (41) GO:0000910 Cytokinesis (26) GO:0006468 Protein Phosphorylation (778) GO:0007052 Mitotic Spindle Organization (29) GO:0051302 Regulation of Cell Division (20) GO:0007017 Microtubule-Based Process (251) GO:0007010 C…	2.7.11.1 Non-specific serine/threonine protein kinase.	PF00069 Protein kinase domain	KOG0032 Ca2+/calmodulin-dependent protein kinase, EF-Hand protein superfamily		PTHR24349 SERINE/THREONINE-PROTEIN KINASE PTHR24349:SF79 NITROGEN NETWORK KINASE 1
Spindle Assembly	Other/Less characterized	0	0	0	0	0	0	0	0	0	0	0	Cre07.g347050.t1.2	Cre07.g347050	RSP7	Ser/Thr kinase		Radial spoke protein 7	GO:0005814 centriole	GO:0000278 Mitotic Cell Cycle (171) GO:0022607 Cellular Component Assembly (636) GO:0051298 Centrosome Duplication (11) GO:0007099 Centriole Replication (10) GO:0007098 Centrosome Cycle (15) GO:0007017 Microtubule-Based Process (251) GO:0007010 Cytoskeleton Organization (221) GO:0031023 Microtubule Organizing Center Organization (21) GO:0000226 Microtubule Cytoskeleton Organization (146) GO:00709…	2.7.11.1 Non-specific serine/threonine protein kinase.	PF02197 Regulatory subunit of type II PKA R-subunit PF13833 EF-hand domain pair PF13499 EF-hand domain pair	KOG0027 Calmodulin and related proteins (EF-Hand superfamily)		PTHR10891 EF-HAND CALCIUM-BINDING DOMAIN CONTAINING PROTEIN
Nuclear Division	Microtubule Nucleation	0	1	1	0	0	1	1	1	0	5	0	Cre17.g747847.t1.1	Cre17.g747847	TPX2-related1		TPX2: Targeting protein for XKLP2; Mediates the association between Xklp2 (Kinesin-like) and microtubules at spindle poles, required for spindle assembly (Human: Gruss and Wittmann et al., 2002. doi: 10.1038/ncb870; Arabidopsis: Tomaštíková et al., 2020. doi: 10.3390/ijms21062183); Activator of Human Aurora-A and Arabidopsis Aurora 1 (Tomaštíková et al., 2020. doi: 10.3390/ijms21062183). Higher p…		GO:0005874 microtubule GO:0005819 spindle	GO:0000278 Mitotic Cell Cycle (171) GO:0031401 Positive Regulation of Protein Modification Process (61) GO:0070507 Regulation of Microtubule Cytoskeleton Organization (14) GO:0051726 Regulation of Cell Cycle (172) GO:0007051 Spindle Organization (41) GO:0006468 Protein Phosphorylation (778) GO:0007052 Mitotic Spindle Organization (29) GO:0043085 Positive Regulation of Catalytic Activity (95) GO:0…					PTHR14326 TARGETING PROTEIN FOR XKLP2
Nuclear Division	Microtubule Nucleation	1	1	0	0	1	1	0	1	0	5	0	Cre11.g482850.t1.1	Cre11.g482850	TPX2-related2		TPX2: Targeting protein for XKLP2; Mediates the association between Xklp2 (Kinesin-like) and microtubules at spindle poles, required for spindle assembly (Human: Gruss and Wittmann et al., 2002. doi: 10.1038/ncb870; Arabidopsis: Tomaštíková et al., 2020. doi: 10.3390/ijms21062183); Activator of Human Aurora-A and Arabidopsis Aurora 1 (Tomaštíková et al., 2020. doi: 10.3390/ijms21062183). Higher p…	(M=1) PTHR14326 - TARGETING PROTEIN FOR XKLP2	GO:0005874 microtubule GO:0005819 spindle	GO:0000278 Mitotic Cell Cycle (171) GO:0031401 Positive Regulation of Protein Modification Process (61) GO:0070507 Regulation of Microtubule Cytoskeleton Organization (14) GO:0051726 Regulation of Cell Cycle (172) GO:0007051 Spindle Organization (41) GO:0006468 Protein Phosphorylation (778) GO:0007052 Mitotic Spindle Organization (29) GO:0043085 Positive Regulation of Catalytic Activity (95) GO:0…		PF06886 Targeting protein for Xklp2 (TPX2) PF12214 Cell cycle regulated microtubule associated protein		K16812 TPX2; targeting protein for Xklp2	PTHR14326 TARGETING PROTEIN FOR XKLP2	AT1G03780 (TPX2) (0)
Nuclear Division	Microtubule Nucleation	1	0	0	0	0	0	0	0	0	1	0	Cre12.g525500.t1.1	Cre12.g525500	GCP2	γ -tubulin ring complex	GCP2 in Arabidopsis and Human: forms γ-tubulin ring complex (γTuRC) with γ -tubulin. γTuRC acts as the "template" for spindle microtubule nucleation of α- and β- tubulins during mitosis (Oakley et al., 2015. doi: 10.1091/mbc.E14-11-1514; Chlamydomonas: Zones et al., 2015. doi:10.1105/tpc.15.00498).	Gamma tubulin interacting protein	GO:0005815 microtubule organizing center GO:0000922 spindle pole GO:0005737 cytoplasm GO:0005874 microtubule GO:0005856 cytoskeleton GO:0000930 gamma-tubulin complex GO:0000923 equatorial microtubule organizing center GO:0008275 gamma-tubulin small complex	GO:0051225 Spindle Assembly (16) GO:0000278 Mitotic Cell Cycle (171) GO:0051321 Meiotic Cell Cycle (59) GO:0051415 Microtubule Nucleation by Interphase Microtubule Organizing Center (5) GO:0007020 Microtubule Nucleation (7) GO:0031122 Cytoplasmic Microtubule Organization (23) GO:0022607 Cellular Component Assembly (636) GO:0007051 Spindle Organization (41) GO:0031109 Microtubule Polymerization or…		PF04130 Spc97 / Spc98 family	KOG2001 Gamma-tubulin complex, DGRIP84/SPC97 component	K16569 TUBGCP2, GCP2; gamma-tubulin complex component 2	PTHR19302 GAMMA TUBULIN COMPLEX PROTEIN PTHR19302:SF13 GAMMA-TUBULIN COMPLEX COMPONENT 2 (GCP-2)	AT5G17410 (0)
Nuclear Division	Microtubule Nucleation	1	0	0	0	0	0	0	0	0	1	0	Cre11.g467745.t1.1	Cre11.g467745	GCP3	γ -tubulin ring complex	GCP3 in Arabidopsis and Human: forms γ-tubulin ring complex (γTuRC) with γ -tubulin. γTuRC acts as the "template" for spindle microtubule nucleation of α- and β- tubulins during mitosis (Oakley et al., 2015. doi: 10.1091/mbc.E14-11-1514; Chlamydomonas: Zones et al., 2015. doi:10.1105/tpc.15.00498).	Gamma tubulin interacting protein	GO:0005815 microtubule organizing center GO:0000922 spindle pole GO:0005737 cytoplasm GO:0005874 microtubule GO:0005856 cytoskeleton	GO:0007020 Microtubule Nucleation (7) GO:0022607 Cellular Component Assembly (636) GO:0031109 Microtubule Polymerization or Depolymerization (20) GO:0007017 Microtubule-Based Process (251) GO:0007010 Cytoskeleton Organization (221) GO:0000226 Microtubule Cytoskeleton Organization (146) GO:0046785 Microtubule Polymerization (15) GO:0043933 Protein-Containing Complex Subunit Organization (538) GO:0…		PF04130 Spc97 / Spc98 family	KOG2001 Gamma-tubulin complex, DGRIP84/SPC97 component	K16570	PTHR19302 GAMMA TUBULIN COMPLEX PROTEIN PTHR19302:SF14 GAMMA-TUBULIN COMPLEX COMPONENT 3 (GCP-3)	AT5G06680 (GCP3) (0)
Nuclear Division	Microtubule Nucleation	0	0	0	-1	1	0	1	0	-1	2	2	Cre10.g430900.t1.1	Cre10.g430900	GCP3-related	γ -tubulin ring complex	GCP3 in Arabidopsis and Human: forms γ-tubulin ring complex (γTuRC) with γ -tubulin. γTuRC acts as the "template" for spindle microtubule nucleation of α- and β- tubulins during mitosis (Oakley et al., 2015. doi: 10.1091/mbc.E14-11-1514; Chlamydomonas: Zones et al., 2015. doi:10.1105/tpc.15.00498).	(M=2) PTHR19302:SF14 - GAMMA-TUBULIN COMPLEX COMPONENT 3 (GCP-3)	GO:0005815 microtubule organizing center GO:0000922 spindle pole GO:0000930 gamma-tubulin complex GO:0000923 equatorial microtubule organizing center GO:0008275 gamma-tubulin small complex	GO:0051225 Spindle Assembly (16) GO:0000278 Mitotic Cell Cycle (171) GO:0051321 Meiotic Cell Cycle (59) GO:0051415 Microtubule Nucleation by Interphase Microtubule Organizing Center (5) GO:0007020 Microtubule Nucleation (7) GO:0031122 Cytoplasmic Microtubule Organization (23) GO:0022607 Cellular Component Assembly (636) GO:0007051 Spindle Organization (41) GO:0031109 Microtubule Polymerization or…		PF04130 Spc97 / Spc98 family			PTHR19302 GAMMA TUBULIN COMPLEX PROTEIN
Nuclear Division	Microtubule Nucleation	1	1	0	0	1	1	1	1	0	6	0	Cre01.g019150.t1.2	Cre01.g019150	GCP4	γ -tubulin ring complex	GCP4 in Arabidopsis and Human: forms γ-tubulin ring complex (γTuRC) with γ -tubulin. γTuRC acts as the "template" for spindle microtubule nucleation of α- and β- tubulins during mitosis (Oakley et al., 2015. doi: 10.1091/mbc.E14-11-1514; Chlamydomonas: Zones et al., 2015. doi:10.1105/tpc.15.00498).	Gamma tubulin interacting protein	GO:0005815 microtubule organizing center GO:0000922 spindle pole GO:0005737 cytoplasm GO:0005874 microtubule GO:0009506 plasmodesma GO:0005856 cytoskeleton GO:0000930 gamma-tubulin complex GO:0000923 equatorial microtubule organizing center	GO:0051225 Spindle Assembly (16) GO:0000278 Mitotic Cell Cycle (171) GO:0051321 Meiotic Cell Cycle (59) GO:0051415 Microtubule Nucleation by Interphase Microtubule Organizing Center (5) GO:0007020 Microtubule Nucleation (7) GO:0031122 Cytoplasmic Microtubule Organization (23) GO:0022607 Cellular Component Assembly (636) GO:0043622 Cortical Microtubule Organization (5) GO:0007051 Spindle Organizat…		PF04130 Spc97 / Spc98 family	KOG2065 Gamma-tubulin ring complex protein	K16571 TUBGCP4, GCP4; gamma-tubulin complex component 4	PTHR19302 GAMMA TUBULIN COMPLEX PROTEIN PTHR19302:SF27 SUBFAMILY NOT NAMED	AT3G53760 (GCP4) (0)
Nuclear Division	Microtubule Nucleation	1	0	0	0	0	0	0	0	0	1	0	Cre14.g610000.t1.1	Cre14.g610000		γ -tubulin ring complex	MZT1/GIPs in Arabidopsis: Interacts with GCP3 and helps to localize γTuRC at the outer nuclear membrane (Batzenschlager et al., 2014. doi: 10.3389/fpls.2014.00029). γTuRC acts as the "template" for spindle microtubule nucleation of α- and β- tubulins during mitosis (Oakley et al., 2015. doi: 10.1091/mbc.E14-11-1514; Chlamydomonas: Zones et al., 2015. doi:10.1105/tpc.15.00498).	(M=1) PF12554 - Mitotic-spindle organizing gamma-tubulin ring associated	GO:0008274 gamma-tubulin ring complex GO:0005819 spindle GO:0031021 interphase microtubule organizing center	GO:0051225 Spindle Assembly (16) GO:0000278 Mitotic Cell Cycle (171) GO:0051415 Microtubule Nucleation by Interphase Microtubule Organizing Center (5) GO:0007020 Microtubule Nucleation (7) GO:0022607 Cellular Component Assembly (636) GO:0007051 Spindle Organization (41) GO:0007052 Mitotic Spindle Organization (29) GO:0031109 Microtubule Polymerization or Depolymerization (20) GO:0090307 Mitotic S…		PF12554 Mitotic-spindle organizing gamma-tubulin ring associated		K18633 MZT1, GIP1, GIP2; mitotic-spindle organizing protein 1	PTHR28520 MITOTIC-SPINDLE ORGANIZING PROTEIN 1
Nuclear Division	Microtubule Nucleation	0	0	0	0	0	0	0	0	0	0	0	Cre02.g143151.t1.1	Cre02.g143151	GCP6-related	γ -tubulin ring complex	Might be GCP6 based on protein homology (phytozome.jgi.doe.gov). GCP6 in Arabidopsis and Human: forms γ-tubulin ring complex (γTuRC) with γ -tubulin. γTuRC acts as the "template" for spindle microtubule nucleation of α- and β- tubulins during mitosis (Oakley et al., 2015. doi: 10.1091/mbc.E14-11-1514; Chlamydomonas: Zones et al., 2015. doi:10.1105/tpc.15.00498).	(M=5) PF04130 - Spc97 / Spc98 family	GO:0005815 microtubule organizing center GO:0000922 spindle pole GO:0000930 gamma-tubulin complex GO:0000923 equatorial microtubule organizing center GO:0008275 gamma-tubulin small complex	GO:0051225 Spindle Assembly (16) GO:0000278 Mitotic Cell Cycle (171) GO:0051321 Meiotic Cell Cycle (59) GO:0051415 Microtubule Nucleation by Interphase Microtubule Organizing Center (5) GO:0007020 Microtubule Nucleation (7) GO:0031122 Cytoplasmic Microtubule Organization (23) GO:0022607 Cellular Component Assembly (636) GO:0007051 Spindle Organization (41) GO:0031109 Microtubule Polymerization or…		PF04130 Spc97 / Spc98 family			PTHR19302 GAMMA TUBULIN COMPLEX PROTEIN
Nuclear Division	Microtubule Nucleation	1	1	0	0	0	0	0	0	0	2	0	Cre06.g299300.t1.2	Cre06.g299300	TUG1	γ -tubulin	γTuRC acts as the "template" for spindle microtubule nucleation of α- and β- tubulins during mitosis (Oakley et al., 2015. doi: 10.1091/mbc.E14-11-1514; Chlamydomonas: Zones et al., 2015. doi:10.1105/tpc.15.00498).	Gamma tubulin	GO:0005874 microtubule GO:0000930 gamma-tubulin complex GO:0005813 centrosome GO:0005634 nucleus GO:0005737 cytoplasm GO:0005819 spindle GO:0005856 cytoskeleton	GO:0007059 Chromosome Segregation (76) GO:0000278 Mitotic Cell Cycle (171) GO:0051321 Meiotic Cell Cycle (59) GO:0000070 Mitotic Sister Chromatid Segregation (44) GO:0007020 Microtubule Nucleation (7) GO:0051276 Chromosome Organization (451) GO:0031122 Cytoplasmic Microtubule Organization (23) GO:0022607 Cellular Component Assembly (636) GO:0000819 Sister Chromatid Segregation (58) GO:0007051 Spi…	2.4.2.1 Purine-nucleoside phosphorylase.	PF03953 Tubulin C-terminal domain PF00091 Tubulin/FtsZ family, GTPase domain		K10389 tubulin gamma	PTHR11588 TUBULIN PTHR11588:SF7 TUBULIN GAMMA CHAIN	AT5G05620 (TUBG2) (1) AT3G61650 (TUBG1) (1)
Nuclear Division	Microtubule Nucleation	0	0	0	0	0	0	0	0	0	0	0	Cre03.g190950.t1.2	Cre03.g190950	TUA1	α-tubulin	Component of mitotic spindle (Oakley et al., 2015. doi: 10.1091/mbc.E14-11-1514; Chlamydomonas: Zones et al., 2015. doi:10.1105/tpc.15.00498)	Alpha tubulin 1	GO:0005874 microtubule GO:0005737 cytoplasm GO:0005856 cytoskeleton	GO:0000278 Mitotic Cell Cycle (171) GO:0007017 Microtubule-Based Process (251) GO:0007010 Cytoskeleton Organization (221) GO:0000226 Microtubule Cytoskeleton Organization (146) GO:0007049 Cell Cycle (314)		PF03953 Tubulin C-terminal domain PF00091 Tubulin/FtsZ family, GTPase domain		K07374 tubulin alpha	PTHR11588 TUBULIN PTHR11588:SF101 TUBULIN ALPHA-2 CHAIN-RELATED	AT5G19770 (TUBA3) (0) AT4G14960 (TUBA6) (1) AT1G50010 (TUBA4) (0) AT1G04820 (TUBA4) (1) AT1G64740 (TUBA1) (0) AT5G19780 (TUBA3) (0)
Nuclear Division	Microtubule Nucleation	0	0	0	0	0	0	0	0	0	0	0	Cre04.g216850.t1.2	Cre04.g216850	TUA2	α-tubulin	Component of mitotic spindle (Oakley et al., 2015. doi: 10.1091/mbc.E14-11-1514; Chlamydomonas: Zones et al., 2015. doi:10.1105/tpc.15.00498)	Alpha tubulin 2	GO:0005874 microtubule GO:0005737 cytoplasm GO:0005856 cytoskeleton	GO:0000278 Mitotic Cell Cycle (171) GO:0007017 Microtubule-Based Process (251) GO:0007010 Cytoskeleton Organization (221) GO:0000226 Microtubule Cytoskeleton Organization (146) GO:0007049 Cell Cycle (314)		PF03953 Tubulin C-terminal domain PF00091 Tubulin/FtsZ family, GTPase domain		K07374 tubulin alpha	PTHR11588 TUBULIN PTHR11588:SF101 TUBULIN ALPHA-2 CHAIN-RELATED	AT5G19770 (TUBA3) (1) AT4G14960 (TUBA6) (1) AT1G50010 (TUBA4) (1) AT1G04820 (TUBA4) (0) AT1G64740 (TUBA1) (1) AT5G19780 (TUBA3) (1)
Nuclear Division	Microtubule Nucleation	0	0	0	0	0	0	0	0	0	0	0	Cre12.g542250.t1.1	Cre12.g542250	TUB1	β-tubulin	Component of mitotic spindle (Oakley et al., 2015. doi: 10.1091/mbc.E14-11-1514; Chlamydomonas: Zones et al., 2015. doi:10.1105/tpc.15.00498)	Beta tubulin 1	GO:0005874 microtubule GO:0005737 cytoplasm GO:0005856 cytoskeleton	GO:0000278 Mitotic Cell Cycle (171) GO:0007017 Microtubule-Based Process (251) GO:0007010 Cytoskeleton Organization (221) GO:0000226 Microtubule Cytoskeleton Organization (146) GO:0007049 Cell Cycle (314)	2.4.2.1 Purine-nucleoside phosphorylase.	PF03953 Tubulin C-terminal domain PF00091 Tubulin/FtsZ family, GTPase domain		K07375 tubulin beta	PTHR11588 TUBULIN PTHR11588:SF72 SUBFAMILY NOT NAMED	AT5G44340 (TUBB4) (1) AT5G12250 (TUBB6) (0)
Nuclear Division	Microtubule Nucleation	0	0	0	0	0	0	0	0	0	0	0	Cre12.g549550.t1.2	Cre12.g549550	TUB2	β-tubulin	Component of mitotic spindle (Oakley et al., 2015. doi: 10.1091/mbc.E14-11-1514; Chlamydomonas: Zones et al., 2015. doi:10.1105/tpc.15.00498)	Beta tubulin 2	GO:0005874 microtubule GO:0005737 cytoplasm GO:0005856 cytoskeleton	GO:0000278 Mitotic Cell Cycle (171) GO:0007017 Microtubule-Based Process (251) GO:0007010 Cytoskeleton Organization (221) GO:0000226 Microtubule Cytoskeleton Organization (146) GO:0007049 Cell Cycle (314)	2.4.2.1 Purine-nucleoside phosphorylase.	PF03953 Tubulin C-terminal domain PF00091 Tubulin/FtsZ family, GTPase domain		K07375 tubulin beta	PTHR11588 TUBULIN PTHR11588:SF72 SUBFAMILY NOT NAMED	AT5G44340 (TUBB4) (0) AT5G12250 (TUBB6) (1)
Nuclear Division	Microtubule Nucleation	0	0	0	0	0	0	0	0	0	0	0	Cre03.g187350.t1.1	Cre03.g187350	UNI3	δ-tubulin	Component of basal bodies/centriole, required for flagella formation of new cells (Dutcher et al., 1998. doi: 10.1091/mbc.9.6.1293; Chlamydomonas: Zones et al., 2015. doi:10.1105/tpc.15.00498)	Delta tubulin	GO:0005874 microtubule GO:0005737 cytoplasm	GO:0000278 Mitotic Cell Cycle (171) GO:0007017 Microtubule-Based Process (251) GO:0007010 Cytoskeleton Organization (221) GO:0000226 Microtubule Cytoskeleton Organization (146) GO:0007049 Cell Cycle (314)		PF00091 Tubulin/FtsZ family, GTPase domain	KOG1374 Gamma tubulin	K10390 tubulin delta	PTHR11588 TUBULIN PTHR11588:SF4 TUBULIN DELTA CHAIN	AT5G62700 (TUBB3) (0) AT5G62690 (TUBB3) (0) AT2G29550 (TUBB7) (0) AT5G23860 (TUBB8) (0) AT1G75780 (TUBB1) (0) AT1G20010 (TUBB5) (0) AT4G20890 (TUBB9) (0)
Nuclear Division	Microtubule Nucleation	1	0	0	0	1	0	0	0	0	2	0	Cre03.g172650.t1.2	Cre03.g172650	BLD2	ε-tubulin	Component of the centriole (Dutcher et al., 2002. doi: 10.1091/mbc.E02-04-0205; Chlamydomonas: Zones et al., 2015. doi:10.1105/tpc.15.00498)	Epsilon tubulin	GO:0005874 microtubule GO:0005737 cytoplasm	GO:0000278 Mitotic Cell Cycle (171) GO:0007017 Microtubule-Based Process (251) GO:0007010 Cytoskeleton Organization (221) GO:0000226 Microtubule Cytoskeleton Organization (146) GO:0007049 Cell Cycle (314)		PF03953 Tubulin C-terminal domain PF00091 Tubulin/FtsZ family, GTPase domain	KOG1374 Gamma tubulin	K10391 tubulin epsilon	PTHR11588 TUBULIN PTHR11588:SF13 TUBULIN EPSILON CHAIN	AT5G62700 (TUBB3) (0) AT5G62690 (TUBB3) (0) AT2G29550 (TUBB7) (0) AT5G23860 (TUBB8) (0) AT1G75780 (TUBB1) (0) AT1G20010 (TUBB5) (0) AT4G20890 (TUBB9) (0)
Nuclear Division	Microtubule Nucleation	0	0	0	0	0	0	0	1	1	2	0	Cre12.g513450.t1.2	Cre12.g513450	TUH1	η-tubulin	Eta tubulin in Chlaymdomonas: Localized to basal body and might be involved in basal body duplication (Dutcher, 2003. doi: 10.1016/j.mib.2003.10.016)	Eta tubulin	GO:0005874 microtubule GO:0005737 cytoplasm	GO:0000278 Mitotic Cell Cycle (171) GO:0007017 Microtubule-Based Process (251) GO:0007010 Cytoskeleton Organization (221) GO:0000226 Microtubule Cytoskeleton Organization (146) GO:0007049 Cell Cycle (314)	2.4.2.1 Purine-nucleoside phosphorylase.	PF00091 Tubulin/FtsZ family, GTPase domain	KOG1374 Gamma tubulin		PTHR11588 TUBULIN PTHR11588:SF6 GB DEF: CRYPTIC TUBULIN
Nuclear Division	Microtubule Nucleation	1	1	0	0	1	1	1	1	0	6	0	Cre04.g220950.t1.2	Cre04.g220950	AUG1-related	HAUS complex	AUGMIN (Arabidopsis) and HAUS (human) complexes: Binds to micortubules and recruits the γTuRC complex for microtubule nucleation (Tian et al., 2019. doi: 10.1093/jxb/erz123)		GO:0070652 HAUS complex GO:0005829 cytosol	GO:0051225 Spindle Assembly (16) GO:0022607 Cellular Component Assembly (636) GO:0007051 Spindle Organization (41) GO:0007098 Centrosome Cycle (15) GO:0007017 Microtubule-Based Process (251) GO:0007010 Cytoskeleton Organization (221) GO:0031023 Microtubule Organizing Center Organization (21) GO:0000226 Microtubule Cytoskeleton Organization (146) GO:0070925 Organelle Assembly (188) GO:0022402 Cell…
Nuclear Division	Microtubule Nucleation	1	1	0	0	1	1	1	1	0	6	0	Cre14.g621600.t1.2	Cre14.g621600	AUG2-related	HAUS complex	AUGMIN (Arabidopsis) and HAUS (human) complexes: Binds to micortubules and recruits the γTuRC complex for microtubule nucleation (Tian et al., 2019. doi: 10.1093/jxb/erz123)			GO:0051225 Spindle Assembly (16) GO:0022607 Cellular Component Assembly (636) GO:0007051 Spindle Organization (41) GO:0007017 Microtubule-Based Process (251) GO:0007010 Cytoskeleton Organization (221) GO:0031023 Microtubule Organizing Center Organization (21) GO:0000226 Microtubule Cytoskeleton Organization (146) GO:0070925 Organelle Assembly (188) GO:0022402 Cell Cycle Process (217) GO:0007049 C…		PF15003 HAUS augmin-like complex subunit 2
Nuclear Division	Microtubule Nucleation	1	1	0	0	1	1	1	0	0	5	0	Cre06.g278250.t1.2	Cre06.g278250	AUG4-related	HAUS complex	AUGMIN (Arabidopsis) and HAUS (human) complexes: Binds to micortubules and recruits the γTuRC complex for microtubule nucleation (Tian et al., 2019. doi: 10.1093/jxb/erz123)		GO:0070652 HAUS complex	GO:0051225 Spindle Assembly (16) GO:0022607 Cellular Component Assembly (636) GO:0007051 Spindle Organization (41) GO:0007098 Centrosome Cycle (15) GO:0007017 Microtubule-Based Process (251) GO:0007010 Cytoskeleton Organization (221) GO:0031023 Microtubule Organizing Center Organization (21) GO:0000226 Microtubule Cytoskeleton Organization (146) GO:0070925 Organelle Assembly (188) GO:0022402 Cell…		PF14735 HAUS augmin-like complex subunit 4			PTHR16219 FAMILY NOT NAMED PTHR16219:SF1 SUBFAMILY NOT NAMED	AT1G50710 (AUG4) (0)
Nuclear Division	Microtubule Nucleation	1	1	0	0	1	1	0	1	0	5	0	Cre06.g278250.t2.1	Cre06.g278250	AUG4-related	HAUS complex	AUGMIN (Arabidopsis) and HAUS (human) complexes: Binds to micortubules and recruits the γTuRC complex for microtubule nucleation (Tian et al., 2019. doi: 10.1093/jxb/erz123)		GO:0070652 HAUS complex	GO:0051225 Spindle Assembly (16) GO:0022607 Cellular Component Assembly (636) GO:0007051 Spindle Organization (41) GO:0007098 Centrosome Cycle (15) GO:0007017 Microtubule-Based Process (251) GO:0007010 Cytoskeleton Organization (221) GO:0031023 Microtubule Organizing Center Organization (21) GO:0000226 Microtubule Cytoskeleton Organization (146) GO:0070925 Organelle Assembly (188) GO:0022402 Cell…		PF14735 HAUS augmin-like complex subunit 4			PTHR16219 FAMILY NOT NAMED PTHR16219:SF1 SUBFAMILY NOT NAMED	AT1G50710 (AUG4) (0)
Nuclear Division	Microtubule Nucleation	1	1	0	0	1	1	1	1	0	6	0	Cre17.g738500.t1.1	Cre17.g738500	AUG6-related	HAUS complex	AUGMIN (Arabidopsis) and HAUS (human) complexes: Binds to micortubules and recruits the γTuRC complex for microtubule nucleation (Tian et al., 2019. doi: 10.1093/jxb/erz123)		GO:0070652 HAUS complex	GO:0051225 Spindle Assembly (16) GO:0022607 Cellular Component Assembly (636) GO:0007051 Spindle Organization (41) GO:0007017 Microtubule-Based Process (251) GO:0007010 Cytoskeleton Organization (221) GO:0000226 Microtubule Cytoskeleton Organization (146) GO:0070925 Organelle Assembly (188) GO:0022402 Cell Cycle Process (217) GO:0007049 Cell Cycle (314) GO:0044085 Cellular Component Biogenesis (8…		PF14661 HAUS augmin-like complex subunit 6 N-terminus			PTHR16151 UNCHARACTERIZED
Nuclear Division	Microtubule Nucleation	0	1	0	0	0	1	0	1	0	3	0	Cre02.g101750.t1.1	Cre02.g101750	AUG8-related	HAUS complex	AUGMIN (Arabidopsis) and HAUS (human) complexes: Binds to micortubules and recruits the γTuRC complex for microtubule nucleation (Tian et al., 2019. doi: 10.1093/jxb/erz123)	(M=1) PF04484 - Family of unknown function (DUF566)	GO:0005737 cytoplasm GO:0005880 nuclear microtubule	GO:0051225 Spindle Assembly (16) GO:0022607 Cellular Component Assembly (636) GO:0007051 Spindle Organization (41) GO:0007098 Centrosome Cycle (15) GO:0007017 Microtubule-Based Process (251) GO:0007010 Cytoskeleton Organization (221) GO:0031023 Microtubule Organizing Center Organization (21) GO:0000226 Microtubule Cytoskeleton Organization (146) GO:0070925 Organelle Assembly (188) GO:0022402 Cell…		PF04484 Family of unknown function (DUF566)			PTHR31807 FAMILY NOT NAMED	AT2G20815 (QWRF3) (0) AT1G49890 (QWRF2) (0) AT2G24070 (QWRF4) (0) AT5G43160 (QWRF9) (0) AT3G19570 (SCO3) (0) AT3G60000 (QWRF6) (0) AT2G44190 (EDE1) (0) AT4G30710 (AUG8) (0) AT4G25190 (QWRF7) (0) AT4G30740 (0)
Nuclear Division	Microtubule Nucleation	0	0	0	0	0	0	0	0	0	0	0	Cre17.g741200.t1.2	Cre17.g741200	EBP1		EBP1 in Arabidopsis: Associates with microtubules and regulates the organization of cortical microtubules (Molines et al., 2018. doi: 10.1242/bio.030510).	Microtubule plus-end binding protein	GO:0005815 microtubule organizing center GO:0005874 microtubule GO:0035371 microtubule plus-end GO:0005881 cytoplasmic microtubule GO:0051233 spindle midzone	GO:0051225 Spindle Assembly (16) GO:0070507 Regulation of Microtubule Cytoskeleton Organization (14) GO:0022607 Cellular Component Assembly (636) GO:0007051 Spindle Organization (41) GO:0031109 Microtubule Polymerization or Depolymerization (20) GO:0007017 Microtubule-Based Process (251) GO:0007010 Cytoskeleton Organization (221) GO:0070727 Cellular Macromolecule Localization (374) GO:0000226 Mic…		PF00307 Calponin homology (CH) domain PF03271 EB1-like C-terminal motif	KOG3000 Microtubule-binding protein involved in cell cycle control	K10436 microtubule-associated protein, RP/EB family	PTHR10623 MICROTUBULE-ASSOCIATED PROTEIN RP/EB FAMILY MEMBER PTHR10623:SF6 MICROTUBULE-ASSOCIATED PROTEIN EB1 (MICROTUBULE PLUS-END BINDING PROTEIN)	AT5G67270 (EB1C) (0) AT5G62500 (EB1B) (0) AT3G47690 (EB1A) (0)
Nuclear Division	Microtubule Nucleation	0	0	0	0	0	0	0	0	0	0	0	Cre03.g149800.t1.1	Cre03.g149800	TOG1	Microtubule-associated TOG-domain protein	TOG1 domain-containing proteins: microtubule-associated proteins that mediate the assembly of microtubules (Al-Bassam and Chang, 2011. doi: 10.1016/j.tcb.2011.06.007).	Microtubule associated protein	GO:0000776 kinetochore GO:0035371 microtubule plus-end GO:0000922 spindle pole	GO:0000278 Mitotic Cell Cycle (171) GO:0022607 Cellular Component Assembly (636) GO:0007051 Spindle Organization (41) GO:0007052 Mitotic Spindle Organization (29) GO:0031109 Microtubule Polymerization or Depolymerization (20) GO:0007017 Microtubule-Based Process (251) GO:0007010 Cytoskeleton Organization (221) GO:0000226 Microtubule Cytoskeleton Organization (146) GO:0046785 Microtubule Polymeriz…			KOG1820 Microtubule-associated protein	K16803 CKAP5; cytoskeleton-associated protein 5	PTHR12609 MICROTUBULE ASSOCIATED PROTEIN XMAP215 PTHR12609:SF0 CYTOSKELETON-ASSOCIATED PROTEIN 5	AT2G35630 (MOR1) (0)
Nuclear Division	Microtubule Nucleation	0	0	0	0	0	0	0	0	0	0	0	Cre01.g047900.t1.1	Cre01.g047900	TON2-related	Protein phosphatase 2A	TON2 in Arabidopsis: Regulator of interphase microtubules nucleation (Kirik et al., 2012. doi: 10.1105/tpc.111.094367)	(M=1) PTHR12085 - PHOSPHATASE SUBUNIT GENE G4-1	GO:0005634 nucleus GO:0005819 spindle GO:0009524 phragmoplast	GO:0000278 Mitotic Cell Cycle (171) GO:0051301 Cell Division (49) GO:0022607 Cellular Component Assembly (636) GO:0000910 Cytokinesis (26) GO:0000281 Mitotic Cytokinesis (11) GO:0007017 Microtubule-Based Process (251) GO:0007010 Cytoskeleton Organization (221) GO:0000226 Microtubule Cytoskeleton Organization (146) GO:1902410 Mitotic Cytokinetic Process (8) GO:0016311 Dephosphorylation (193) GO:00…			KOG2562 Protein phosphatase 2 regulatory subunit	K11583 protein phosphatase 2 (formerly 2A), regulatory subunit B''	PTHR12085 PHOSPHATASE SUBUNIT GENE G4-1 PTHR12085:SF3 PHOSPHATASE SUBUNIT GENE G4-1	AT5G18580 (TON2) (0)
Nuclear Division	Microtubule Nucleation	0	0	0	0	0	0	0	0	0	0	0	Cre04.g218250.t1.2	Cre04.g218250	FAP313	ARF-like GTPase	Arl2 (ADP Ribosylation Factor-like Protein 2) in human: Activates cofactor D for the GTP-activation of β-tubulin assembly (Bhamidipati et al., 2000. doi: 10.1083/jcb.149.5.1087)	ARF-like GTPase	GO:0005634 nucleus GO:0000139 Golgi membrane GO:0005622 intracellular GO:0005815 microtubule organizing center GO:0005929 cilium GO:0005819 spindle GO:0015630 microtubule cytoskeleton GO:0016020 membrane GO:0005794 Golgi apparatus GO:0005737 cytoplasm GO:0005856 cytoskeleton	GO:0051301 Cell Division (49) GO:0022607 Cellular Component Assembly (636) GO:0030031 Cell Projection Assembly (94) GO:0070925 Organelle Assembly (188) GO:0060271 Cilium Assembly (88) GO:0030030 Cell Projection Organization (112) GO:0120031 Plasma Membrane Bounded Cell Projection Assembly (92) GO:0071702 Organic Substance Transport (495) GO:0120036 Plasma Membrane Bounded Cell Projection Organiza…		PF09439 Signal recognition particle receptor beta subunit	KOG0073 GTP-binding ADP-ribosylation factor-like protein ARL2 KOG0074 GTP-binding ADP-ribosylation factor-like protein ARL3	K07944 ADP-ribosylation factor-like 3	PTHR11711 ADP RIBOSYLATION FACTOR-RELATED PTHR11711:SF166	AT1G02440 (ATARFD1A) (0) AT2G15310 (ATARFB1A) (0) AT1G02430 (ATARFD1B) (0) AT5G17060 (ATARFB1B) (0) AT3G03120 (ATARFB1C) (0)
Nuclear Division	Kinesin/Kinesin-like	1	0	0	0	0	0	0	0	0	1	0	Cre07.g325350.t1.1	Cre07.g325350	KIN10-1	Kinesin complex	Annotate as a kinesin (Creinhardtii_v5.6; phytozome.jgi.doe.gov; Merchant et al., 2007. doi: 10.1126/science.1143609; Kinesin families in Chlamydomonas: Richardson et al., 2006. doi: 10.1186/1471-2164-7-18).	(M=39) PF00225 - Kinesin motor domain	GO:0005871 kinesin complex GO:0005874 microtubule	GO:0000278 Mitotic Cell Cycle (171) GO:0007051 Spindle Organization (41) GO:0007018 Microtubule-Based Movement (132) GO:0007052 Mitotic Spindle Organization (29) GO:0007017 Microtubule-Based Process (251) GO:0007010 Cytoskeleton Organization (221) GO:0000226 Microtubule Cytoskeleton Organization (146) GO:0022402 Cell Cycle Process (217) GO:0007049 Cell Cycle (314) GO:1903047 Mitotic Cell Cycle Pr…	3.6.4.4 Plus-end-directed kinesin ATPase.	PF00225 Kinesin motor domain		K10395 kinesin family member 4/7/21/27	PTHR24115 KINESIN-RELATED
Nuclear Division	Kinesin/Kinesin-like	0	0	0	0	0	0	0	0	0	0	0	Cre10.g418950.t1.1	Cre10.g418950	KIN10-2	Kinesin complex	Annotate as a kinesin (Creinhardtii_v5.6; phytozome.jgi.doe.gov; Merchant et al., 2007. doi: 10.1126/science.1143609; Kinesin families in Chlamydomonas: Richardson et al., 2006. doi: 10.1186/1471-2164-7-18).	Kinesin motor protein, kinesin-4/10 family	GO:0005874 microtubule GO:0005871 kinesin complex	GO:0000278 Mitotic Cell Cycle (171) GO:0007051 Spindle Organization (41) GO:0007018 Microtubule-Based Movement (132) GO:0007052 Mitotic Spindle Organization (29) GO:0007017 Microtubule-Based Process (251) GO:0007010 Cytoskeleton Organization (221) GO:0000226 Microtubule Cytoskeleton Organization (146) GO:0022402 Cell Cycle Process (217) GO:0007049 Cell Cycle (314) GO:1903047 Mitotic Cell Cycle Pr…	3.6.4.4 Plus-end-directed kinesin ATPase.	PF00225 Kinesin motor domain		K10395 kinesin family member 4/7/21/27	PTHR24115 KINESIN-RELATED PTHR24115:SF136 KLP31E, ISOFORM A	AT5G27550 (KIN14S) (0) AT1G20060 (0) AT4G24170 (KIN7I) (0) AT4G38950 (KIN7F) (0) AT3G51150 (KIN7G) (0) AT2G21300 (KIN7E) (0) AT5G42490 (0) AT5G66310 (KIN7H) (0)
Nuclear Division	Kinesin/Kinesin-like	1	0	0	0	0	0	0	0	0	1	0	Cre03.g168800.t1.1	Cre03.g168800	KIN4-1	Kinesin complex	Annotate as a kinesin (Creinhardtii_v5.6; phytozome.jgi.doe.gov; Merchant et al., 2007. doi: 10.1126/science.1143609; Kinesin families in Chlamydomonas: Richardson et al., 2006. doi: 10.1186/1471-2164-7-18).	(M=3) KOG0244 - Kinesin-like protein	GO:0005874 microtubule GO:0005871 kinesin complex	GO:0007018 Microtubule-Based Movement (132) GO:0007017 Microtubule-Based Process (251) GO:0006928 Movement of Cell or Subcellular Component (177)	3.6.4.4 Plus-end-directed kinesin ATPase.	PF00225 Kinesin motor domain	KOG0244 Kinesin-like protein	K10395 kinesin family member 4/7/21/27	PTHR24115 KINESIN-RELATED PTHR24115:SF136 KLP31E, ISOFORM A	AT5G27550 (KIN14S) (0) AT1G20060 (0) AT4G24170 (KIN7I) (0) AT4G38950 (KIN7F) (0) AT3G51150 (KIN7G) (0) AT2G21300 (KIN7E) (0) AT5G42490 (0) AT5G66310 (KIN7H) (0)
Nuclear Division	Kinesin/Kinesin-like	0	0	0	0	0	0	0	0	0	0	0	Cre03.g202000.t1.2	Cre03.g202000	KIN4-2	Kinesin complex	Annotate as a kinesin (Creinhardtii_v5.6; phytozome.jgi.doe.gov; Merchant et al., 2007. doi: 10.1126/science.1143609; Kinesin families in Chlamydomonas: Richardson et al., 2006. doi: 10.1186/1471-2164-7-18).	(M=3) KOG0244 - Kinesin-like protein	GO:0005871 kinesin complex GO:0005874 microtubule	GO:0000278 Mitotic Cell Cycle (171) GO:0007051 Spindle Organization (41) GO:0007018 Microtubule-Based Movement (132) GO:0007052 Mitotic Spindle Organization (29) GO:0007017 Microtubule-Based Process (251) GO:0007010 Cytoskeleton Organization (221) GO:0000226 Microtubule Cytoskeleton Organization (146) GO:0022402 Cell Cycle Process (217) GO:0007049 Cell Cycle (314) GO:1903047 Mitotic Cell Cycle Pr…	3.6.4.4 Plus-end-directed kinesin ATPase.	PF00225 Kinesin motor domain	KOG0244 Kinesin-like protein	K10395 kinesin family member 4/7/21/27	PTHR24115 KINESIN-RELATED PTHR24115:SF461	AT5G60930 (0)
Nuclear Division	Kinesin/Kinesin-like	1	1	0	0	0	1	1	1	0	5	0	Cre10.g456350.t1.2	Cre10.g456350	KIN7-2	Kinesin complex	Annotate as a kinesin (Creinhardtii_v5.6; phytozome.jgi.doe.gov; Merchant et al., 2007. doi: 10.1126/science.1143609; Kinesin families in Chlamydomonas: Richardson et al., 2006. doi: 10.1186/1471-2164-7-18).	(M=1) PF11995 - Domain of unknown function (DUF3490)	GO:0005874 microtubule GO:0005871 kinesin complex	GO:0007018 Microtubule-Based Movement (132) GO:0007017 Microtubule-Based Process (251) GO:0006928 Movement of Cell or Subcellular Component (177)	3.6.4.4 Plus-end-directed kinesin ATPase.	PF11995 Domain of unknown function (DUF3490) PF00225 Kinesin motor domain		K11498 centromeric protein E	PTHR24115 KINESIN-RELATED	AT1G18370 (KIN7A) (0) AT3G43210 (KIN7B) (0)
Nuclear Division	Kinesin/Kinesin-like	1	1	0	0	1	1	1	1	0	6	0	Cre13.g568450.t1.1	Cre13.g568450	KIN7-3	Kinesin complex	Annotate as a kinesin (Creinhardtii_v5.6; phytozome.jgi.doe.gov; Merchant et al., 2007. doi: 10.1126/science.1143609; Kinesin families in Chlamydomonas: Richardson et al., 2006. doi: 10.1186/1471-2164-7-18).	(M=9) KOG4280 - Kinesin-like protein	GO:0005874 microtubule GO:0005871 kinesin complex	GO:0007018 Microtubule-Based Movement (132) GO:0007017 Microtubule-Based Process (251) GO:0006928 Movement of Cell or Subcellular Component (177)	3.6.4.4 Plus-end-directed kinesin ATPase.	PF00225 Kinesin motor domain	KOG4280 Kinesin-like protein	K11498 centromeric protein E	PTHR24115 KINESIN-RELATED PTHR24115:SF535 KINESIN-RELATED PROTEIN 4
Nuclear Division	Kinesin/Kinesin-like	0	0	0	0	0	0	0	0	0	0	0	Cre13.g602400.t1.2	Cre13.g602400	KIN8-1	Kinesin complex	Annotate as a kinesin (Creinhardtii_v5.6; phytozome.jgi.doe.gov; Merchant et al., 2007. doi: 10.1126/science.1143609; Kinesin families in Chlamydomonas: Richardson et al., 2006. doi: 10.1186/1471-2164-7-18).	(M=4) KOG0242 - Kinesin-like protein	GO:0005634 nucleus GO:0005871 kinesin complex GO:0005874 microtubule GO:0061673 mitotic spindle astral microtubule GO:1990023 mitotic spindle midzone	GO:0007059 Chromosome Segregation (76) GO:0000278 Mitotic Cell Cycle (171) GO:0000070 Mitotic Sister Chromatid Segregation (44) GO:0051276 Chromosome Organization (451) GO:0000819 Sister Chromatid Segregation (58) GO:0007018 Microtubule-Based Movement (132) GO:0031109 Microtubule Polymerization or Depolymerization (20) GO:0007017 Microtubule-Based Process (251) GO:0007010 Cytoskeleton Organizatio…	3.6.4.4 Plus-end-directed kinesin ATPase.	PF00225 Kinesin motor domain	KOG0242 Kinesin-like protein	K10401 kinesin family member 18/19	PTHR24115 KINESIN-RELATED PTHR24115:SF478 KINESIN-LIKE PROTEIN	AT3G49650 (KIN8B) (0)
Nuclear Division	Kinesin/Kinesin-like	1	1	0	0	1	1	1	1	0	6	0	Cre03.g200600.t2.1	Cre03.g200600	KIN14A-1	Kinesin complex	Annotate as a kinesin (Creinhardtii_v5.6; phytozome.jgi.doe.gov; Merchant et al., 2007. doi: 10.1126/science.1143609; Kinesin families in Chlamydomonas: Richardson et al., 2006. doi: 10.1186/1471-2164-7-18).		GO:0005871 kinesin complex GO:0005874 microtubule	GO:0007018 Microtubule-Based Movement (132) GO:0007017 Microtubule-Based Process (251) GO:0006928 Movement of Cell or Subcellular Component (177)	3.6.4.5 Minus-end-directed kinesin ATPase.	PF00225 Kinesin motor domain	KOG0239 Kinesin (KAR3 subfamily)	K10405 kinesin family member C1	PTHR24115 KINESIN-RELATED
Nuclear Division	Kinesin/Kinesin-like	1	1	0	0	1	1	1	1	0	6	0	Cre16.g656700.t1.2	Cre16.g656700	KIN14A-2	Kinesin complex	Annotate as a kinesin (Creinhardtii_v5.6; phytozome.jgi.doe.gov; Merchant et al., 2007. doi: 10.1126/science.1143609; Kinesin families in Chlamydomonas: Richardson et al., 2006. doi: 10.1186/1471-2164-7-18).	(M=1) K10405 - kinesin family member C1	GO:0005874 microtubule GO:0005871 kinesin complex	GO:0051225 Spindle Assembly (16) GO:0022607 Cellular Component Assembly (636) GO:0007051 Spindle Organization (41) GO:0007018 Microtubule-Based Movement (132) GO:0007017 Microtubule-Based Process (251) GO:0007010 Cytoskeleton Organization (221) GO:0000226 Microtubule Cytoskeleton Organization (146) GO:0070925 Organelle Assembly (188) GO:0022402 Cell Cycle Process (217) GO:0007049 Cell Cycle (314)…	3.6.4.5 Minus-end-directed kinesin ATPase.	PF00225 Kinesin motor domain	KOG0239 Kinesin (KAR3 subfamily)	K10405 kinesin family member C1	PTHR24115 KINESIN-RELATED PTHR24115:SF464 KINESIN-1-RELATED
Nuclear Division	Kinesin/Kinesin-like	0	0	0	0	0	0	0	0	0	0	0	Cre05.g233100.t2.1	Cre05.g233100	KIN14B-1	Kinesin complex	Annotate as a kinesin (Creinhardtii_v5.6; phytozome.jgi.doe.gov; Merchant et al., 2007. doi: 10.1126/science.1143609; Kinesin families in Chlamydomonas: Richardson et al., 2006. doi: 10.1186/1471-2164-7-18).	(M=1) PF00225//PF00307 - Kinesin motor domain // Calponin homology (CH) domain		GO:0007018 Microtubule-Based Movement (132) GO:0007017 Microtubule-Based Process (251) GO:0006928 Movement of Cell or Subcellular Component (177)	3.6.4.5 Minus-end-directed kinesin ATPase.	PF00307 Calponin homology (CH) domain PF00225 Kinesin motor domain	KOG0239 Kinesin (KAR3 subfamily)	K10406 kinesin family member C2/C3	PTHR24115 KINESIN-RELATED	AT2G47500 (KIN14I) (0) AT3G10310 (0) AT1G09170 (0) AT5G27000 (KIN14G) (0)
Nuclear Division	Kinesin/Kinesin-like	1	1	0	0	1	1	1	1	0	6	0	Cre03.g164050.t1.1	Cre03.g164050	KIN15-1 (t1.1)	Kinesin complex	Annotate as a kinesin (Creinhardtii_v5.6; phytozome.jgi.doe.gov; Merchant et al., 2007. doi: 10.1126/science.1143609; Kinesin families in Chlamydomonas: Richardson et al., 2006. doi: 10.1186/1471-2164-7-18).	(M=9) KOG4280 - Kinesin-like protein	GO:0005871 kinesin complex GO:0005874 microtubule	GO:0007018 Microtubule-Based Movement (132) GO:0007017 Microtubule-Based Process (251) GO:0006928 Movement of Cell or Subcellular Component (177)	3.6.4.4 Plus-end-directed kinesin ATPase.	PF00225 Kinesin motor domain	KOG4280 Kinesin-like protein	K10400 kinesin family member 15	PTHR24115 KINESIN-RELATED	AT3G44050 (KIN12E) (0)
Nuclear Division	Kinesin/Kinesin-like	0	0	0	0	1	0	0	0	0	1	0	Cre03.g164050.t2.1	Cre03.g164050	KIN15-1 (t2.1)	Kinesin complex	Annotate as a kinesin (Creinhardtii_v5.6; phytozome.jgi.doe.gov; Merchant et al., 2007. doi: 10.1126/science.1143609; Kinesin families in Chlamydomonas: Richardson et al., 2006. doi: 10.1186/1471-2164-7-18).	(M=9) KOG4280 - Kinesin-like protein	GO:0005871 kinesin complex GO:0005874 microtubule	GO:0007018 Microtubule-Based Movement (132) GO:0007017 Microtubule-Based Process (251) GO:0006928 Movement of Cell or Subcellular Component (177)	3.6.4.4 Plus-end-directed kinesin ATPase.	PF00225 Kinesin motor domain	KOG4280 Kinesin-like protein	K10400 kinesin family member 15	PTHR24115 KINESIN-RELATED	AT3G44050 (KIN12E) (0)
Nuclear Division	Kinesin/Kinesin-like	0	0	0	-1	1	1	1	1	0	4	1	Cre17.g741500.t1.1	Cre17.g741500	KIL7	Kinesin complex	Annotate as a kinesin (Creinhardtii_v5.6; phytozome.jgi.doe.gov; Merchant et al., 2007. doi: 10.1126/science.1143609; Kinesin families in Chlamydomonas: Richardson et al., 2006. doi: 10.1186/1471-2164-7-18).	(M=3) KOG0244 - Kinesin-like protein	GO:0005871 kinesin complex GO:0005874 microtubule	GO:0007018 Microtubule-Based Movement (132) GO:0007017 Microtubule-Based Process (251) GO:0006928 Movement of Cell or Subcellular Component (177)	3.6.4.4 Plus-end-directed kinesin ATPase.	PF00225 Kinesin motor domain			PTHR24115 KINESIN-RELATED	AT3G63480 (0)
Nuclear Division	Kinesin/Kinesin-like	0	0	0	0	0	0	0	0	0	0	0	Cre07.g326050.t1.1	Cre07.g326050	KIL8	Kinesin complex	Annotate as a kinesin (Creinhardtii_v5.6; phytozome.jgi.doe.gov; Merchant et al., 2007. doi: 10.1126/science.1143609; Kinesin families in Chlamydomonas: Richardson et al., 2006. doi: 10.1186/1471-2164-7-18).	(M=1) KOG0241 - Kinesin-like protein	GO:0005871 kinesin complex GO:0005874 microtubule	GO:0007018 Microtubule-Based Movement (132) GO:0007017 Microtubule-Based Process (251) GO:0006928 Movement of Cell or Subcellular Component (177)	3.6.4.4 Plus-end-directed kinesin ATPase.	PF00225 Kinesin motor domain	KOG1003 Actin filament-coating protein tropomyosin		PTHR13140 MYOSIN PTHR13140:SF410	AT3G44050 (KIN12E) (0)
Nuclear Division	Kinesin/Kinesin-like	1	0	0	0	1	1	1	1	0	5	0	Cre03.g173700.t1.1	Cre03.g173700	KIL14	Kinesin complex	Annotate as a kinesin (Creinhardtii_v5.6; phytozome.jgi.doe.gov; Merchant et al., 2007. doi: 10.1126/science.1143609; Kinesin families in Chlamydomonas: Richardson et al., 2006. doi: 10.1186/1471-2164-7-18).	(M=4) KOG0242 - Kinesin-like protein	GO:0005871 kinesin complex GO:0005874 microtubule	GO:0007018 Microtubule-Based Movement (132) GO:0007017 Microtubule-Based Process (251) GO:0006928 Movement of Cell or Subcellular Component (177)	3.6.4.4 Plus-end-directed kinesin ATPase.	PF00225 Kinesin motor domain	KOG4280 Kinesin-like protein	K10396 kinesin family member 5	PTHR24115 KINESIN-RELATED	AT3G10180 (KIN7O) (0) AT1G59540 (KIN7N) (0)
Nuclear Division	Kinesin/Kinesin-like	1	1	-1	0	1	1	1	1	0	6	1	Cre01.g055600.t1.1	Cre01.g055600	KIL15	Kinesin complex	Annotate as a kinesin (Creinhardtii_v5.6; phytozome.jgi.doe.gov; Merchant et al., 2007. doi: 10.1126/science.1143609; Kinesin families in Chlamydomonas: Richardson et al., 2006. doi: 10.1186/1471-2164-7-18).	(M=3) KOG0240 - Kinesin (SMY1 subfamily)	GO:0005871 kinesin complex GO:0005874 microtubule	GO:0007018 Microtubule-Based Movement (132) GO:0007017 Microtubule-Based Process (251) GO:0051649 Establishment of Localization in Cell (422) GO:0030705 Cytoskeleton-Dependent Intracellular Transport (30) GO:0046907 Intracellular Transport (408) GO:0051641 Cellular Localization (524) GO:0006928 Movement of Cell or Subcellular Component (177)	3.6.4.4 Plus-end-directed kinesin ATPase.	PF00225 Kinesin motor domain	KOG0240 Kinesin (SMY1 subfamily)	K10400 kinesin family member 15	PTHR24115 KINESIN-RELATED	AT3G44050 (KIN12E) (0)
Nuclear Division	Kinesin/Kinesin-like	0	1	0	0	1	1	1	1	0	5	0	Cre17.g741700.t1.1	Cre17.g741700	KIL22	Kinesin complex	Annotate as a kinesin (Creinhardtii_v5.6; phytozome.jgi.doe.gov; Merchant et al., 2007. doi: 10.1126/science.1143609; Kinesin families in Chlamydomonas: Richardson et al., 2006. doi: 10.1186/1471-2164-7-18).	(M=18) KOG0978 - E3 ubiquitin ligase involved in syntaxin degradation	GO:0005871 kinesin complex GO:0005874 microtubule	GO:0007018 Microtubule-Based Movement (132) GO:0007017 Microtubule-Based Process (251) GO:0006928 Movement of Cell or Subcellular Component (177)	3.6.4.5 Minus-end-directed kinesin ATPase.	PF00225 Kinesin motor domain			PTHR24115 KINESIN-RELATED PTHR24115:SF421 KINESIN-LIKE PROTEIN KIF25	AT3G63480 (0)
Nuclear Division	Kinesin/Kinesin-like	1	1	0	0	1	1	1	1	0	6	0	Cre03.g205249.t1.1	Cre03.g205249		Kinesin complex	Annotate as a kinesin (Creinhardtii_v5.6; phytozome.jgi.doe.gov; Merchant et al., 2007. doi: 10.1126/science.1143609; Kinesin families in Chlamydomonas: Richardson et al., 2006. doi: 10.1186/1471-2164-7-18).	(M=1) KOG0247 - Kinesin-like protein	GO:0005874 microtubule GO:0005871 kinesin complex	GO:0007018 Microtubule-Based Movement (132) GO:0007017 Microtubule-Based Process (251) GO:0006928 Movement of Cell or Subcellular Component (177)	3.6.4.5 Minus-end-directed kinesin ATPase.	PF00225 Kinesin motor domain			PTHR24115 KINESIN-RELATED PTHR24115:SF451 KINESIN-LIKE PROTEIN SUBITO	AT5G02370 (0) AT5G27950 (KIN14U) (0) AT1G55550 (KIN14T) (0)
Nuclear Division	Kinesin/Kinesin-like	1	1	0	0	0	1	1	1	0	5	0	Cre16.g672497.t1.1	Cre16.g672497		Kinesin complex	Annotate as a kinesin (Creinhardtii_v5.6; phytozome.jgi.doe.gov; Merchant et al., 2007. doi: 10.1126/science.1143609; Kinesin families in Chlamydomonas: Richardson et al., 2006. doi: 10.1186/1471-2164-7-18).	(M=1) KOG0243 - Kinesin-like protein	GO:0005874 microtubule GO:0005871 kinesin complex	GO:0007018 Microtubule-Based Movement (132) GO:0007017 Microtubule-Based Process (251) GO:0006928 Movement of Cell or Subcellular Component (177)	3.6.4.4 Plus-end-directed kinesin ATPase.	PF00225 Kinesin motor domain			PTHR24115 KINESIN-RELATED PTHR24115:SF105 SUBFAMILY NOT NAMED	AT2G28620 (0) AT2G37420 (KIN5B) (0) AT3G45850 (0)
Nuclear Division	Kinesin/Kinesin-like	1	1	0	0	0	0	1	0	0	3	0	Cre01.g055966.t1.1	Cre01.g055966		Kinesin complex	Annotate as a kinesin (Creinhardtii_v5.6; phytozome.jgi.doe.gov; Merchant et al., 2007. doi: 10.1126/science.1143609; Kinesin families in Chlamydomonas: Richardson et al., 2006. doi: 10.1186/1471-2164-7-18).		GO:0005634 nucleus GO:0005871 kinesin complex GO:0005874 microtubule	GO:0006974 Cellular Response to DNA Damage Stimulus (289) GO:0006289 Nucleotide-Excision Repair (34) GO:0006281 DNA Repair (262) GO:0007018 Microtubule-Based Movement (132) GO:0007017 Microtubule-Based Process (251) GO:0051649 Establishment of Localization in Cell (422) GO:0030705 Cytoskeleton-Dependent Intracellular Transport (30) GO:0006950 Response to Stress (606) GO:0046907 Intracellular Tran…
Nuclear Division	Other/Less characterized	0	0	0	0	0	0	0	0	0	0	0	Cre10.g432450.t1.1	Cre10.g432450					GO:0005634 nucleus GO:0000799 nuclear condensin complex GO:0000779 condensed chromosome, centromeric region	GO:0070192 Chromosome Organization Involved in Meiotic Cell Cycle (10) GO:0007059 Chromosome Segregation (76) GO:0007076 Mitotic Chromosome Condensation (11) GO:0000278 Mitotic Cell Cycle (171) GO:0051321 Meiotic Cell Cycle (59) GO:0000070 Mitotic Sister Chromatid Segregation (44) GO:0051276 Chromosome Organization (451) GO:0051304 Chromosome Separation (28) GO:0030261 Chromosome Condensation (17…		PF13637 Ankyrin repeats (many copies)
Nuclear Division	Other/Less characterized	0	1	0	0	0	0	0	0	0	1	0	Cre13.g606101.t1.1	Cre13.g606101				(M=11) PTHR19959 - KINESIN LIGHT CHAIN				PF13374 Tetratricopeptide repeat			PTHR19959 KINESIN LIGHT CHAIN PTHR19959:SF147
Nuclear Division	Other/Less characterized	0	0	1	0	0	0	0	0	0	1	0	Cre15.g639100.t1.2	Cre15.g639100	FAP195	Kinesin complex			GO:0005871 kinesin complex GO:0005874 microtubule	GO:0007018 Microtubule-Based Movement (132) GO:0007017 Microtubule-Based Process (251) GO:0051649 Establishment of Localization in Cell (422) GO:0030705 Cytoskeleton-Dependent Intracellular Transport (30) GO:0046907 Intracellular Transport (408) GO:0051641 Cellular Localization (524) GO:0006928 Movement of Cell or Subcellular Component (177)
Nuclear Division	Other/Less characterized	1	1	0	0	1	1	0	1	0	5	0	Cre01.g020050.t1.1	Cre01.g020050		Kinesin complex		(M=24) KOG1003 - Actin filament-coating protein tropomyosin	GO:0005871 kinesin complex GO:0005874 microtubule	GO:0007018 Microtubule-Based Movement (132) GO:0007017 Microtubule-Based Process (251) GO:0006928 Movement of Cell or Subcellular Component (177)
Chloroplast Division	Chloroplast Division	1	1	0	0	1	0	0	0	0	3	0	Cre02.g118600.t1.2	Cre02.g118600	FTSZ1	FTSZ GTPase	Chloroplast Fission (Chlamydomonas: Zones et al., 2015. doi:10.1105/tpc.15.00498)	Plastid division protein	GO:0005737 cytoplasm GO:0009535 chloroplast thylakoid membrane GO:0009507 chloroplast GO:0032153 cell division site GO:0009570 chloroplast stroma GO:0005623 cell	GO:0010020 Chloroplast Fission (11) GO:0051301 Cell Division (49) GO:0009637 Response to Blue Light (9) GO:0051649 Establishment of Localization in Cell (422) GO:0009658 Chloroplast Organization (31) GO:0051656 Establishment of Organelle Localization (27) GO:0009416 Response to Light Stimulus (85) GO:0048285 Organelle Fission (101) GO:0009657 Plastid Organization (44) GO:0009628 Response to Abiot…	3.6.5.6 Tubulin GTPase.	PF12327 FtsZ family, C-terminal domain PF00091 Tubulin/FtsZ family, GTPase domain		K03531 cell division protein FtsZ	PTHR30314 CELL DIVISION PROTEIN FTSZ-RELATED PTHR30314:SF12 CELL DIVISION PROTEIN FTSZ HOMOLOG 1, CHLOROPLASTIC	AT5G55280 (FTSZ1) (0)
Chloroplast Division	Other/Less characterized	1	1	0	0	0	1	1	1	0	5	0	Cre02.g105550.t1.1	Cre02.g105550	FTSZ1-related	FTSZ GTPase			GO:0005737 cytoplasm GO:0009507 chloroplast	GO:0010020 Chloroplast Fission (11) GO:0009658 Chloroplast Organization (31) GO:0048285 Organelle Fission (101) GO:0009657 Plastid Organization (44) GO:0043572 Plastid Fission (11)					PTHR30314 CELL DIVISION PROTEIN FTSZ-RELATED	AT5G55280 (FTSZ1) (0)
Chloroplast Division	Chloroplast Division	1	1	0	0	1	1	1	1	0	6	0	Cre02.g142186.t1.1	Cre02.g142186	FTSZ2	FTSZ GTPase	Chloroplast Fission (Chlamydomonas: Zones et al., 2015. doi:10.1105/tpc.15.00498)	Plastid division protein FtsZ2	GO:0005737 cytoplasm GO:0005874 microtubule GO:0009507 chloroplast	GO:0010020 Chloroplast Fission (11) GO:0007017 Microtubule-Based Process (251) GO:0009658 Chloroplast Organization (31) GO:0048285 Organelle Fission (101) GO:0009657 Plastid Organization (44) GO:0043572 Plastid Fission (11)	3.6.5.6 Tubulin GTPase.	PF12327 FtsZ family, C-terminal domain PF00091 Tubulin/FtsZ family, GTPase domain		K03531 cell division protein FtsZ	PTHR30314 CELL DIVISION PROTEIN FTSZ-RELATED PTHR30314:SF3 MITOCHONDRIAL DIVISION PROTEIN FSZA	AT3G52750 (FTSZ2-2) (0) AT2G36250 (FTSZ2-1) (0)
Chloroplast Division	Chloroplast Division	1	1	0	0	0	1	1	1	0	5	0	Cre12.g522950.t1.2	Cre12.g522950	MIND1	MinD ATPase	Chloroplast Fission (Chlamydomonas: Zones et al., 2015. doi:10.1105/tpc.15.00498)	Chloroplast septum site-determining protein	GO:0005829 cytosol GO:0005886 plasma membrane GO:0009898 cytoplasmic side of plasma membrane GO:0009941 chloroplast envelope GO:0009570 chloroplast stroma	GO:0010020 Chloroplast Fission (11) GO:0051301 Cell Division (49) GO:0048523 Negative Regulation of Cellular Process (228) GO:0051302 Regulation of Cell Division (20) GO:0009658 Chloroplast Organization (31) GO:0048285 Organelle Fission (101) GO:0009657 Plastid Organization (44) GO:0048519 Negative Regulation of Biological Process (314) GO:0043572 Plastid Fission (11)		PF10609 ParA/MinD ATPase like	KOG3022 Predicted ATPase, nucleotide-binding	K03609 septum site-determining protein MinD	PTHR13696 FAMILY NOT NAMED PTHR13696:SF1 SEPTUM SITE-DETERMINING PROTEIN MIND HOMOLOG, CHLOROPLASTIC-RELATED	AT5G24020 (MIND1) (0)
Chloroplast Division	Chloroplast Division	1	0	0	0	0	1	1	1	0	4	0	Cre17.g720350.t1.1	Cre17.g720350	MINE1	MinE	Chloroplast Fission (Chlamydomonas: Zones et al., 2015. doi:10.1105/tpc.15.00498)	Chloroplast division site-determinant MinE		GO:0000278 Mitotic Cell Cycle (171) GO:0051301 Cell Division (49) GO:0022607 Cellular Component Assembly (636) GO:0051726 Regulation of Cell Cycle (172) GO:0000910 Cytokinesis (26) GO:0000281 Mitotic Cytokinesis (11) GO:0051302 Regulation of Cell Division (20) GO:0044087 Regulation of Cellular Component Biogenesis (83) GO:0007346 Regulation of Mitotic Cell Cycle (80) GO:1902410 Mitotic Cytokineti…		PF03776 Septum formation topological specificity factor MinE			PTHR33404 CELL DIVISION TOPOLOGICAL SPECIFICITY FACTOR HOMOLOG, CHLOROPLASTIC PTHR33404:SF2 CELL DIVISION TOPOLOGICAL SPECIFICITY FACTOR HOMOLOG, CHLOROPLASTIC
Chloroplast Division	Chloroplast Division	0	1	0	0	0	1	1	1	0	4	0	Cre03.g199450.t1.2	Cre03.g199450	MINE2	MinE	Chloroplast Fission (Chlamydomonas: Zones et al., 2015. doi:10.1105/tpc.15.00498)	Chloroplast division site determinant		GO:0000278 Mitotic Cell Cycle (171) GO:0051301 Cell Division (49) GO:0022607 Cellular Component Assembly (636) GO:0051726 Regulation of Cell Cycle (172) GO:0000910 Cytokinesis (26) GO:0000281 Mitotic Cytokinesis (11) GO:0051302 Regulation of Cell Division (20) GO:0044087 Regulation of Cellular Component Biogenesis (83) GO:0007346 Regulation of Mitotic Cell Cycle (80) GO:1902410 Mitotic Cytokineti…
Chloroplast Division	Chloroplast Division	0	0	0	0	0	0	0	0	0	0	0	Cre12.g529450.t1.2	Cre12.g529450	DRP5A	Dynamin-related GTPase	DRP5A in Arabidopsis: Localized to cell plate during cell division and is required for a proper cell plate formation during cytokinesis (Miyagishima et al., 2008. doi: 10.1073/pnas.0802412105).	Dynamin-related GTPase	GO:0005737 cytoplasm GO:0016020 membrane GO:0009504 cell plate	GO:0000278 Mitotic Cell Cycle (171) GO:0051301 Cell Division (49) GO:0000910 Cytokinesis (26) GO:0000281 Mitotic Cytokinesis (11) GO:1902410 Mitotic Cytokinetic Process (8) GO:0061640 Cytoskeleton-Dependent Cytokinesis (11) GO:0048285 Organelle Fission (101) GO:0022402 Cell Cycle Process (217) GO:0007049 Cell Cycle (314) GO:1903047 Mitotic Cell Cycle Process (129) GO:0032506 Cytokinetic Process (…	3.6.5.5 Dynamin GTPase.	PF00350 Dynamin family	KOG0446 Vacuolar sorting protein VPS1, dynamin, and related proteins		PTHR11566 DYNAMIN PTHR11566:SF44 DYNAMIN-LIKE PROTEIN C	AT1G53140 (DRP5A) (0)
Chloroplast Division	Chloroplast Division	1	1	0	0	1	1	0	1	0	5	0	Cre10.g433050.t1.1	Cre10.g433050	DRP8/DRP5B	Dynamin-related GTPase	Chloroplast Fission (Chlamydomonas: Zones et al., 2015. doi:10.1105/tpc.15.00498)	Dynamin-related GTPase	GO:0005777 peroxisome GO:0009707 chloroplast outer membrane GO:0005737 cytoplasm GO:0016020 membrane	GO:0010020 Chloroplast Fission (11) GO:0016559 Peroxisome Fission (5) GO:0007623 Circadian Rhythm (8) GO:0009658 Chloroplast Organization (31) GO:0048285 Organelle Fission (101) GO:0009657 Plastid Organization (44) GO:0007031 Peroxisome Organization (19) GO:0048511 Rhythmic Process (8) GO:0043572 Plastid Fission (11)	3.6.5.5 Dynamin GTPase.	PF00350 Dynamin family	KOG0446 Vacuolar sorting protein VPS1, dynamin, and related proteins		PTHR11566 DYNAMIN PTHR11566:SF78 DYNAMIN-LIKE PROTEIN ARC5	AT3G19720 (ARC5) (0)
Chloroplast Division	Chloroplast Division	1	1	0	0	0	1	1	1	0	5	0	Cre03.g184500.t1.2	Cre03.g184500	ARC6	ARC6	Chloroplast Fission (Chlamydomonas: Zones et al., 2015. doi:10.1105/tpc.15.00498)		GO:0031357 integral component of chloroplast inner membrane	GO:0010020 Chloroplast Fission (11) GO:0009658 Chloroplast Organization (31) GO:0048285 Organelle Fission (101) GO:0009657 Plastid Organization (44) GO:0043572 Plastid Fission (11)		PF13355 Protein of unknown function (DUF4101)			PTHR33925 PLASTID DIVISION PROTEIN CDP1, CHLOROPLASTIC-RELATED PTHR33925:SF3 PROTEIN ACCUMULATION AND REPLICATION OF CHLOROPLASTS 6, CHLOROPLASTIC
Chloroplast Division	Chloroplast Division	1	1	-1	0	1	1	1	1	0	6	1	Cre12.g488500.t1.2	Cre12.g488500	ARC6-like	ARC6	Chloroplast Fission (Chlamydomonas: Zones et al., 2015. doi:10.1105/tpc.15.00498)		GO:0016021 integral component of membrane GO:0016020 membrane GO:0031357 integral component of chloroplast inner membrane	GO:0010020 Chloroplast Fission (11) GO:0009658 Chloroplast Organization (31) GO:0048285 Organelle Fission (101) GO:0009657 Plastid Organization (44) GO:0043572 Plastid Fission (11)					PTHR33925 PLASTID DIVISION PROTEIN CDP1, CHLOROPLASTIC-RELATED PTHR33925:SF3 PROTEIN ACCUMULATION AND REPLICATION OF CHLOROPLASTS 6, CHLOROPLASTIC	AT5G42480 (ARC6) (0)
Chloroplast Division	Chloroplast Division	0	0	0	0	0	0	0	0	0	0	0	Cre11.g467723.t1.1	Cre11.g467723	KAS1	3-ketoacyl-CoA-synthase	KASI in Arabidopsis: Mutant caused decreased expression of FTSZ and MIN genes as well as an impaired chloroplast division (Wu and Xue, 2010. doi: 10.1105/tpc.110.075564)	3-ketoacyl-CoA-synthase	GO:0016020 membrane GO:0009941 chloroplast envelope GO:0009570 chloroplast stroma GO:0005739 mitochondrion	GO:0010020 Chloroplast Fission (11) GO:0008610 Lipid Biosynthetic Process (186) GO:0006633 Fatty Acid Biosynthetic Process (50) GO:0009658 Chloroplast Organization (31) GO:0006631 Fatty Acid Metabolic Process (73) GO:0006629 Lipid Metabolic Process (360) GO:0010033 Response to Organic Substance (124) GO:0016053 Organic Acid Biosynthetic Process (233) GO:0048285 Organelle Fission (101) GO:0009657 …	2.3.1.41 Beta-ketoacyl-[acyl-carrier-protein] synthase I.	PF02801 Beta-ketoacyl synthase, C-terminal domain PF00109 Beta-ketoacyl synthase, N-terminal domain		K09458 3-oxoacyl-[acyl-carrier-protein] synthase II [EC:2.3.1.179]	PTHR11712 POLYKETIDE SYNTHASE-RELATED PTHR11712:SF226 3-OXOACYL-[ACYL-CARRIER-PROTEIN] SYNTHASE I, CHLOROPLASTIC	AT5G46290 (KASI) (0)
Chloroplast Division	Chloroplast Division	0	0	0	0	0	0	0	0	0	0	0	Cre12.g557050.t1.2	Cre12.g557050	YGG2	YlmG	YlmG proteins in Arabidopsis and Cyanobacteria: Required for the proper distribution of chloroplast DNA-Protein complex (nucleoids) during chloroplast division (Kobeya et al., 2010. doi: 10.1186/1471-2229-10-57)	Predicted protein	GO:0016020 membrane	GO:0010020 Chloroplast Fission (11) GO:0022607 Cellular Component Assembly (636) GO:0009658 Chloroplast Organization (31) GO:0043933 Protein-Containing Complex Subunit Organization (538) GO:0034622 Cellular Protein-Containing Complex Assembly (464) GO:0048285 Organelle Fission (101) GO:0009657 Plastid Organization (44) GO:0044085 Cellular Component Biogenesis (824) GO:0017004 Cytochrome Complex A…		PF02325 YGGT family		K02221 YggT family protein	PTHR33219 YLMG HOMOLOG PROTEIN 2, CHLOROPLASTIC PTHR33219:SF4	AT5G21920 (YLMG2) (0)
Chloroplast Division	Chloroplast Division	0	0	0	0	0	0	0	0	0	0	0	Cre16.g684300.t1.2	Cre16.g684300	YGG3	YlmG	YlmG proteins in Arabidopsis and Cyanobacteria: Required for the proper distribution of chloroplast DNA-Protein complex (nucleoids) during chloroplast division (Kobeya et al., 2010. doi: 10.1186/1471-2229-10-57)	(M=4) PF02325 - YGGT family	GO:0016020 membrane GO:0016021 integral component of membrane	GO:0010020 Chloroplast Fission (11) GO:0022607 Cellular Component Assembly (636) GO:0009658 Chloroplast Organization (31) GO:0043933 Protein-Containing Complex Subunit Organization (538) GO:0034622 Cellular Protein-Containing Complex Assembly (464) GO:0048285 Organelle Fission (101) GO:0009657 Plastid Organization (44) GO:0044085 Cellular Component Biogenesis (824) GO:0017004 Cytochrome Complex A…		PF02325 YGGT family			PTHR33219 YLMG HOMOLOG PROTEIN 2, CHLOROPLASTIC
Chloroplast Division	Chloroplast Division	0	0	0	0	0	0	0	0	0	0	0	Cre02.g080250.t1.2	Cre02.g080250	YLMG1	YlmG	YlmG proteins in Arabidopsis and Cyanobacteria: Required for the proper distribution of chloroplast DNA-Protein complex (nucleoids) during chloroplast division (Kobeya et al., 2010. doi: 10.1186/1471-2229-10-57)	(M=4) PF02325 - YGGT family	GO:0016020 membrane	GO:0010020 Chloroplast Fission (11) GO:0022607 Cellular Component Assembly (636) GO:0009658 Chloroplast Organization (31) GO:0043933 Protein-Containing Complex Subunit Organization (538) GO:0034622 Cellular Protein-Containing Complex Assembly (464) GO:0048285 Organelle Fission (101) GO:0009657 Plastid Organization (44) GO:0044085 Cellular Component Biogenesis (824) GO:0017004 Cytochrome Complex A…		PF02325 YGGT family			PTHR33219 YLMG HOMOLOG PROTEIN 2, CHLOROPLASTIC
Cell Cycle Regulation	Cell cycle CDKs and Cyclins	1	1	0	0	0	1	1	1	0	5	0	Cre08.g372550.t1.1	Cre08.g372550	CDKB1	Cyclin-dependent kinase	Cell cycle CDKs and Cyclins (Chlamydomonas: Zones et al., 2015. doi:10.1105/tpc.15.00498)	Plant specific cyclin dependent kinase	GO:0005634 nucleus	GO:0051726 Regulation of Cell Cycle (172) GO:0006468 Protein Phosphorylation (778) GO:0007049 Cell Cycle (314)	2.7.11.22 Cyclin-dependent kinase.	PF07714 Protein tyrosine kinase	KOG0594 Protein kinase PCTAIRE and related kinases	K07760 cyclin-dependent kinase [EC:2.7.11.22]	PTHR24056 CELL DIVISION PROTEIN KINASE PTHR24056:SF178	AT3G54180 (CDKB1-1) (1) AT2G38620 (CDKB1-2) (1)
Cell Cycle Regulation	Cell cycle CDKs and Cyclins	0	0	1	1	0	0	1	1	1	5	0	Cre08.g385650.t1.2	Cre08.g385650	CDK2-related	Cyclin-dependent kinase	Cell cycle CDKs and Cyclins (Chlamydomonas: Zones et al., 2015. doi:10.1105/tpc.15.00498)	(M=2) K02087 - cyclin-dependent kinase 1	GO:0005634 nucleus	GO:0051726 Regulation of Cell Cycle (172) GO:0006468 Protein Phosphorylation (778) GO:0007049 Cell Cycle (314)	2.7.11.22 Cyclin-dependent kinase. 2.7.11.23 [RNA-polymerase]-subunit kinase.	PF07714 Protein tyrosine kinase	KOG0594 Protein kinase PCTAIRE and related kinases	K02206 cyclin-dependent kinase 2 [EC:2.7.11.22]	PTHR24056 CELL DIVISION PROTEIN KINASE
Cell Cycle Regulation	Cell cycle CDKs and Cyclins	1	0	0	0	1	1	0	1	0	4	0	Cre03.g207900.t1.1	Cre03.g207900	CYCA1	Cyclin	Cell cycle CDKs and Cyclins (Chlamydomonas: Zones et al., 2015. doi:10.1105/tpc.15.00498)	A-type cyclin	GO:0005634 nucleus GO:0005737 cytoplasm GO:0000307 cyclin-dependent protein kinase holoenzyme complex	GO:0000278 Mitotic Cell Cycle (171) GO:0044772 Mitotic Cell Cycle Phase Transition (43) GO:0051726 Regulation of Cell Cycle (172) GO:0006468 Protein Phosphorylation (778) GO:0000079 Regulation of Cyclin-Dependent Protein Serine/Threonine Kinase Activity (19) GO:0045787 Positive Regulation of Cell Cycle (27) GO:0007088 Regulation of Mitotic Nuclear Division (26) GO:0008284 Positive Regulation of C…		PF02984 Cyclin, C-terminal domain PF00134 Cyclin, N-terminal domain	KOG0654 G2/Mitotic-specific cyclin A	K06627 cyclin A	PTHR10177 CYCLINE PTHR10177:SF203
Cell Cycle Regulation	Cell cycle CDKs and Cyclins	1	1	0	0	1	1	1	1	0	6	0	Cre08.g370401.t1.1	Cre08.g370401	CYCB1	Cyclin	Cell cycle CDKs and Cyclins (Chlamydomonas: Zones et al., 2015. doi:10.1105/tpc.15.00498)	(M=1) PTHR10177:SF24 - CYCLIN-B	GO:0005634 nucleus GO:0005737 cytoplasm GO:0000307 cyclin-dependent protein kinase holoenzyme complex	GO:0000278 Mitotic Cell Cycle (171) GO:0044772 Mitotic Cell Cycle Phase Transition (43) GO:0051726 Regulation of Cell Cycle (172) GO:0006468 Protein Phosphorylation (778) GO:0000079 Regulation of Cyclin-Dependent Protein Serine/Threonine Kinase Activity (19) GO:0050790 Regulation of Catalytic Activity (181) GO:0031399 Regulation of Protein Modification Process (107) GO:0032268 Regulation of Cellu…		PF00134 Cyclin, N-terminal domain		K05868 cyclin B	PTHR10177 CYCLINE PTHR10177:SF203	AT2G17620 (CYCB2-1) (0) AT1G20590 (CYCB2-5) (0) AT4G35620 (CYCB2-2) (0) AT1G16330 (CYCB3;1) (0) AT1G20610 (CYCB2-3) (0) AT1G76310 (CYCB2;4) (0)
Cell Cycle Regulation	Cell cycle CDKs and Cyclins	1	0	0	0	0	1	0	0	0	2	0	Cre10.g466200.t1.1	Cre10.g466200	CYCAB1	Cyclin	Cell cycle CDKs and Cyclins (Chlamydomonas: Zones et al., 2015. doi:10.1105/tpc.15.00498)	A/B-type cyclin	GO:0005634 nucleus GO:0016021 integral component of membrane GO:0016020 membrane GO:0005737 cytoplasm GO:0000307 cyclin-dependent protein kinase holoenzyme complex	GO:0000278 Mitotic Cell Cycle (171) GO:0044772 Mitotic Cell Cycle Phase Transition (43) GO:0051726 Regulation of Cell Cycle (172) GO:0006468 Protein Phosphorylation (778) GO:0000079 Regulation of Cyclin-Dependent Protein Serine/Threonine Kinase Activity (19) GO:0050790 Regulation of Catalytic Activity (181) GO:0031399 Regulation of Protein Modification Process (107) GO:0032268 Regulation of Cellu…		PF02984 Cyclin, C-terminal domain PF00134 Cyclin, N-terminal domain		K06627 cyclin A	PTHR10177 CYCLINE PTHR10177:SF203
Cell Cycle Regulation	Cell cycle CDKs and Cyclins	1	0	0	0	0	0	0	0	0	1	0	Cre06.g271100.t1.1	Cre06.g271100	CDKG1	Cyclin-dependent kinase	D-cyclin-dependent kinase that regulates RB activity and mediates cell size regulation (Li et al., 2016. doi: 10.7554/eLife.10767)	Cyclin dependent kinase	GO:0005634 nucleus GO:0005737 cytoplasm	GO:0051726 Regulation of Cell Cycle (172) GO:0006468 Protein Phosphorylation (778) GO:0007049 Cell Cycle (314)	2.7.11.22 Cyclin-dependent kinase. 2.7.11.23 [RNA-polymerase]-subunit kinase.	PF00069 Protein kinase domain	KOG0594 Protein kinase PCTAIRE and related kinases	K02206 cyclin-dependent kinase 2 [EC:2.7.11.22]	PTHR24056 CELL DIVISION PROTEIN KINASE
Cell Cycle Regulation	Cell cycle CDKs and Cyclins	0	0	0	0	0	0	0	-1	0	0	1	Cre01.g008650.t1.1	Cre01.g008650	CDK1	Cyclin-dependent kinase	Unknown function CDK in Chlamydomonas (Bisova et al., 2002. doi: 10.1104/pp.104.054155)	(M=2) PTHR24055//PTHR24055:SF170 - MITOGEN-ACTIVATED PROTEIN KINASE	GO:0005634 nucleus GO:0005737 cytoplasm	GO:0006468 Protein Phosphorylation (778) GO:0010468 Regulation of Gene Expression (710) GO:0035556 Intracellular Signal Transduction (395) GO:0007165 Signal Transduction (520) GO:0007154 Cell Communication (550) GO:0023052 Signaling (524) GO:0019222 Regulation of Metabolic Process (958) GO:0060255 Regulation of Macromolecule Metabolic Process (915) GO:0051716 Cellular Response to Stimulus (967)	2.7.11.22 Cyclin-dependent kinase. 2.7.11.23 [RNA-polymerase]-subunit kinase.	PF00069 Protein kinase domain	KOG0593 Predicted protein kinase KKIAMRE		PTHR24055 MITOGEN-ACTIVATED PROTEIN KINASE PTHR24055:SF137
Cell Cycle Regulation	Cell cycle CDKs and Cyclins	0	0	0	0	0	0	0	0	0	0	0	Cre10.g465900.t1.2	Cre10.g465900	CDKA1	Cyclin-dependent kinase	Cell cycle CDKs and Cyclins (Chlamydomonas: Zones et al., 2015. doi:10.1105/tpc.15.00498)	Cyclin dependent protein kinase	GO:0005634 nucleus GO:0005737 cytoplasm GO:0005829 cytosol GO:0005886 plasma membrane GO:0010005 cortical microtubule, transverse to long axis GO:0000307 cyclin-dependent protein kinase holoenzyme complex	GO:0000278 Mitotic Cell Cycle (171) GO:0051321 Meiotic Cell Cycle (59) GO:0051301 Cell Division (49) GO:0044772 Mitotic Cell Cycle Phase Transition (43) GO:0006261 DNA-Dependent DNA Replication (86) GO:0051726 Regulation of Cell Cycle (172) GO:0051445 Regulation of Meiotic Cell Cycle (6) GO:0042023 DNA Endoreduplication (6) GO:0006260 DNA Replication (110) GO:0000910 Cytokinesis (26) GO:0006468 P…	2.7.11.22 Cyclin-dependent kinase. 2.7.11.23 [RNA-polymerase]-subunit kinase.	PF00069 Protein kinase domain	KOG0594 Protein kinase PCTAIRE and related kinases	K02206 cyclin-dependent kinase 2 [EC:2.7.11.22]	PTHR24056 CELL DIVISION PROTEIN KINASE	AT3G48750 (CDKA-1) (1)
Cell Cycle Regulation	Cell cycle CDKs and Cyclins	0	0	0	0	0	0	0	0	0	0	0	Cre09.g388000.t1.2	Cre09.g388000	CDKD1	Cyclin-dependent kinase	CDK-activating kinases in Chlamydomonas (Bisova et al., 2002. doi: 10.1104/pp.104.054155)	CDK activating kinase	GO:0005675 transcription factor TFIIH holo complex GO:0070985 transcription factor TFIIK complex GO:0005634 nucleus GO:0005737 cytoplasm	GO:0051726 Regulation of Cell Cycle (172) GO:0006468 Protein Phosphorylation (778) GO:0045893 Positive Regulation of Transcription, DNA-Templated (99) GO:1903508 Positive Regulation of Nucleic Acid-Templated Transcription (107) GO:0006357 Regulation of Transcription by RNA Polymerase II (166) GO:0010468 Regulation of Gene Expression (710) GO:0051252 Regulation of RNA Metabolic Process (553) GO:19…	2.7.11.22 Cyclin-dependent kinase. 2.7.11.23 [RNA-polymerase]-subunit kinase.	PF00069 Protein kinase domain	KOG0659 Cdk activating kinase (CAK)/RNA polymerase II transcription initiation/nucleotide excision repair factor TFIIH/TFIIK, kinase subunit CDK7	K02202 cyclin-dependent kinase 7 [EC:2.7.11.22]	PTHR24056 CELL DIVISION PROTEIN KINASE PTHR24056:SF0 CELL DIVISION PROTEIN KINASE 7	AT1G66750 (CDKD-2) (0) AT1G73690 (CDKD-1) (0) AT1G18040 (CDKD-3) (0)
Cell Cycle Regulation	Cell cycle CDKs and Cyclins	0	0	0	0	0	0	0	0	0	0	0	Cre05.g233600.t1.1	Cre05.g233600	CDKD2	Cyclin-dependent kinase	Unknown function CDK in Chlamydomonas (Bisova et al., 2002. doi: 10.1104/pp.104.054155)	(M=3) KOG0659 - Cdk activating kinase (CAK)/RNA polymerase II transcription initiation/nucleotide excision repair factor TFIIH/TFIIK, kinase subunit CDK7	GO:0005675 transcription factor TFIIH holo complex GO:0070985 transcription factor TFIIK complex GO:0005634 nucleus	GO:0051726 Regulation of Cell Cycle (172) GO:0006468 Protein Phosphorylation (778) GO:0007049 Cell Cycle (314)	2.7.11.23 [RNA-polymerase]-subunit kinase.	PF00069 Protein kinase domain	KOG0659 Cdk activating kinase (CAK)/RNA polymerase II transcription initiation/nucleotide excision repair factor TFIIH/TFIIK, kinase subunit CDK7		PTHR24056 CELL DIVISION PROTEIN KINASE	AT1G66750 (CDKD-2) (0) AT1G73690 (CDKD-1) (0) AT1G18040 (CDKD-3) (0)
Cell Cycle Regulation	Cell cycle CDKs and Cyclins	0	0	0	0	0	0	0	0	0	0	0	Cre07.g355400.t1.1	Cre07.g355400	CDKH1	Cyclin-dependent kinase	Unknown function CDK in Chlamydomonas (Bisova et al., 2002. doi: 10.1104/pp.104.054155)	Cyclin dependent kinase	GO:0005634 nucleus	GO:0000278 Mitotic Cell Cycle (171) GO:0051726 Regulation of Cell Cycle (172) GO:0006468 Protein Phosphorylation (778) GO:0007346 Regulation of Mitotic Cell Cycle (80) GO:0010468 Regulation of Gene Expression (710) GO:0007049 Cell Cycle (314) GO:0019222 Regulation of Metabolic Process (958) GO:0060255 Regulation of Macromolecule Metabolic Process (915)	2.7.11.22 Cyclin-dependent kinase. 2.7.11.23 [RNA-polymerase]-subunit kinase.	PF00069 Protein kinase domain	KOG0663 Protein kinase PITSLRE and related kinases	K08818 cell division cycle 2-like [EC:2.7.11.22]	PTHR24056 CELL DIVISION PROTEIN KINASE PTHR24056:SF107 CELL DIVISION PROTEIN KINASE 2 (CDC2-RELATED KINASE)	AT5G63370 (CDKG1) (0) AT1G67580 (0)
Cell Cycle Regulation	Cell cycle CDKs and Cyclins	0	0	0	0	0	0	0	0	0	0	0	Cre03.g180350.t1.2	Cre03.g180350	CKS1	CDK regulatory subunit	CKS in yeast: CDK1/CDC28 interacting protein (Yu et al., 2004. doi: 10.1016/j.molcel.2004.11.020); Annotated as a CDK subunit in Chlamydomonas (Bisova et al., 2002. doi: 10.1104/pp.104.054155).	Cyclin dependent kinase regulatory subunit	GO:0019005 SCF ubiquitin ligase complex GO:0000307 cyclin-dependent protein kinase holoenzyme complex	GO:0000278 Mitotic Cell Cycle (171) GO:0051301 Cell Division (49) GO:0031401 Positive Regulation of Protein Modification Process (61) GO:0051726 Regulation of Cell Cycle (172) GO:0006468 Protein Phosphorylation (778) GO:0000079 Regulation of Cyclin-Dependent Protein Serine/Threonine Kinase Activity (19) GO:0045787 Positive Regulation of Cell Cycle (27) GO:0043085 Positive Regulation of Catalytic …		PF01111 Cyclin-dependent kinase regulatory subunit	KOG3484 Cyclin-dependent protein kinase CDC28, regulatory subunit CKS1, and related proteins	K02219 cyclin-dependent kinase regulatory subunit CKS1	PTHR23415 CYCLIN-DEPENDENT KINASES REGULATORY SUBUNIT/60S RIBOSOME SUBUNIT BIOGENESIS PROTEIN NIP7	AT2G27970 (CKS2) (1) AT2G27960 (CKS1) (0)
Cell Cycle Regulation	Cell cycle CDKs and Cyclins	0	0	0	0	0	0	0	0	0	0	0	Cre11.g467772.t1.1	Cre11.g467772	CYCD1	D-type Cyclin	Cell cycle CDKs and Cyclins (Chlamydomonas: Zones et al., 2015. doi:10.1105/tpc.15.00498)	D-type cyclin	GO:0005634 nucleus GO:0005737 cytoplasm GO:0000307 cyclin-dependent protein kinase holoenzyme complex	GO:0000278 Mitotic Cell Cycle (171) GO:0044772 Mitotic Cell Cycle Phase Transition (43) GO:0051726 Regulation of Cell Cycle (172) GO:0006468 Protein Phosphorylation (778) GO:0000079 Regulation of Cyclin-Dependent Protein Serine/Threonine Kinase Activity (19) GO:0050790 Regulation of Catalytic Activity (181) GO:0031399 Regulation of Protein Modification Process (107) GO:0032268 Regulation of Cellu…		PF00134 Cyclin, N-terminal domain			PTHR10177 CYCLINE	AT5G02110 (CYCD7-1) (0) AT5G67260 (CYCD3;2) (0) AT4G34160 (CYCD3-1) (0) AT5G65420 (CYCD4;1) (0) AT5G10440 (CYCD4-2) (0) AT3G50070 (CYCD3-3) (0) AT4G37630 (CYCD5-1) (0) AT2G22490 (CYCD2;1) (0)
Cell Cycle Regulation	Cell cycle CDKs and Cyclins	0	0	0	0	0	0	0	0	0	0	0	Cre06.g289750.t1.1	Cre06.g289750	CYCD2	D-type Cyclin	Cell cycle CDKs and Cyclins (Chlamydomonas: Zones et al., 2015. doi:10.1105/tpc.15.00498)	D-type cyclin	GO:0005634 nucleus GO:0005737 cytoplasm GO:0000307 cyclin-dependent protein kinase holoenzyme complex	GO:0000278 Mitotic Cell Cycle (171) GO:0044772 Mitotic Cell Cycle Phase Transition (43) GO:0051726 Regulation of Cell Cycle (172) GO:0006468 Protein Phosphorylation (778) GO:0000079 Regulation of Cyclin-Dependent Protein Serine/Threonine Kinase Activity (19) GO:0050790 Regulation of Catalytic Activity (181) GO:0031399 Regulation of Protein Modification Process (107) GO:0032268 Regulation of Cellu…		PF02984 Cyclin, C-terminal domain PF00134 Cyclin, N-terminal domain	KOG0656 G1/S-specific cyclin D	K06627 cyclin A	PTHR10177 CYCLINE PTHR10177:SF203	AT5G02110 (CYCD7-1) (0) AT5G67260 (CYCD3;2) (0) AT4G34160 (CYCD3-1) (0) AT5G65420 (CYCD4;1) (0) AT5G10440 (CYCD4-2) (0) AT3G50070 (CYCD3-3) (0) AT4G37630 (CYCD5-1) (0) AT2G22490 (CYCD2;1) (0)
Cell Cycle Regulation	Cell cycle CDKs and Cyclins	0	0	0	0	0	0	0	0	0	0	0	Cre06.g284350.t1.1	Cre06.g284350	CYCD3	D-type Cyclin	Cell cycle CDKs and Cyclins (Chlamydomonas: Zones et al., 2015. doi:10.1105/tpc.15.00498)	D-type cyclin	GO:0005634 nucleus GO:0005737 cytoplasm GO:0000307 cyclin-dependent protein kinase holoenzyme complex	GO:0000278 Mitotic Cell Cycle (171) GO:0044772 Mitotic Cell Cycle Phase Transition (43) GO:0051726 Regulation of Cell Cycle (172) GO:0006468 Protein Phosphorylation (778) GO:0000079 Regulation of Cyclin-Dependent Protein Serine/Threonine Kinase Activity (19) GO:0050790 Regulation of Catalytic Activity (181) GO:0031399 Regulation of Protein Modification Process (107) GO:0032268 Regulation of Cellu…		PF02984 Cyclin, C-terminal domain PF00134 Cyclin, N-terminal domain		K18810	PTHR10177 CYCLINE PTHR10177:SF203	AT5G02110 (CYCD7-1) (0) AT5G67260 (CYCD3;2) (0) AT4G34160 (CYCD3-1) (0) AT5G65420 (CYCD4;1) (0) AT5G10440 (CYCD4-2) (0) AT3G50070 (CYCD3-3) (0) AT4G37630 (CYCD5-1) (0) AT2G22490 (CYCD2;1) (0)
Cell Cycle Regulation	Cell cycle CDKs and Cyclins	0	0	0	0	0	0	1	0	0	1	0	Cre09.g414416.t1.1	Cre09.g414416	CYCD4	D-type Cyclin	Cell cycle CDKs and Cyclins (Chlamydomonas: Zones et al., 2015. doi:10.1105/tpc.15.00498)	(M=1) PF09770 - Topoisomerase II-associated protein PAT1	GO:0032021 NELF complex GO:0005634 nucleus GO:0005737 cytoplasm GO:0000307 cyclin-dependent protein kinase holoenzyme complex	GO:0000278 Mitotic Cell Cycle (171) GO:0044772 Mitotic Cell Cycle Phase Transition (43) GO:0031327 Negative Regulation of Cellular Biosynthetic Process (132) GO:0051726 Regulation of Cell Cycle (172) GO:0006468 Protein Phosphorylation (778) GO:0000079 Regulation of Cyclin-Dependent Protein Serine/Threonine Kinase Activity (19) GO:0048523 Negative Regulation of Cellular Process (228) GO:0000122 Ne…		PF00134 Cyclin, N-terminal domain			PTHR10177 CYCLINE	AT5G02110 (CYCD7-1) (0) AT5G67260 (CYCD3;2) (0) AT4G34160 (CYCD3-1) (0) AT5G65420 (CYCD4;1) (0) AT5G10440 (CYCD4-2) (0) AT3G50070 (CYCD3-3) (0) AT4G37630 (CYCD5-1) (0) AT2G22490 (CYCD2;1) (0)
Cell Cycle Regulation	Cell cycle CDKs and Cyclins	0	0	0	0	0	0	0	0	0	0	0	Cre04.g221301.t1.1	Cre04.g221301	CYCD5	D-type Cyclin	Unknown function cyclin in Chlamydomonas (Creinhardtii_v5.6; phytozome.jgi.doe.gov; Merchant et al., 2007. doi: 10.1126/science.1143609)	(M=5) PTHR10177:SF76 - CYCLIN-D	GO:0005634 nucleus GO:0005737 cytoplasm GO:0000307 cyclin-dependent protein kinase holoenzyme complex	GO:0000278 Mitotic Cell Cycle (171) GO:0044772 Mitotic Cell Cycle Phase Transition (43) GO:0051726 Regulation of Cell Cycle (172) GO:0006468 Protein Phosphorylation (778) GO:0000079 Regulation of Cyclin-Dependent Protein Serine/Threonine Kinase Activity (19) GO:0050790 Regulation of Catalytic Activity (181) GO:0031399 Regulation of Protein Modification Process (107) GO:0032268 Regulation of Cellu…		PF00134 Cyclin, N-terminal domain			PTHR10177 CYCLINE	AT5G02110 (CYCD7-1) (0) AT5G67260 (CYCD3;2) (0) AT4G34160 (CYCD3-1) (0) AT5G65420 (CYCD4;1) (0) AT5G10440 (CYCD4-2) (0) AT3G50070 (CYCD3-3) (0) AT4G37630 (CYCD5-1) (0) AT2G22490 (CYCD2;1) (0)
Cell Cycle Regulation	Cell cycle CDKs and Cyclins	0	0	0	0	0	1	0	0	0	1	0	Cre07.g355250.t1.2	Cre07.g355250	WEE1	Protein tyrosine kinase	CDK inhibitory kinase (Bisova et al., 2002. doi: 10.1104/pp.104.054155)	CDK inhibitory kinase	GO:0005634 nucleus	GO:0000278 Mitotic Cell Cycle (171) GO:0045786 Negative Regulation of Cell Cycle (54) GO:0051726 Regulation of Cell Cycle (172) GO:0006468 Protein Phosphorylation (778) GO:0048523 Negative Regulation of Cellular Process (228) GO:0007346 Regulation of Mitotic Cell Cycle (80) GO:0018193 Peptidyl-Amino Acid Modification (373) GO:0007093 Mitotic Cell Cycle Checkpoint (32) GO:0022402 Cell Cycle Proces…	2.7.10.2 Non-specific protein-tyrosine kinase.	PF07714 Protein tyrosine kinase	KOG0032 Ca2+/calmodulin-dependent protein kinase, EF-Hand protein superfamily	K06632 wee1-like protein kinase [EC:2.7.11.1]	PTHR11042 EUKARYOTIC TRANSLATION INITIATION FACTOR 2-ALPHA KINASE (EIF2-ALPHA KINASE)-RELATED	AT1G02970 (WEE1) (0)
Cell Cycle Regulation	RDP	0	0	0	0	0	0	0	0	1	1	0	Cre07.g354301.t1.1	Cre07.g354301	RDP1	Rhodanese domain phosphatase	CDC25-related RPD in Chlamydomonas (Bisova et al., 2002. doi: 10.1104/pp.104.054155; Zones et al., 2015. doi:10.1105/tpc.15.00498)	(M=26) PF00581 - Rhodanese-like domain	GO:0005634 nucleus GO:0005737 cytoplasm	GO:0016311 Dephosphorylation (193) GO:0006470 Protein Dephosphorylation (122) GO:0035335 Peptidyl-Tyrosine Dephosphorylation (33)		PF00581 Rhodanese-like domain		K18065	PTHR10828 M-PHASE INDUCER PHOSPHATASE (DUAL SPECIFICITY PHOSPHATASE CDC25)	AT5G03455 (CDC25) (0)
Cell Cycle Regulation	RDP	0	0	0	0	0	0	0	0	0	0	0	Cre01.g024850.t1.1	Cre01.g024850	RDP2	Rhodanese domain phosphatase	CDC25-related RPD in Chlamydomonas (Bisova et al., 2002. doi: 10.1104/pp.104.054155; Zones et al., 2015. doi:10.1105/tpc.15.00498)	Putative rhodanese domain phosphatase	GO:0005622 intracellular GO:0005634 nucleus GO:0005737 cytoplasm	GO:0090068 Positive Regulation of Cell Cycle Process (20) GO:0051726 Regulation of Cell Cycle (172) GO:0045787 Positive Regulation of Cell Cycle (27) GO:0016311 Dephosphorylation (193) GO:0006470 Protein Dephosphorylation (122) GO:0022402 Cell Cycle Process (217) GO:1901987 Regulation of Cell Cycle Phase Transition (35) GO:1901989 Positive Regulation of Cell Cycle Phase Transition (11) GO:0007049…		PF00581 Rhodanese-like domain		K18065	PTHR10828 M-PHASE INDUCER PHOSPHATASE (DUAL SPECIFICITY PHOSPHATASE CDC25)	AT5G03455 (CDC25) (0)
Cell Cycle Regulation	RDP	0	0	0	0	0	0	0	0	0	0	0	Cre07.g352550.t1.2	Cre07.g352550	RDP3	Rhodanese domain phosphatase	CDC25-related RPD in Chlamydomonas (Bisova et al., 2002. doi: 10.1104/pp.104.054155; Zones et al., 2015. doi:10.1105/tpc.15.00498)	Putative rhodanese domain phosphatase	GO:0005634 nucleus GO:0005737 cytoplasm	GO:0016311 Dephosphorylation (193) GO:0006470 Protein Dephosphorylation (122) GO:0035335 Peptidyl-Tyrosine Dephosphorylation (33)		PF00581 Rhodanese-like domain		K18065	PTHR10828 M-PHASE INDUCER PHOSPHATASE (DUAL SPECIFICITY PHOSPHATASE CDC25)	AT5G03455 (CDC25) (0)
Cell Cycle Regulation	RDP	0	0	0	0	0	0	0	0	0	0	0	Cre05.g247400.t1.2	Cre05.g247400	RDP4	Rhodanese domain phosphatase	CDC25-related RPD in Chlamydomonas (Bisova et al., 2002. doi: 10.1104/pp.104.054155; Zones et al., 2015. doi:10.1105/tpc.15.00498)	Putative rhodanese domain phosphatase	GO:0005634 nucleus GO:0005737 cytoplasm	GO:0016311 Dephosphorylation (193) GO:0006470 Protein Dephosphorylation (122) GO:0035335 Peptidyl-Tyrosine Dephosphorylation (33)		PF00581 Rhodanese-like domain			PTHR34209
Cell Cycle Regulation	RDP	0	0	0	0	0	0	0	0	0	0	0	Cre05.g247450.t1.2	Cre05.g247450	RDP5/CGL56	Rhodanese domain phosphatase	CDC25-related RPD in Chlamydomonas (Zones et al., 2015. doi:10.1105/tpc.15.00498)	Putative rhodanese-like protein				PF00581 Rhodanese-like domain			PTHR34209 PTHR34209:SF1	AT3G59780 (0)
Cell Cycle Regulation	Other/Less characterized	0	0	0	0	0	0	0	0	0	0	0	Cre11.g467536.t1.1	Cre11.g467536		Cyclin-dependent kinase		(M=1) PTHR24056:SF120 - CYCLIN-DEPENDENT KINASE-LIKE 4	GO:0016021 integral component of membrane GO:0016020 membrane GO:0005634 nucleus GO:0005737 cytoplasm	GO:0000278 Mitotic Cell Cycle (171) GO:0000077 DNA Damage Checkpoint (31) GO:0006974 Cellular Response to DNA Damage Stimulus (289) GO:0045786 Negative Regulation of Cell Cycle (54) GO:0042770 Signal Transduction in Response to DNA Damage (11) GO:0051726 Regulation of Cell Cycle (172) GO:0044774 Mitotic DNA Integrity Checkpoint (24) GO:0006468 Protein Phosphorylation (778) GO:0044773 Mitotic DNA …	2.7.11.1 Non-specific serine/threonine protein kinase.	PF00069 Protein kinase domain	KOG0583 Serine/threonine protein kinase		PTHR24362 SERINE/THREONINE-PROTEIN KINASE NEK
Cell Cycle Regulation	RB Pathway	0	0	0	0	0	0	0	0	0	0	0	Cre06.g255450.t1.1	Cre06.g255450	MAT3	RB-DP-E2F complex	RB-DP-E2F in Chlamydomonas: Cell cycle regulatory complex mediating cell size and cell division number (Li et al., 2016. doi: 10.7554/eLife.10767; Zones et al., 2015. doi:10.1105/tpc.15.00498)	Retinoblastoma protein	GO:0005634 nucleus GO:0035189 Rb-E2F complex GO:0005667 transcription factor complex GO:0000785 chromatin	GO:0000278 Mitotic Cell Cycle (171) GO:0045786 Negative Regulation of Cell Cycle (54) GO:0044772 Mitotic Cell Cycle Phase Transition (43) GO:0031327 Negative Regulation of Cellular Biosynthetic Process (132) GO:0010948 Negative Regulation of Cell Cycle Process (24) GO:0051726 Regulation of Cell Cycle (172) GO:0048523 Negative Regulation of Cellular Process (228) GO:0000122 Negative Regulation of …		PF11934 Domain of unknown function (DUF3452) PF01857 Retinoblastoma-associated protein B domain PF01858 Retinoblastoma-associated protein A domain	KOG1010 Rb (Retinoblastoma tumor suppressor)-related protein	K04681 retinoblastoma-like	PTHR13742 RETINOBLASTOMA-ASSOCIATED PROTEIN (RB)-RELATED PTHR13742:SF17	AT3G12280 (RBR1) (0)
Cell Cycle Regulation	RB Pathway	0	0	0	0	0	0	0	0	0	0	0	Cre07.g323000.t1.2	Cre07.g323000	DP1	RB-DP-E2F complex	RB-DP-E2F in Chlamydomonas: Cell cycle regulatory complex mediating cell size and cell division number (Li et al., 2016. doi: 10.7554/eLife.10767; Zones et al., 2015. doi:10.1105/tpc.15.00498)	Transcription factor E2F/dimerisation partner	GO:0005667 transcription factor complex GO:0005634 nucleus	GO:0051726 Regulation of Cell Cycle (172) GO:0006357 Regulation of Transcription by RNA Polymerase II (166) GO:0010468 Regulation of Gene Expression (710) GO:0051252 Regulation of RNA Metabolic Process (553) GO:1903506 Regulation of Nucleic Acid-Templated Transcription (505) GO:0006355 Regulation of Transcription, DNA-Templated (484) GO:2001141 Regulation of RNA Biosynthetic Process (505) GO:0031…		PF02319 E2F/DP family winged-helix DNA-binding domain PF08781 Transcription factor DP			PTHR12548 TRANSCRIPTION FACTOR DP PTHR12548:SF9 TRANSCRIPTION FACTOR DP	AT5G03415 (DPB) (0) AT5G02470 (DPA) (0)
Cell Cycle Regulation	RB Pathway	0	0	0	0	0	0	0	0	0	0	0	Cre01.g052300.t1.1	Cre01.g052300	E2F1	RB-DP-E2F complex	RB-DP-E2F in Chlamydomonas: Cell cycle regulatory complex mediating cell size and cell division number (Li et al., 2016. doi: 10.7554/eLife.10767; Zones et al., 2015. doi:10.1105/tpc.15.00498)	E2F family transcription factor	GO:0005667 transcription factor complex GO:0005634 nucleus GO:0090575 RNA polymerase II transcription factor complex	GO:0031327 Negative Regulation of Cellular Biosynthetic Process (132) GO:0051726 Regulation of Cell Cycle (172) GO:0048523 Negative Regulation of Cellular Process (228) GO:0045893 Positive Regulation of Transcription, DNA-Templated (99) GO:0000122 Negative Regulation of Transcription by RNA Polymerase II (31) GO:1903508 Positive Regulation of Nucleic Acid-Templated Transcription (107) GO:0006357 …		PF02319 E2F/DP family winged-helix DNA-binding domain PF16421		K06620 E2F transcription factor 1/3	PTHR12081 TRANSCRIPTION FACTOR E2F PTHR12081:SF18 TRANSCRIPTION FACTOR E2F	AT1G47870 (E2FC) (0)
Cell Cycle Regulation	RB Pathway	0	0	0	0	0	0	0	0	0	0	0	Cre13.g573000.t1.2	Cre13.g573000	E2FR1	E2F/DP-related	Uncharacterized E2F-related protein in Chlamydomnas (Bisova et al., 2002. doi: 10.1104/pp.104.054155; Zones et al., 2015. doi:10.1105/tpc.15.00498)	(M=27) PTHR13271 - UNCHARACTERIZED PUTATIVE METHYLTRANSFERASE	GO:0005634 nucleus GO:0005667 transcription factor complex	GO:0006479 Protein Methylation (92) GO:0032259 Methylation (239) GO:0010468 Regulation of Gene Expression (710) GO:0051252 Regulation of RNA Metabolic Process (553) GO:1903506 Regulation of Nucleic Acid-Templated Transcription (505) GO:0018026 Peptidyl-Lysine Monomethylation (30) GO:0018193 Peptidyl-Amino Acid Modification (373) GO:0006355 Regulation of Transcription, DNA-Templated (484) GO:20011…	2.1.1.43 Histone-lysine N-methyltransferase.	PF00856 SET domain			PTHR13271 UNCHARACTERIZED PUTATIVE METHYLTRANSFERASE PTHR13271:SF44
Cell Cycle Regulation	APC Pathway	-1	0	0	0	0	0	0	0	0	0	1	Cre02.g105400.t1.1	Cre02.g105400	CDC14	Phosphatase	CDC14 in yeast: Regulates the dephosphorylation of Cdk targets for mitotic exit, but not the only phosphatase counteracting the CDK-mediated phosphorylation (Powers and Hall, 2017. doi: 10.1242/jcs.201012).	Cell Division Cycle protein	GO:0005737 cytoplasm	GO:0000278 Mitotic Cell Cycle (171) GO:0045786 Negative Regulation of Cell Cycle (54) GO:0051301 Cell Division (49) GO:0044772 Mitotic Cell Cycle Phase Transition (43) GO:0090068 Positive Regulation of Cell Cycle Process (20) GO:0051726 Regulation of Cell Cycle (172) GO:0000910 Cytokinesis (26) GO:0045787 Positive Regulation of Cell Cycle (27) GO:0048523 Negative Regulation of Cellular Process (2…	3.1.3.16 Phosphoprotein phosphatase. 3.1.3.48 Protein-tyrosine-phosphatase.	PF00782 Dual specificity phosphatase, catalytic domain PF14671 Dual specificity protein phosphatase, N-terminal half	KOG1720 Protein tyrosine phosphatase CDC14	K06639 cell division cycle 14 [EC:3.1.3.48]	PTHR23339 TYROSINE SPECIFIC PROTEIN PHOSPHATASE AND DUAL SPECIFICITY PROTEIN PHOSPHATASE PTHR23339:SF27 DUAL SPECIFICITY PROTEIN PHOSPHATASE CDC14
Cell Cycle Regulation	APC Pathway	1	0	0	0	0	0	0	0	0	1	0	Cre13.g579100.t1.1	Cre13.g579100	APC1	Anaphase Promoting Complex	APC: Inactivates mitotic CDKs and promotes mitotic exit (Cross and Umen, 2015. doi: 10.1111/tpj.12795; Chlamydomonas: Zones et al., 2015. doi:10.1105/tpc.15.00498)	Anaphase promoting complex subunit 1 (partial)	GO:0005680 anaphase-promoting complex GO:0016021 integral component of membrane GO:0016020 membrane	GO:0007059 Chromosome Segregation (76) GO:0000278 Mitotic Cell Cycle (171) GO:0000070 Mitotic Sister Chromatid Segregation (44) GO:0016567 Protein Ubiquitination (222) GO:0070979 Protein K11-Linked Ubiquitination (5) GO:0051276 Chromosome Organization (451) GO:0051304 Chromosome Separation (28) GO:0044772 Mitotic Cell Cycle Phase Transition (43) GO:0031145 Anaphase-Promoting Complex-Dependent Cat…				K03348 anaphase-promoting complex subunit 1	PTHR12827 MEIOTIC CHECKPOINT REGULATOR TSG24 FAMILY MEMBER	AT5G05560 (EMB2771) (0)
Cell Cycle Regulation	APC Pathway	0	0	0	0	0	0	0	0	0	0	0	Cre10.g460532.t1.1	Cre10.g460532	APC2/APC2b	Anaphase Promoting Complex	APC: Inactivates mitotic CDKs and promotes mitotic exit (Cross and Umen, 2015. doi: 10.1111/tpj.12795; Chlamydomonas: Zones et al., 2015. doi:10.1105/tpc.15.00498)	(M=1) PTHR11932:SF1 - E3 UBIQUITIN LIGASE APC2	GO:0005680 anaphase-promoting complex	GO:0019941 Modification-Dependent Protein Catabolic Process (222) GO:0009056 Catabolic Process (660) GO:0006508 Proteolysis (595) GO:0006511 Ubiquitin-Dependent Protein Catabolic Process (211) GO:0051603 Proteolysis Involved in Cellular Protein Catabolic Process (267) GO:1901565 Organonitrogen Compound Catabolic Process (382) GO:0009057 Macromolecule Catabolic Process (389) GO:0043632 Modificatio…		PF00888 Cullin family PF08672 Anaphase promoting complex (APC) subunit 2		K03349 anaphase-promoting complex subunit 2	PTHR11932 CULLIN PTHR11932:SF5 ANAPHASE-PROMOTING COMPLEX SUBUNIT 2	AT2G04660 (APC2) (0)
Cell Cycle Regulation	APC Pathway	0	0	0	0	0	0	0	0	0	0	0	Cre17.g740510.t1.1	Cre17.g740510	APC3/CDC27	Anaphase Promoting Complex	APC: Inactivates mitotic CDKs and promotes mitotic exit (Cross and Umen, 2015. doi: 10.1111/tpj.12795; Chlamydomonas: Zones et al., 2015. doi:10.1105/tpc.15.00498)	(M=1) PTHR12558:SF21 - SUBUNIT OF ANAPHASE PROMOTING COMPLEX	GO:0005737 cytoplasm GO:0005680 anaphase-promoting complex	GO:0007059 Chromosome Segregation (76) GO:0000278 Mitotic Cell Cycle (171) GO:0000070 Mitotic Sister Chromatid Segregation (44) GO:0016567 Protein Ubiquitination (222) GO:0051301 Cell Division (49) GO:0051276 Chromosome Organization (451) GO:0051304 Chromosome Separation (28) GO:2001252 Positive Regulation of Chromosome Organization (15) GO:0044772 Mitotic Cell Cycle Phase Transition (43) GO:0031…		PF13432 Tetratricopeptide repeat PF12895 Anaphase-promoting complex, cyclosome, subunit 3	KOG1126 DNA-binding cell division cycle control protein	K03350 anaphase-promoting complex subunit 3	PTHR12558 CELL DIVISION CYCLE 16,23,27 PTHR12558:SF13 SUBFAMILY NOT NAMED	AT2G20000 (CDC27B) (0) AT3G16320 (CDC27a) (0)
[truncated: 148 more rows]

## Sheet: Cell Wall
Category	Biological Pathway	ZT0	ZT6	ZT10	ZT12	ND6	ND12	ND36	NR6	NR12	Count_up1	Count_down2	Transcript_ID	Gene_ID	Symbol3	Complex/Molecular Function4	Biological Function5	Description	GO_Cellular Component	GO_Biological Process	KEGG Pathway	Pfam Family	KOG classification	KEGG Orthology	Panther Pathway	A thaliana Homolog
Cell Wall Remodeling	Gametolysin peptidase	0	0	0	0	1	0	0	1	1	3	0	Cre16.g694200.t1.1	Cre16.g694200	MMP15	Metalloproteinase	Metalloproteinase: Chlamydomonas cell-wall degrading protease (Luxmi et al., 2018. doi: 10.3390/proteomes6040036).	Matrix-metalloproteinase-like protein			3.4.24.38 Gametolysin.	PF05548 Gametolysin peptidase M11
[truncated: 244 more rows]

## Sheet: Protein Phosphorylation
Category	Biological Pathway	ZT0	ZT6	ZT10	ZT12	ND6	ND12	ND36	NR6	NR12	Count_up1	Count_down2	Transcript_ID	Gene_ID	Symbol3	Complex/Molecular Function4	Biological Function5	Description	GO_Cellular Component	GO_Biological Process	KEGG Pathway	Pfam Family	KOG classification	KEGG Orthology	Panther Pathway	A thaliana Homolog
[truncated: 203 more rows]
