# Supplementary material for: Chlamydomonas CHT7 is involved in repressing DNA replication and mitotic genes during synchronous growth
Source: G3 (Bethesda). 2022 Feb 7;12(3):jkac023. doi: 10.1093/g3journal/jkac023 (PMC8895990; doi:10.1093/g3journal/jkac023)
Supplement: jkac023_Supplemental_Table_S4 [file jkac023_supplemental_table_s4.xlsx]

## Sheet: PP_44_KD
Table S4. Kinase sequences for phylogenetic analysis in Figure S3.
	Gene_ID	peptide_sequence	TX_ID	interpro	interpro_start	interpro_end	interpro_short_description	length	Sequence_cut	length_cut
1	Cre01.g041752	MFLPKCIQQRACLLQAQGKDRRLPPATAAQAGSAIAIAAAVAQSRATAKRGTSGRCDRKRQCAKSSASATSVTAPSITTLASQSCQSPASTSAPPAQRLASSSFPASDDDDQCTAERHSSGGGSSSEGSSTPSGRSSCDGSGSGTGSEVEEGPKVESPVSPSLVSSSDEVAPSRDAAHQGPMPTCRVVSKLSCTDPYTCLEVVEVPQPDGTCSPALLMTLLRKHKVTGKPRRKPDNRTPLLLQHLERQAAAHKALGGSPHGVRLLWQSRPGRESDAHMLLLSYESGAVGLDSFMDDLAMDETQREFDAMLAKPKPEKPRRQNPSSSNKTTGKTATPPPAPPPALVLTGRTLVPEPLLKRIAVALLSALAPLHEAGICHGAIAPDCVSVVTASSTEPTPS…	Cre01.g041752.t1.1	IPR000719	135	537	Prot_kinase_dom	403	RSSCDGSGSGTGSEVEEGPKVESPVSPSLVSSSDEVAPSRDAAHQGPMPTCRVVSKLSCTDPYTCLEVVEVPQPDGTCSPALLMTLLRKHKVTGKPRRKPDNRTPLLLQHLERQAAAHKALGGSPHGVRLLWQSRPGRESDAHMLLLSYESGAVGLDSFMDDLAMDETQREFDAMLAKPKPEKPRRQNPSSSNKTTGKTATPPPAPPPALVLTGRTLVPEPLLKRIAVALLSALAPLHEAGICHGAIAPDCVSVVTASSTEPTPSIGGSSSTQFLVTSCGVAAPVDAAGVVEQRRMRVKGSALEYAAAEVRAHLAAARSGCDVDSEAAVPVVTVACDVASVGLLLLDAAAFRATAGGLRAYTEGRMGLPARLPQGLRDLVARLTAADASQRPSAREALA…	403
2	Cre01.g054750	MKALCIAALAGTGVAITLALARRRQAWLCYLCRNKPCRHSDSKSCKNKACETEGGNESGSASNCDPTKATSFNEQLNKAYAPAGATTTTASPSASAICSPDIGSDGTSDGANGSADTHLSVSTGSRASSSEASSGASGLQGPAPSLSHADEHARPSDIMTHQATTAAGELTPGPEQESSSARSKSSKGSCCSAFSSDCTASSSLSSDEERSASQQQDNTAGSDCASTSTRSDGVCSSKEVNADVAKDGLKRAEFKGNLGKGAFGNVELVAISLPDGTVLEAARKTVLPCTGGTAELCCLLQQELDGLAAAEGCQYAVQCLGFRMPTAEGEPAELLLTYAKGGSMEDFLAKTCQELFKRLVAPGRPRRTGKNKDKCELLPYPGSTLTDEADMRGMLLAMM…	Cre01.g054750.t1.2	IPR000719	252	549	Prot_kinase_dom	298	AEFKGNLGKGAFGNVELVAISLPDGTVLEAARKTVLPCTGGTAELCCLLQQELDGLAAAEGCQYAVQCLGFRMPTAEGEPAELLLTYAKGGSMEDFLAKTCQELFKRLVAPGRPRRTGKNKDKCELLPYPGSTLTDEADMRGMLLAMMHTVKHMNSRGYAHFDLKPANLLFDTAPDGSKVFRVCDFNLATKLDSNGHVERAPGGTPGFWAPEVYFQLQGDTPKYPITKAADIASAGLVLADAAGLHCLGVCSTQAYLRYERDLPRRTPPALKELIEWMVAEDPAARPTPDQVLAHRWM	298
3	Cre01.g055457	MSVRNRTKGPAEKALCIAALAGTGVAITLALARRQGWLRNLYRSKLYRPSDSKSCKNKACETEGGNKSASASNCDTTKQAKSLDEQLNKACAPAGATTTASPSASASSPDIGSDGATGSADTHLSVSTGSPASTSEASSGTSELQGSAPSVSNADEHARPFDIMTHEATTSCELTSAPEQEPSLARSDSSKSSCGSAINSDRTSLSSDEELSASQQQDSTAGNDDCASTSTPADGVCSSEKVKAYLAKDGLKRAEFKGDLGKGGFGNVELVAISLPDGTVLEAARKVLLQRTNSSMDELCDALQRELDGLAAAEGCQYAVQCLGFRMPTAEGEPAELLLSYADGGSVEDFLTKMGSGLYQDIYERSRPRRTGKNKDKYELLPYPGSTLTDEADMRGMLL…	Cre01.g055457.t1.1	IPR000719	253	551	Prot_kinase_dom	299	RAEFKGDLGKGGFGNVELVAISLPDGTVLEAARKVLLQRTNSSMDELCDALQRELDGLAAAEGCQYAVQCLGFRMPTAEGEPAELLLSYADGGSVEDFLTKMGSGLYQDIYERSRPRRTGKNKDKYELLPYPGSTLTDEADMRGMLLAMMHTIKHMNSRGYVHFDLKPANLLFDTAPDGSKVFRVCDFNFATKLDSNGHVGSAPGGTRAFCAWEVYCQLQGDTPKYPITKAADIASAGLVLADAAGLHCLGGGTTAYLRMERDLPRRTPPALKELIEWMVAEDPAARPTPDQVLAHRWM	299
4	Cre02.g095099	MLALRLPQRVPGALRLAEPRDCEYGSHGSSPTTPGSSTSSVRSSTLMSSYGTDMNRDFDVLALLEEKLRREVEHEELCAAITDFHVVHGHFPTLRQVALELGAEPDVEAADMHAAGPAGGFPAHLTLTIKSVSPPRLRVANTPTHRHLQHEEVGTPKTSDATPTALAAEPVFFGPSRSLQTASPAGLRFHDRLLLHSPSLRSNPSTAGSPSRAGLHAPGSAMASPFRGVLTPTALLQQQREGQPGTPPSWRRELQWPAPPEEAAALTLSVQHTPSRLALQAGHEGEDLDAASSDSEADGCDVHTDEKAAPPVQGAMAFRPFVPGLNLLGLKKKSPQARNGPSPLAAGALAGASSGLHVHVGNAALHGPGAAGSGGAWAPTPSGAHRGPDTARGSPTEML…	Cre02.g095099.t1.1	IPR000719	994	1421	Prot_kinase_dom	428	LTHVERITCTSYSTVSKACHQGSPVVVKIYDVAERDKLANAFAEIGVLLHLAGWAGAVRLLDYGRHEDKVMLMLESCDHSLKDWCDSQRFEALTGAEYIMECLRLWCTLAELVAELHERFHVAHCDLKPGNVLLSSGRLKLADFSESMLFNGAPLLMDQARGTVVYQPPEMVHGHCVDARKADVWAMGCILYEIITGELLFKGNSDCMRAVAAGAAARALRHHHHHSRRRGLSGSRGGSGSGAGARGGSRGGSESGAGAGAGASGRSSGGEGGDSVSCGGADADVPVVPPVMPAVSAAAAAAPPQPPRVPRLPLGLAARPPIAPVLSQSTGPSHQPMAPPPLPLPPHLFAQPGSARGLPFPPATGRSLELIAEGCGTEDGGASSRADSESCWGGGVGGA…	428
5	Cre02.g108601	MLEYERMFLREAACTASQEHRSIIQCLGVLQLPAAAVNSSALGGKLDQPPMWCMVLELCEPYTTKTLITQGMTDNRRTYTNLQAYTWLTQLASALAHLHSHRPPIIHRDIKQENLLLKKVTRPPPAAAAAAGGGVPAGAQRLPGGGGGTQLEAKLADLGLHVVVEAERSVMLRRRASSLGTRSIHSRLSRRNSTAQPERSAHGGGGGGGAGGGTPLLSPHPRLSKCGSSAAAFGAAAAIGDDDDTPFLAVSSVAPSGQASSRPPSWSLATAGGGGGGVPMSRPLLPSGHSGNRRRRPASAQAVILGLNSGGAGEAGCGVAGVATAANATAEDIFLYGGCLGGARATAITAPGDADSAAAAESAAGRSPFVATSQQALLGGDMCDEVAGGTAAVGGTMQE…	Cre02.g108601.t1.1	IPR000719	1	308	Prot_kinase_dom	308	MLEYERMFLREAACTASQEHRSIIQCLGVLQLPAAAVNSSALGGKLDQPPMWCMVLELCEPYTTKTLITQGMTDNRRTYTNLQAYTWLTQLASALAHLHSHRPPIIHRDIKQENLLLKKVTRPPPAAAAAAGGGVPAGAQRLPGGGGGTQLEAKLADLGLHVVVEAERSVMLRRRASSLGTRSIHSRLSRRNSTAQPERSAHGGGGGGGAGGGTPLLSPHPRLSKCGSSAAAFGAAAAIGDDDDTPFLAVSSVAPSGQASSRPPSWSLATAGGGGGGVPMSRPLLPSGHSGNRRRRPASAQAVILGLN	308
6	Cre02.g108750	MPPDCHQLAVRAGGESLSLDKLRLKTLLGRGGFAAVWLAEYAGQEVAVKVNLPAGAGGTMAVVPQEVTQMFLREAEVTGSLAHRHIIRCLGTLELPASFHLPGLEREGLATRRPEPSAAMVLELCEPTSAKHLIVRAIISGRTKAYSTAQALQWCEQVAEALAYLHRQKPCIIHRDVKQENILFQRRGGGTQLEAKLADLGLHVAIEMDRKVMLRRRSVTAGSSMSGTAAPTSGGGNDSGVLPSRGPSANGGGGAGATGPSTPPSALASGVKGGPSASQLLPGAAGIITMIATAPGGRISATGAASGSSKVAASPFLTISPGASPAQSRTPSANALGSRPGSSSTAPPQAQAVPAGSGKALLAKASQVHRQEQQEQQKQQGKAGMAVPESPWALGLGLP…	Cre02.g1087501.t1.1	IPR000719	22	393	Prot_kinase_dom	372	LRLKTLLGRGGFAAVWLAEYAGQEVAVKVNLPAGAGGTMAVVPQEVTQMFLREAEVTGSLAHRHIIRCLGTLELPASFHLPGLEREGLATRRPEPSAAMVLELCEPTSAKHLIVRAIISGRTKAYSTAQALQWCEQVAEALAYLHRQKPCIIHRDVKQENILFQRRGGGTQLEAKLADLGLHVAIEMDRKVMLRRRSVTAGSSMSGTAAPTSGGGNDSGVLPSRGPSANGGGGAGATGPSTPPSALASGVKGGPSASQLLPGAAGIITMIATAPGGRISATGAASGSSKVAASPFLTISPGASPAQSRTPSANALGSRPGSSSTAPPQAQAVPAGSGKALLAKASQVHRQEQQEQQKQQGKAGMAVPESPWA	372
7	Cre02.g117813	MVRLSLALLVLGLLALAGATRGAPGQGHGRTLLQLDTSASGNSAGSTQPGESDSSTSPTTATIANATTTESLFEALLSPSVTTIRLLGELVVNPDRARAVVMTSLGAQTGALNLTRDVTIVGVPINTSIATVDFNFTARLVHVAMGTTLNFLRIRVRGLFERLDTAPVLFTNTSSGSVRFTNTILQRTACLPPTQQLVELINANRVGGTNASGTGGGGDGVGSTSLVASGAAPTIIAGDGTGTSNGSGDGADSGNGYNAFDIAPAYVYDQPFCVSTLTDVGLDPLAVDDCFTGPLVLQDITIIVSSSTGAKHDPSDGTSPDPGLPGAEGGAGGGVGGGNGSLLPSGSGLSLTLAFNNTMILCDVFVGPTCAQQTGEALVACIRELLDRRNARMPSPPPV…	Cre02.g117813.t1.2	IPR000719	597	1020	Prot_kinase_dom	424	IILHNLLGAGSFGRVYYGTWQGVGVAVKIIPHSEQANAKVQQEVALCIKFNHPNVVRSLHCVTFEASEQHQQLAHMQQDSLRSASTLGGAAAGAGGGGVGAAGAGVGAGAAHTAHGGNVLSMETWIVLEYCNAGSLSSRLNMKAAVLGTTGLGLLSGGSLALAHDSALSGTGGTGTGGANALISPGDSVALSTALQREQQKDAALAHMRGVLSVARDIAAGMAYLHSLNVCHGDLKCENVLLCYKAGMDRASTGGMGASGSVRGLAGAAFTSGPQASAAAAALAGPSSASLLGGGQRDRVPFVAKVADFGLSKTFSETSTHMSTATVGTVTHMCPVLLLTGQMRPSCDVFSFGIMLWQMATGGVPFAGMRYAEIVYKVAVAGLRPEFPAHTPPRFVALA…	424
8	Cre03.g169100	MERTGSVQQPARDDGKMAPQLRSLSDTLNSTGASSLAGKYNIKSRAELYKGSVSTVFKCQLVGGSAVVVKQYHKAKMQDKHFHKLAREVEAMRALLQQAQHQKQQQQQQHRGSGSGAAESSSTSSSVGGSGSGAGAVESRPQTPSSAACVCPGVVQLNDTFEDSASIYLVMECCEGGDLFKKLMLHGGRLPEGWVAAEVIAPLLQVLHRMHALRIMHRDIKPENIFLTAEGDVKLGDFGLAIDWSHELAFSRSGTLDYMAPEVLINPATHLQESAAVTAPQLAAKNIRPYTAAVDVWAVGCLAYELVSGRPPFEVEDEKQTASNIIYSNNIRFDPAYSAAWADFVAQALIKDPRRRPTAAALLAHPWLAAHRIARSNSGGTTAGSLRSTVSSSLQRSSA…	Cre03.g169100.t1.1	IPR000719	42	368	Prot_kinase_dom	327	IKSRAELYKGSVSTVFKCQLVGGSAVVVKQYHKAKMQDKHFHKLAREVEAMRALLQQAQHQKQQQQQQHRGSGSGAAESSSTSSSVGGSGSGAGAVESRPQTPSSAACVCPGVVQLNDTFEDSASIYLVMECCEGGDLFKKLMLHGGRLPEGWVAAEVIAPLLQVLHRMHALRIMHRDIKPENIFLTAEGDVKLGDFGLAIDWSHELAFSRSGTLDYMAPEVLINPATHLQESAAVTAPQLAAKNIRPYTAAVDVWAVGCLAYELVSGRPPFEVEDEKQTASNIIYSNNIRFDPAYSAAWADFVAQALIKDPRRRPTAAALLAHPWL	327
9	Cre03.g187300	MKQAVGLHPFAAQLPLEGEASAQDVDMVAATGNPSASHRKAEAWATGARIAFSPQPQDSSDTLLSRALFSARVIDHLGTGSQSSVTLVELPCLDCDSGSEPLLAARKMLMAGNSREALLREATALRAAAAASPFVCRCLGWAQLPGGRLALLTEYADGGSLQDELDALVQIRRQQALEAEAAWQQARAARASAAVEAALALRGSFLPPTPARPAAATAPPAEVQPSLGQLQPAQPQQQAPRAQPAPQALLPAGCAGNHEIGDADGPHNGIFRSINALEHRRSGSTCSCPLPAHHGAALASSAGAGGAVRCLSAPPPSPATPEPAAADASPPANKSWQLDRGEVTSARRFLAYPETFETCTSPAALAAALAAPSIPPHLQLKSCAAALPLTILRLPQSCA…	Cre03.g187300.t1.1	IPR000719	514	993	Prot_kinase_dom	480	SSCLGGSGSGDGGSAGRAWAIEDGVEEMGEGEHDGQACGRNLKISRCASFSSGFSAGDSAWASAGGEFAPPPPPPPPPALVLRPAGCTGPAATQPPVVPTGGMASAAAATAPQPGHPPENQQHHQHGQPQQQAAPAVTSNKPAVPVTAAPAAAAAAPAAVLPPRMPPSEMLMAESRLRVVAASLLHALYGLHVQGFVHLHITPANVLCSGIGRVLLADFGTARCLIAAPHAHTDGLPCYHHVCPAPPPCPTGLMMAAASAGARAAAASAAACALTADHGGRGRVAAGAVLERLRSWAAAAGDAAARHHFVPRTRACAAAAGSDAGAAGTIDDGAAAPAAGLVGRGPNSSASVGAAEAALMVFTAPELRKAAVAAASSAATAVLSAGSLPHAEVAAAVHA…	480
10	Cre03.g199050	MKGFFERMNSCVKPGAKDSGEQHNVDEVMATVKIADENGNIDNKRWSARSDRNGSLPKLWGKKRQAVAAESGVAAKVTIVPKPDKTKELIAAAIRDNLLFQDMPAAALEVIIDSMYSVEVAAGTDIIRQGDREASQLYVMESGVCEVWVRAPSAPAPKKVLIYSAGSAFGELALLYSAPRAATVKATTRCVLWVMERGVYNAVKRNFTHEQFVARHNLLDQVPALKNLGSHQKALLVDALTQVEFKAGRHVFRRGDPGSEFYIVKEGCALVKDQAGGVLARLTVGQYFGERALLGAETRAADVVADGRLVCYCLSASSFSELLGSQEEIWRFEHLKDVPILSPLSERQLWQLARAMRPAAFKQGEVVFRKGEPGDAFYVVHSGAFTVFDADGKELARVG…	Cre03.g199050.t1.2	IPR000719	591	846	Prot_kinase_dom	256	AQAVAVLGAGGFGQVLLVRYAAQYWALKAISKAFVKEQGLVEHVKREKDLMAECDSPFLVRLEGTAADDTTLYMMMEAVMGGELFSYLQTRSRPLEESHARFYAASVVLALEYLHDRDLVYRDLKPENLLIDLQGYVKVTDFGFVKRLRKGTKTYTLCGTPEYLAPEIIMNKGHNGAADWWALGVLVFELCNGLPPFMDDDRLAMFRKICARELSFPKHFSKDLRHLVERLLDPNPLFRAGAGREGAAEIKAHPWF	256
11	Cre03.g206202	MVQMRGAQSYEPIAQIGTGAFGTVALAHNGAGLLVAVKATKTPDDPLSLRLAQREARALRLCNHPCIIKLLDCFRSPSGRAYLVLEYVNGCASTLLESCPRGLSPVALKLLAWQMCLALSHMHTGQTQLLHRDIKPSNILVSTEGFVKLCDFGLARALPRAGAPTSSARDSGSSPEASSANSCSQSCSDSRPYVAGSAGAQQSQQQLLSSYVVTRWYRPPEILLSQAYGPPADIFSLGTTIAELAVGIPLFPGASTTDQLNRLCRCFGPLPQHMTAALSAMAARSATPAVAAELSVVGAQRGRSLKQRLYGCCDGTGGRTTYATGGGGGGMSGPAAAPSPRRSARAEPDPQLLEFLQACMELDPAMRLTADQLLDLPYFDDVAQLVAASGSPTLYELLT…	Cre03.g206202.t1.1	IPR000719	10	379	Prot_kinase_dom	370	YEPIAQIGTGAFGTVALAHNGAGLLVAVKATKTPDDPLSLRLAQREARALRLCNHPCIIKLLDCFRSPSGRAYLVLEYVNGCASTLLESCPRGLSPVALKLLAWQMCLALSHMHTGQTQLLHRDIKPSNILVSTEGFVKLCDFGLARALPRAGAPTSSARDSGSSPEASSANSCSQSCSDSRPYVAGSAGAQQSQQQLLSSYVVTRWYRPPEILLSQAYGPPADIFSLGTTIAELAVGIPLFPGASTTDQLNRLCRCFGPLPQHMTAALSAMAARSATPAVAAELSVVGAQRGRSLKQRLYGCCDGTGGRTTYATGGGGGGMSGPAAAPSPRRSARAEPDPQLLEFLQACMELDPAMRLTADQLLDLPYF	370
12	Cre04.g217923	MDCDLLELQQHTLRARLLKAKERRHIGHSSNMQDCNNQKSSARSLLSKGGEHKAAAKPIKPTGGFRAKLLAAKRRAAFGGGASTTAKAGHVPAPSPSSGGSGSDADCNNQKSSARSLLSKGGEHKAAAKPTKPTGGFRAKLLAAKRRAAFGGGASTTAKAGHVPAPSPSSGGSGSDAAPGSGGVSNGSSRQQAPSANTNTNTNSYSTSSRHALPAATQPTPCVPSIQPAAPRSSAAAAATTVAAATAAGSSSGARRMEGRCRPYRPPMRVQGDEGGKAATAGSGPGSSSGSGLMLRSLVGCLLPHLATAAIQKTAHVAAAVARRVMAPVAAAATAVPCRVMAPVATAAAVPCRVVAPVAAAAADAGAVAPKLVAFRPPPPPIMPVHQHQHQDQHQQAGP…	Cre04.g217923.t1.1	IPR000719	558	899	Prot_kinase_dom	342	IRLKRHLGQGAFGCVDCWEVTERQSPTASSAASSSGLAAAAASGTATATSSSRTFEAAVKTCALDLKGLAAGGATPHSVEMHAKEAAAVLAVQALDSRHLVKVLGAYVDVLTPGEDVPPRGCGIANLRVGRIVMEVARESLTDVVTGHRVLAHCAVGGAAAAFDADSEDTSGYRLPETAVRVVLASVLLGLRDLHGRARLAHRDLKLDNLLVGTDRLVKITDFGLVTPLDSQGRLVSEVGGRRGTKGYQAPETLARRTFAANERDLPSWPAAKSDVFAVGVIGAALVCGTESGPEMEAFRGSGELPPHRHASPALRQLLKGMAAADPAQRLGVEEALAHPAL	342
13	Cre04.g217928	MDCDLLSELQQHTLRARLLKAKERHIGHSSNMQDYNNQKSSARGLLSKGGEHKAAAKPKSTGGFRAKLLAAKRRAAFGGGASTTAMAGHVPAPSPSSGGSGSDAAPGSGGVSNGSSRQQAPSANANTDTNTNTGSNKTGGTNTTASPAAPQQSNAAAATTVAVAPATAGSISGARRMEGRCRPYRPPMRVQGDEGGKAATAGTGPAGSSSSGSGLMLRSLVGCLLPHLATAAIEKAAHVAAAVAPRVMAPVAAAAAAVHYRRMEAPVAAAAAVPCRMVAPVAGAVAPKLVAFRPPPPPIMPVHQHQHQDQHQQAGPRYVARPAVQPMMGPPVVQATAGAAAVAAPRLLVGAPVKLLMAPQVLQQQQHIQQLANRVACVPYPHPHPAVQPQPVLVHGGGM…	Cre04.g217928.t1.1	IPR000719	479	820	Prot_kinase_dom	342	IRLKRHLGQGAFGCVDCWEVTERQSATASSAASSSGLAAAAASGTATATSSSRTFEAAVKTCALDLEGLAAGGETPHTVEMHAKEAAAVLAVQALDSRHLVKVLGAYVDVLTPGEDVPPRGCGIANLRVGRIVMEVARESLTDVVTGHRVLAHCAAGGAAAAFDADSEDTSGYRLPETAVRVVLASVLLGLRDLHGRARLAHRDLKLDNLLVGTDRLIKITDFGLVTPLDSQGRLVSEVGGRRGTKGYQAPETLARRTFAANERELPSWPAAKSDVFAVGVIGAALVCGTESGPEMEAFRASGELPPHRHASPALRQLLKGMAAADPARRLGVEEALAHPAL	342
14	Cre04.g217940	MRRQGQPSGMDCDLLELQQHTSRARLLKAKERHIGHSSNMQDCNNQKSSARGLLSKGGEHKAAAKPINPTGGFRAKLLAAKRRAAFGGGASTTAKAGHVPAPSPSSGGSGSDAASGSGGVSNGSSHQQAPSTKTNTNTCSNKNGGSNKTAGTSTTASVRIGFPSVRRRPSASSTSSRHALPAAATQPTSCVPGAKPAAPQQSNAAAATTVAVAPATAGSSSGARRMEGRCRPYRPPMRVQGDEGGKAATAGTGPGSSSGSGLMLRSLVGCLLPHLATAAIEKAAHVAAAVARRVMAPVAAAAAAVPYRRMEAPVAAAAAAVPCRVMVAPVATAAAVPCGMVAPVATAAAVPCGMVAPVATAAAVPCGMVAPVAGAVAPKLVAFRPPPPPITPVHQHQHQ…	Cre04.g217940.t1.1	IPR000719	564	904	Prot_kinase_dom	341	IRLKRHLGQGAFGCVDCWEVTERQSATASSAASSSGLAAAASCTATATSSSHTFEAAVKTCALDLEGLAAGGETPHSVEMHAKEAAAVLAVQALDSRHLVKVLGAYVDVLTPGEDVPPRGCGIANLHVGRIVMEVARESLTDVVTGHRVLAHCAAGGAAAAFDADSEDTSGYRLPETAVRVVLASVLLGLRDLHGRARLAHRDLKLDNLLVGTDRLVKITDFGLVTPLDSQGRLVSEVGGRRGTKGYQAPETLARRTFAANERDLPSWPAAKSDIYAVGVIGAALVCGTESGPEMEAFRASGELPPHRHASPALRQLLKGMAAADPAQRLGVEEALAHPAL	341
15	Cre06.g266000	MPGTTASTYSPPVLDAIPSEVASTKPTCLCADKGHREERLLGENGVENSQEVEEVQVEEVQEVFESLATFLARHGLERCEPVQELGRGGFGRVQSVSIPIPGGGVMQAVRKEIFRRTDGVSRTELLRQEVAGTLSARGCASAVQLLGWTEPQTDDDPHELLLSYVPGVPLSTYLNEVHRADVVKRCVAKKGKKGKTLTPRTSTILTTPLLKQLAISVLTAVDVMHANNMAHGDIKSDNVYVNTGDADGVIHFVLGDFGSAEPTDSEGMLISGAVGGSRATAAPEQRVHLAGGTPACGLSRMIDMASVGVLLAEAAQFRPMPTRLWAYSLFEDDLDEWVPEGCRDLCAQLLAPSPSDRPSAKEALAHWWLNE	Cre06.g266000.t1.2	IPR000719	79	369	Prot_kinase_dom	291	CEPVQELGRGGFGRVQSVSIPIPGGGVMQAVRKEIFRRTDGVSRTELLRQEVAGTLSARGCASAVQLLGWTEPQTDDDPHELLLSYVPGVPLSTYLNEVHRADVVKRCVAKKGKKGKTLTPRTSTILTTPLLKQLAISVLTAVDVMHANNMAHGDIKSDNVYVNTGDADGVIHFVLGDFGSAEPTDSEGMLISGAVGGSRATAAPEQRVHLAGGTPACGLSRMIDMASVGVLLAEAAQFRPMPTRLWAYSLFEDDLDEWVPEGCRDLCAQLLAPSPSDRPSAKEALAHWWL	291
16	Cre06.g266250	MLSLPKSTKSSLGRLGVGLGVGLVLGVGVIGFLRHRRNQAAKLLHLQQERIVTSSVAAKSSPAPDACASDCASDEARPAPCAQPDDCVLAGSAAALDDCAESRSNSSDSSDSDGEAPSPSGRQSLATFLARLGLERCEPVQELGRGGFGRVQAVNITLPGGGVIKAVRKEIFRRTDGLSRTELLQQEVAGTRAAAGCASAVQLLGYTEPQTDDDPHELLLSYVPGMTLSAYLDLVHRADVVKRFVAKKGKKGKKGKTLIPRTSTILSTPLLKQLAISVLTAVNVMHNNNMCHGDIKSDNVYVNTGDADGVIHFVLGDFGSAEPTDSEGMLISGAVGGSRATAAPEQRVHLAGGTPACGLSRMIDMASVGLLLAEAAQFRPMPTRLWAYSLFEDDLDEWV…	Cre06.g266250.t1.2	IPR000719	137	430	Prot_kinase_dom	294	CEPVQELGRGGFGRVQAVNITLPGGGVIKAVRKEIFRRTDGLSRTELLQQEVAGTRAAAGCASAVQLLGYTEPQTDDDPHELLLSYVPGMTLSAYLDLVHRADVVKRFVAKKGKKGKKGKTLIPRTSTILSTPLLKQLAISVLTAVNVMHNNNMCHGDIKSDNVYVNTGDADGVIHFVLGDFGSAEPTDSEGMLISGAVGGSRATAAPEQRVHLAGGTPACGLSRMIDMASVGLLLAEAAQFRPMPTRLWAYSLFEDDLDEWVPEGCRDLCAQLLAPSPSDRPSAKEALAHWWL	294
17	Cre06.g266450	MPCTTASTSSPPVLDAIPSEVASTKPTCLCADKGHREERLLGENGVENSQEVEEVQVEEVQEVFESLATYLARRGLERCEPVKELGKGGCGRVDVVSIPLPGGGVMQAVRKEIFRRTDGVSRTELLQQEVAGTRAAAGCASAVQLLGYTEPQTDDDPHELLLSYVPGMPLSDYLMLVHCVDVDRRSGVLKKVKKSKRAKAPKPHTILSTPLLKQLAVSVLTAVDAMHNNNMCHGDIKGDNVFVDLSASDGAIHFVLGDMGTAEPTDSEGMLIRGAIGGSWLTAAPEQRVHLAGGTPACGLSRMIDMASVGLLLADAAQFCVEAGRLVAYSQFEDDLDEWVPEGCRDLCAQLLAPSPSDRPSAKEALAHWWLNE	Cre06.g266450.t1.2	IPR000719	79	371	Prot_kinase_dom	293	CEPVKELGKGGCGRVDVVSIPLPGGGVMQAVRKEIFRRTDGVSRTELLQQEVAGTRAAAGCASAVQLLGYTEPQTDDDPHELLLSYVPGMPLSDYLMLVHCVDVDRRSGVLKKVKKSKRAKAPKPHTILSTPLLKQLAVSVLTAVDAMHNNNMCHGDIKGDNVFVDLSASDGAIHFVLGDMGTAEPTDSEGMLIRGAIGGSWLTAAPEQRVHLAGGTPACGLSRMIDMASVGLLLADAAQFCVEAGRLVAYSQFEDDLDEWVPEGCRDLCAQLLAPSPSDRPSAKEALAHWWL	293
18	Cre08.g369700	MEASKGHMHDSEVERHATASCAYQPSSSQLRALPERLMPGAARTLGLYMFNAGSWFVHVPAAVASADCPDVKPGSPDGFLPQSGVLCLDYSPAPSSCCCSPPAEAVGAVSLAISSAELSSFATSANKLCGFCSMSAGGGAGGEYASGDALEKDPDFRALGESVLMALGIDTEDAAYNPALETAAAAAAAATGTDVTNASAAPGTAASAKTAATNNTALPAPGPAPAAVPGAATAPAPAAAVCTPERLTIEGLNFPTDLFATASPVPGSAFVTALHGPWQDPASMLHGGFGRVGFCSVLYGAMHQPAAEAKAGGRRNHRGNKKQPRPALVTSVTAAAFKVLPLPDPGAHDAFMAEVSAHIRATNTGCGHICRVLGYRTGSMGPGVGGSWGFLYMQAAAGG…	Cre08.g369700.t1.2	IPR000719	278	624	Prot_kinase_dom	347	WQDPASMLHGGFGRVGFCSVLYGAMHQPAAEAKAGGRRNHRGNKKQPRPALVTSVTAAAFKVLPLPDPGAHDAFMAEVSAHIRATNTGCGHICRVLGYRTGSMGPGVGGSWGFLYMQAAAGGAAGTLWDLWGANLAQHPDQGLPTAALQVVAASVLLALRALHAIGMAHLDLKPENIILGLDGLLKLIDFGLARRITLPSDFSAGKAKSPLTRVDGGHHLGDAADANIFGLLVQPFIGGTDGYKAPELYERATFVKFPSAWLQGRISGRKADSYSLGRMLTYLAAKPSEMDSVLPLPAEGSVVGSAALAHLQQSRGGRRLASLISGLTAVDPAARLGVEEALAHPAL	347
19	Cre08.g369900	MEASKGHMHFNAGSWFVHVPAAVASADCPDVKPGSPADGFLAQSGVLCLDYSPAPSSCCCSPPAKSVGAVSPAISSAEFSPFATSANKRCGFCSMSPGGGSGGEYASGDALEKDPDFRALGESVLMALGIDAEDAPCNPTLETAAAATAGTNVTNASAAPGTAASAKTAATNTALPAPGPAPTAVPVAATAPAPAAAVCTPERLTTEGLDFPTDLFATASPVPGSTFVTALHGPWQDPASMLHGGFGRVGFCDVLYGAMHQPAAEAKAGGRRNHRGNKKQPRPALVTSVTAAAFKVLPLQDPGAHDAFMAEVSTHIRATNTGCDHICRVLGYRTGSMGPGVGGSWGFLYMQAAAGGAAGTLWDLWGANLAQHPDQGLPTAALQVVAASVLLALRALHAI…	Cre08.g369900.t1.2	IPR000719	235	579	Prot_kinase_dom	345	WQDPASMLHGGFGRVGFCDVLYGAMHQPAAEAKAGGRRNHRGNKKQPRPALVTSVTAAAFKVLPLQDPGAHDAFMAEVSTHIRATNTGCDHICRVLGYRTGSMGPGVGGSWGFLYMQAAAGGAAGTLWDLWGANLAQHPDQGLPTAALQVVAASVLLALRALHAIGMAHLDLKPENIILGSDGLLKLIDFGLARRITLPSDLAGEAKSLTGVDGGHHLGNAARANIFGLLVQPFIGGTDGYKAPEICDRTTFVKFPSAWLQGRISGPKADCYSLGRMLTYLAAKPSEMDSVLSLPAEGSVVGSAALAHLQQSRGGRRLASLISGLTAVDPAARLGVEEALAHPAL	345
20	Cre08.g379600	MNSPKEVWLDLSQLRFIQQIGAGGFAVVWLAECLGTRVAVKIFCPAPRYGRSAPFFEAMFLREAALCAKQSHSNLVAYRGLARLRPGTLPGLASSSWAILSDFCDGGSLRDLLVGRVPATLLPPPQQQQQQQQQQQQQQGQQVQGPFQAYTEQQALTWLLDVAAALAFLHGSSPTVIHRDVKAENVLLQSEAAAGPAGGAGAAAGGGGGAGGGGRLVAKLADLGLHVQVDPSRPVMLRAKQSAVALPSEEAGTPEVAGLAAAAGHGGECQCDSSPDPHGGVGAGVQQRGERGSQQHPSQPCQQPHHHNHHHHDRQSHGSRPASVAFIGIGHHGQDSSCSGSSSSGDAGDAVEGLAGMGEGEEVGMAGWYDCSADDFPVEPQSNLAATKAVAAPQAAEQG…	Cre08.g379600.t1.1	IPR000719	14	395	Prot_kinase_dom	382	LRFIQQIGAGGFAVVWLAECLGTRVAVKIFCPAPRYGRSAPFFEAMFLREAALCAKQSHSNLVAYRGLARLRPGTLPGLASSSWAILSDFCDGGSLRDLLVGRVPATLLPPPQQQQQQQQQQQQQQGQQVQGPFQAYTEQQALTWLLDVAAALAFLHGSSPTVIHRDVKAENVLLQSEAAAGPAGGAGAAAGGGGGAGGGGRLVAKLADLGLHVQVDPSRPVMLRAKQSAVALPSEEAGTPEVAGLAAAAGHGGECQCDSSPDPHGGVGAGVQQRGERGSQQHPSQPCQQPHHHNHHHHDRQSHGSRPASVAFIGIGHHGQDSSCSGSSSSGDAGDAVEGLAGMGEGEEVGMAGWYDCSADDFPVEPQSNLAATKAVAAPQA	382
21	Cre08.g384250	MLDVDLLPGGLALIMEYQEGVQTLDKLQETHGGRLPQSVARELFLQLMIAIEFCHRIGLSNRDCKITDLLVRVCPASGDVRLQLADFSFAKDADKDEDSNPMAQHGSALFAAPEVITASHAARYSGPKADIWSCGVVLCTLLFGCHPHLAAADLDAAPGDQILLILQNAVAGRIMVPREEAAAQPEAAALMSAMLTVDPAARPDATAVLSHPWLRAGLGGSGSSPELAELNSGLLGDGRLRAEAAARGAEVRARVAGLLDSLLGGAGRGRGAGAAAAART	Cre08.g384250.t1.2	IPR000719	1	214	Prot_kinase_dom	214	MLDVDLLPGGLALIMEYQEGVQTLDKLQETHGGRLPQSVARELFLQLMIAIEFCHRIGLSNRDCKITDLLVRVCPASGDVRLQLADFSFAKDADKDEDSNPMAQHGSALFAAPEVITASHAARYSGPKADIWSCGVVLCTLLFGCHPHLAAADLDAAPGDQILLILQNAVAGRIMVPREEAAAQPEAAALMSAMLTVDPAARPDATAVLSHPWL	214
22	Cre09.g390300	MAGNSPFSLWREQHLDRLHPPHPHHQHHHSAAPAASAEAPEAASEAPAAPTFSRPSTPLTTLVQPRAYQQHQQQHPATEQRSESQLPASASTSGLGALPLVVHCGTSLSALVSRQQSLQTQHQHQQLAEAPVQAQQQDQPARGSFSALAAAIEPPPIQACCLENSSEGKGIALAAAAGPPHPGSSSSSPQQQQQQQQQQAAVAAVAAAAPAPAAPATAGVPASLWVATPPGCHSGSSSSSPAASAPAWGHALAAPAAAPAAPSAAVAPPTPYGPDAHQQQQPLFQRQGQQQHWPCWASQSAEVAADGSRATSVAAATAGADALAAAAAAVFAASDPHKLLRLQVHARRSLDNSSLRPSQGFALAADSGGSGGSGATPHAHAHVFVAGSSSNRSSAGTHT…	Cre09.g390300.t1.1	IPR000719	1977	2298	Prot_kinase_dom	322	LAIIKFLGSGGYGEVYLCRWHSCDVAVKCLNPSLLMPDAAGGSSAVSSDVVTELLQEAAMLGGLRHPNIVWVYGIVLPGGVREIKAKRDRLRAEGDLDAVRLTAALTGGLPILPGVIRPPALVAEFLGAGSLRAALSRGADFLRSDVVRVKLALDAARGMEYLHLKRIVHFDLKTGNLLVGFREKSPTCKVADFGLSKQRQQTYVTGVTSLRGTLPWTAPEIIRTPKAVTDKADVYSFGVVMWELWTFREPFDGLNYHALLHAISMSKDPVRPAMPGSPDWEGPEPDEPAPGWTALMTRCWSEAAEARPPFPQVVAELEGML	322
23	Cre10.g460700	MRRAPRLSINAKPCNEEREEAKEAEPACIELAPELDDAPAVPPCDSLHLTANTAAACASCSSSNNNSSSDASCSSAEGSSLSGSAEGSASTITDEHVSAAAATVPVASVINAQPAPVDQEEPATDVPKATASAPAHADYPRHGGGPAGSDVAAAGIPSSASAPAAPTSNHTATSPAGGAVPASQGAHMSQQDIQAFVEHSGLKCCRVVRDLGQGAFGYTQEVDIALPNGTTIKAARKTLLPQKNGHVVPALLQQEVAGLRAAAGCAFAIQLLGYSCPATETEPVELLLTYVPGGTLAEYLDDLMRANQMRIFHGPPPTAKRTGQNKDKYERLPYTGATLMSEPELRALAIALLQVVKVMHARGYGHCDIKPANVLVDHAPDGSKVFRVCDMGIASKADK…	Cre10.g460700.t1.1	IPR000719	205	502	Prot_kinase_dom	298	CRVVRDLGQGAFGYTQEVDIALPNGTTIKAARKTLLPQKNGHVVPALLQQEVAGLRAAAGCAFAIQLLGYSCPATETEPVELLLTYVPGGTLAEYLDDLMRANQMRIFHGPPPTAKRTGQNKDKYERLPYTGATLMSEPELRALAIALLQVVKVMHARGYGHCDIKPANVLVDHAPDGSKVFRVCDMGIASKADKSGRLLQCPGGTPAFAAGEVLQKIRLGKSQYPVCLQSDMAAIGMVMAHAAAFHGLPGGLQQYALWARDLPHRTPPALKDFIEQLMSVDPAERLTPDQALAHPWL	298
24	Cre10.g464100	MGNVCGKPQLSPRPEGGVVGIPEDGHHPTIPRPFPPRPINLPLAPVQPGGGQNTPTTTISNSSGRAGGANGNGAAQNDLQHPAAPAPPNGPDYGDHTSMPRADDDTFPADMTLMPTGIFAWQRGRQIGQGAFGTVYQGLVHATGQEIAVKQVQLPRDNANSGKVSEHIRSLESEVAVLRSLRHENIVRYLGTERTSEHLNIFLEYVAGGPISSKLAQFGPLREETVRVYTKQILRGLEYLHKQKVMHRDIKGANILVDSNGVVKLADFGASKKIEDLATIGGGSRSIRGTANWMAPEVIKQSGHGRAADIWSLGCVVIEMATGRAPWANFSDPYAVMYHVAATKELPAMPDSLSHAAKDFITLCFNRVPRERPNATRLLQHPWLCSVQVPRAAPSNPLP…	Cre10.g464100.t1.2	IPR000719	121	384	Prot_kinase_dom	264	WQRGRQIGQGAFGTVYQGLVHATGQEIAVKQVQLPRDNANSGKVSEHIRSLESEVAVLRSLRHENIVRYLGTERTSEHLNIFLEYVAGGPISSKLAQFGPLREETVRVYTKQILRGLEYLHKQKVMHRDIKGANILVDSNGVVKLADFGASKKIEDLATIGGGSRSIRGTANWMAPEVIKQSGHGRAADIWSLGCVVIEMATGRAPWANFSDPYAVMYHVAATKELPAMPDSLSHAAKDFITLCFNRVPRERPNATRLLQHPWL	264
25	Cre11.g467584	MLSFLAGCVFKALTGGDLREDLSCMLNALPEALGVPRLCKATASDIRSPCCPCNGQKVVRRPLWDPRATLAAASPDPVLEGNKSPISVTASAEPVAEAPGSSATIEESPTPPVSSSGDDCTTDGSAVPSASPSNPTSASTSKALVPAGPVVAPAPSASCPASEDAPAATCCGEVQVESSSGGDENDDVSSYMQGEVRLVVTFEDGSFRRFSKSVVEDFRKLPLDAFEERHGLQCWRSEGKIGRGGYGLVHVGLLQRPDGTTRPVAAKLFLGGLTKAKEQLNREVGAAMKLKQACATASSSSSSSSSSSSSHEQPLPLLAAAEQSPFVQLLCHGGRPGQLPMMVMELAKGCVACELEDATEKRDEIWAQMEATQQQADAAAAANTDVASMSDNLTRARPA…	Cre11.g467584.t1.1	IPR000719	235	684	Prot_kinase_dom	450	WRSEGKIGRGGYGLVHVGLLQRPDGTTRPVAAKLFLGGLTKAKEQLNREVGAAMKLKQACATASSSSSSSSSSSSSHEQPLPLLAAAEQSPFVQLLCHGGRPGQLPMMVMELAKGCVACELEDATEKRDEIWAQMEATQQQADAAAAANTDVASMSDNLTRARPAAPPGSGVLPAPRPPPPPPGFEPLLAASPRPCPPLPGFHALPAAPRPPLPPPGFAPLLASPPVPASAPASAATSAAEDPLLPSVHVARAPPGFPVPGTASAPRCRDVWEDVALLPLKQVLAILVFLAAAIKAMHRVGLVHNDVKPANMLHRADDTYCLADFGLAEQLSPADPTGTFCFEIACGTRHYMAPEVQSNVPLMAAVDVYSFGITALCVAVTGSNSAAAEWFAQQSWWPA…	450
26	Cre11.g467585	MQGEVRLVVTFEDGSFRRFSKSVVKDFRKLPLDAFEERHGLQCWRSEGKIGRGGYGLVHVGLLQRPDGTTRPVAAKLFLGGLTKAKEQLNREVGAAMKLKQACATASSSSSSSSSSSSSHEQPLPLLAAAEQSPFVQLLCHGGRPGQLPMMVMELAKGCVACELEDATEKRDEIWAQMEATQQQADAAAAANTDVASMPDNVTRARPAAPPGSGVLPAPRPPPPPPGFEPLPVASPRPCPPPPGFHALPAAPRPPLPPPGFAPLLASPPVPASAPASAATSAAEDPLLPSVRVARAPPGFPVPGTASAPRCRDVWEDVALLPLKQVLAILVSLAAAIKAMHRVGLVHNDVKPANMLHRADDTYCLADFGLAEQLSPADPTGTFVFEMACGTRHYMAPEV…	Cre11.g467585.t2.1	IPR000719	44	494	Prot_kinase_dom	451	WRSEGKIGRGGYGLVHVGLLQRPDGTTRPVAAKLFLGGLTKAKEQLNREVGAAMKLKQACATASSSSSSSSSSSSSHEQPLPLLAAAEQSPFVQLLCHGGRPGQLPMMVMELAKGCVACELEDATEKRDEIWAQMEATQQQADAAAAANTDVASMPDNVTRARPAAPPGSGVLPAPRPPPPPPGFEPLPVASPRPCPPPPGFHALPAAPRPPLPPPGFAPLLASPPVPASAPASAATSAAEDPLLPSVRVARAPPGFPVPGTASAPRCRDVWEDVALLPLKQVLAILVSLAAAIKAMHRVGLVHNDVKPANMLHRADDTYCLADFGLAEQLSPADPTGTFVFEMACGTRHYMAPEVQSNVPLTAAVDVYSFGITALCVAVTGSNSAAADWFAQQSWWPA…	451
27	Cre11.g467586	MKESPTPPVSSSGDDCTTDGSAVPSASPSNPTSASTSKALVPAGPVVAPAPSASCPASEDAPAATCCGEVQAESSSGGDENDDVSSYMQGEVRLVVTFEDGSFRRFSKSVVEDFRKLPLDAFEERHGLQCWRSEGKIGRGGYGLVHVGLLQRPDGTTRPVAAKLFLGGLTKAKEQLNREVGAAMQLQQACATASSSSSSSSSPEQPLPLLAAAERSPFVRLLCHGGRPGQLPMMVMELAKGCVASVLEDATEKRDEIWAQMEATQQQADAAAAANTDVASMSDNLTRARPAAPPGSGVLPAPRPPPPPPGFEPLPVASPRPCPPPPGFHAMPAAPRPPLPPPGFAPLLASPPVPASAPASAATSAAEDPLLPSVRVARAPPGFPVPGTASAPRCRDVWE…	Cre11.g467586.t1.1	IPR000719	131	576	Prot_kinase_dom	446	WRSEGKIGRGGYGLVHVGLLQRPDGTTRPVAAKLFLGGLTKAKEQLNREVGAAMQLQQACATASSSSSSSSSPEQPLPLLAAAERSPFVRLLCHGGRPGQLPMMVMELAKGCVASVLEDATEKRDEIWAQMEATQQQADAAAAANTDVASMSDNLTRARPAAPPGSGVLPAPRPPPPPPGFEPLPVASPRPCPPPPGFHAMPAAPRPPLPPPGFAPLLASPPVPASAPASAATSAAEDPLLPSVRVARAPPGFPVPGTASAPRCRDVWEDVALLPLKQVLAILVSLAAAIKAMHRVGLVHNDVKPANMLHRADDTYCLADFGLAEQLSPADPTGTFVFEMACGTRHYMAPEVQSNVPLTAAVDVYSFGITALCVAVTGSNSAAADWFAQQSWWPAGDAP…	446
28	Cre11.g467588	MLAFLAGCVFKALTGGDLREDLSCMLNALPEALGVPRLCKATASDIRSPCFPCNGQKVVRRPLWDPRATLAAASPAPVLEAMKESPTPPVSSSGDDCTTDGSAVPSASPSNPTSASTSKALVPAGPVVAPAPSASCPASEDAPAATCCGEVQAESSSGGDENDDVSSYMQGEVRLVVTFEDGSFRRFSKSVVEDFRKLLLDAFEERHGLQCWRSEGKIGRGGYGLVHVGLLQRPDGTTRPVAAKLFLGGLTKAKEQLNREVGAAMQLQQACATASSSSSSSSSPEQPLPLLAAAERSPFVRLLCHGGRPGQLPMMVMELAKGCVASVLEDATEKRDEIWAQMEATQQQADAAAAANTDVASMPDNVTRARPAAPPGSGVLPAPRPPPPPPGFEPLLAAS…	Cre11.g467588.t1.1	IPR000719	212	657	Prot_kinase_dom	446	WRSEGKIGRGGYGLVHVGLLQRPDGTTRPVAAKLFLGGLTKAKEQLNREVGAAMQLQQACATASSSSSSSSSPEQPLPLLAAAERSPFVRLLCHGGRPGQLPMMVMELAKGCVASVLEDATEKRDEIWAQMEATQQQADAAAAANTDVASMPDNVTRARPAAPPGSGVLPAPRPPPPPPGFEPLLAASPRPCPPPPGFHALPAAPRPPLPPPGFAPLLASPPVPASAPASAATSAAEDPLLPSVRVARAPPGFPVPGTASAPRCRDVWEDVALLPLKQVLAILVSLAAAIKAMHRVGLVHNDVKPANMLHRADDTYCLADFGLAEQLSPADPTGTFFFEMACGTRHYMAPEVQSNVPLTAAVDVYSFGITALCVAVTGSNSAAADWFAQQSWWPAGDAP…	446
29	Cre11.g467589	MLAFLAGCVFKALTGGDLREDLSCMLNALPEALGVPRLCKATASDIRSPCFPCNGQKVVRRPLWDPRATLAAASPAPVLEAMKESPTPPVSSSGDDCTTDGSAVPSASPSNPTSASTSKALVPAGPVVATAPSASCPASEDAPAATCCGEVQAESSSGGDENDDVSSYMQGEVRLVVTFEDGSFRRFSKSVVEDFRKLPLDAFEERHGLQCWRSEGKIGRGGYGLVHVGLLQRPDGTTRPVAAKLFLGGLTKAKEQLNREVGAAMQLQQACATASSSSSSSSSPEQPLPLLAAAERSPFVRLLCHGGRPGQLPMMVMELAKGCVASELEDATEKRDEIWAQMEATQQQADAAAAANTDVASMSDNVTRARPAAPPGSGVLPAPRPPPPPPGFEPLPAAS…	Cre11.g467589.t1.1	IPR000719	212	657	Prot_kinase_dom	446	WRSEGKIGRGGYGLVHVGLLQRPDGTTRPVAAKLFLGGLTKAKEQLNREVGAAMQLQQACATASSSSSSSSSPEQPLPLLAAAERSPFVRLLCHGGRPGQLPMMVMELAKGCVASELEDATEKRDEIWAQMEATQQQADAAAAANTDVASMSDNVTRARPAAPPGSGVLPAPRPPPPPPGFEPLPAASPRPCPPPPGFHALPAAPRPPLPPPGFAPLLASPPVPASAPASAATSAAEDPLLPSVRVARAPPGFPVPGTASAPRCRDVWEDVALLPLKQVLAILVSLAAAIKAMHRVGLVHNDVKPANMLHRADDTYCLADFGLAEQLSPADPTGTFFFEMACGTRHYMAPEVQSNVPLTAAVDVYSFGITALCVAVTGSNSAAADWFAQQSWWPAGDAP…	446
30	Cre12.g489850	MHPQAIATDDSDLSPTGTTVCLHAVSMPGEDRLPSPWLASPANGISPIEVEPLTRSSSFTSPLKSPSGLADEQAGELDAEEGALDIERAGGTEEPATAQPAMVPAREAAGIALDGCCEIMMVKPADTKDGANLLSSGSAASAAAFPSSSSRSSSSACPDAVQSSLRSSLTLLPEQPAAAESPSTNTANASATTTSTELSLGSQAAGWLPASLTSVSTSAAGAAATSSSSSLPTVPANSGHAPESAQDQQQQQTDLQRGKTVFARLHSMLPVVDNVHLSSGNDHVAGVLRNTTLNPLPVINEMATRGVQSGFTPFYVLEALVPFSKGGYGSVWFGQVYSSYGIFQAVSKTANDPNSTTEVTNVIKEGQVMLGLQAAGLVKDGCTIRALALCTQPDPTTGH…	Cre12.g489850.t1.2	IPR000719	317	624	Prot_kinase_dom	308	LEALVPFSKGGYGSVWFGQVYSSYGIFQAVSKTANDPNSTTEVTNVIKEGQVMLGLQAAGLVKDGCTIRALALCTQPDPTTGHVVTLLMERAQRSLMADVMDQEAFRQRQQLSCDGMSVLPLPTVFKVLGTVATALAALHKHGYAHQDVNPNNILVRADGSVALSDFGLAVSISPDGEYVGDKCGGTMHFGAPEVAMRNEYIGGSIPWPFVEDYRRASGAEPPTPLPPLTRAVDIWSLGALAVCLMVTGTDWNLQDEYVRCGRALPAYVPEPMVELIRECTADVAALRPSAQQVLARLAAMQIHMPQF	308
31	Cre12.g490200	MHPQAIATDDSDLSPTGTTVCLHDVSTPGEDRLPSPWLASPVNDISSIEVEPLTRSSSFTSPFKSPSGHADEQADELDAEEGALEIERAVTEEPATAQPATVPAGEAAGIALDGRCEIMMVKPADTKDGADLLSSGSAASAAAFPSSSSSSRSSSSSYPSFPSSLSFAVEPPTVELESESEPELPALRPQHSLLRRRPFSLSFTLDCSGPMEEAKAEPAAASSCSEPAAMEQDQQEEDAQQPQLRPAITNLHMMRPDSNMYRELRANGVKGFVKDYEGGGLLGQGANGCVYSGTVVTEYGAVRVAIKTPIQTDSDSDNDSDNDCDSDSDWDSANQLLRAEGEVMFQLQYKGLVDDGCTVRALGLTGKKKSHPVQLLMELAQCSLWDKLDEAQARPDFCR…	Cre12.g490200.t1.2	IPR000719	276	590	Prot_kinase_dom	315	YEGGGLLGQGANGCVYSGTVVTEYGAVRVAIKTPIQTDSDSDNDSDNDCDSDSDWDSANQLLRAEGEVMFQLQYKGLVDDGCTVRALGLTGKKKSHPVQLLMELAQCSLWDKLDEAQARPDFCRGQTTVLPMRDVFRVLRAVTSALAATHRLGFVHQDVKTDNVLCRDDGSYCLGDFGCVAKIPKNRKILADTYHKDDCCGSPDFCAPEAALANRDLRPKTPWLFLKNCIRMRTKLPLTRAVDIYSLGVLAVCLLVTGTFQESAARYAHRELPLPPHVPSALAQLVLDCTEDKSHQRPSAEQVLQRLDAMEAEVL	315
32	Cre12.g495401	MFLPKCIQQRACLLQAQGKDRRLPPATAAQAGSAIAIAAAVARSRATAKRGTSGRCDRKRQCGKSSASATSVTAPSKTTLASQSCQSPVSTSAPPAQRLASSSFTASDDDDPCTAERHSSGGGSSSEGSSTPSGRSSCDGSGSGTGSEVEEGPKVESPAASSLVSSADEEAPSRDAAHQGPMPTCRVVSKLSCADPYTCLEVVEVPQPDGTCSPALLMTLLRKHKVTGKPRRKPDNRTPLLLQHLERQAAAHKALGGSPHGVRLLWQSRPGRESDAHVLLLSYESGAVGMESFMDDLAMDEINRDFDAMLAKPKPEKPRRQNPSSSNKTTGKTATPPPAPPPALVLTGRTLVPEPLLKRIAVALLSALVPLHEAGICHGAIAPDCVSVVTASSTEPTPS…	Cre12.g495401.t1.1	IPR000719	135	537	Prot_kinase_dom	403	RSSCDGSGSGTGSEVEEGPKVESPAASSLVSSADEEAPSRDAAHQGPMPTCRVVSKLSCADPYTCLEVVEVPQPDGTCSPALLMTLLRKHKVTGKPRRKPDNRTPLLLQHLERQAAAHKALGGSPHGVRLLWQSRPGRESDAHVLLLSYESGAVGMESFMDDLAMDEINRDFDAMLAKPKPEKPRRQNPSSSNKTTGKTATPPPAPPPALVLTGRTLVPEPLLKRIAVALLSALVPLHEAGICHGAIAPDCVSVVTASSTEPTPSIGGSSSTQFLVTSCGLAAPVDAAGVVEQRRMRVKGSALEYAAPEVRAHLAAARSGCDIDSEAAVPVVTVACDVASVGLLLLDAAAFRATAGGLRAYTEGRMGLPARLPQGLRDLVARLTAADASQRPSAREALA…	403
33	Cre12.g516650	MRARRLSAATQLRKLPTLLAAAAAVQICIAGALLYAPEANSAGGACSPGDADGIPRDLDASQLAQNALNTSTLSTWDFGIGLPAIKASAGTAVNLSCLTALTATVAAPSAAAGSVFLQPTALDLSVASGLSMAGVSLSTDCATVLAYQQYLCTSLRAAGSLTMEPGVVRFGRWRDGFTSLDNVNLTCPTSAGAAAVAVPCRLVSVQTAAELLEAFTVHAAAAAAAGANLTIVLAANISINNSVWPAGSSIKINSNITLAGSARLVRPILDLGRLTGIWTMAGNAFVLIDNLTLVNLAPAYYKPGYRFSRFGPLSERVRAFYTVGKQLFVRNCTLVVPPAELSYMRYWLTYLVSPVPEARAKAEWLAVNNISVDAVNDSGVYYRCLDGITVRLEDVHLTN…	Cre12.g516650.t1.1	IPR000719	1024	1453	Prot_kinase_dom	430	LHVHGLIGKGAHGTVYRGTWRGLSVAIKSMVFGPDDHARHQQRPLMEAAISSNLTHPNIVTTYSYELREVQHELASLSPELSQQGGGWRLLIIQEFCDAGPLRSLVDCGFFLTPPRPAHAAAPSPPTSSLRSRFRLPNVSSILRRDAHANAPVSPATLATAAPPRSRASGSSSDKDVGESSRGSRDTSKSARGGVGTAVEGDARADRDQAGRGAASTAGAPPDQLQVRAPLEDMTGHHQHGGTRPLLEDVPADVSGGRPASSLQAALRYVEAALQIARGLQHIHEKNIVHGDLNPNNVLLVRAPGTPLGFCLKVSDFGLSVRVGEGQSHLSNLFQGTPYYCAPEVMLSGKVGKSADLYSLGIMLWELQNGTRPPWRMGVRLRTYPSLNTGELEFGPETP…	430
34	Cre12.g525750	MNTTSFFKGPAVKAACIAILAGTATFVLARRGGLLRILRRKSDCKPKDKSCSAKSGIATVSSSPNDAAAVPSRDDLQPTKAADEAADATSSSGGPSSPSGELALAAVNDKSSSGPSDASTGGCASSASSGNTAAGSLSGTGLSAFRGDNAACSATTADTIATAFPNNAKEAQVETVERTEASCMSDEEVKAFIKQHGLTLCIPERELGKGAFGHVEMVIITLPDGTTVKAARKTLHACETKGAVAALRRILNQELAGLAAAAGCEHAVQCLGYRLPTDDDERAELLLSCAEGGSVENLLNALAKEHFDRIDNAPERRRTGKNKDKYEMLPYPGNTLMDEADLKGMLRAMALFIKHLNARGYMHFDLKPANLLYDIAPDGSKVFRVCDFNLAVKTDSNGR…	Cre12.g525750.t1.2	IPR000719	201	499	Prot_kinase_dom	299	CIPERELGKGAFGHVEMVIITLPDGTTVKAARKTLHACETKGAVAALRRILNQELAGLAAAAGCEHAVQCLGYRLPTDDDERAELLLSCAEGGSVENLLNALAKEHFDRIDNAPERRRTGKNKDKYEMLPYPGNTLMDEADLKGMLRAMALFIKHLNARGYMHFDLKPANLLYDIAPDGSKVFRVCDFNLAVKTDSNGRVARAQGGTRGFWAWETYCQLEGLEVKHPITRAADVASMGLVLADAAGLHCLGGGTQAYLEYLRDLPRRTPPALKELIEWMVAEDPAARPTPDQILAHRWL	299
35	Cre12.g525950	MNTTSFFKGPAVKAACIAILAGTATFVLARRGGLLRILRRKSDCKPKDKSCSAKSGIATVSSSPNDAAAVPLRDDLQPTKAADEAADATSSSGGASSPSGELALAAVNDKSSSGPSDASTGGCASSASSGNTAAGSLSGTGLSAFRGDNAACSATTADTIATAFPNNAKEAQEVKAFIKQNGLTLCIPQRELGKGAFGHVEMVIITLPDGTTVKAARKTLHACETKGAVAALRRILNQELAGLAAAAGCEHAVQCLGYRLPTDDDKRAELLLSCAEGGSVENLLNALAKEHFDRIDNAPERRRTGKNKDKYEMLPYPGNTLMDEADLKGMLRAMAPFIKHLNARGYMHFDLKPANLLYDIAPDGSKVFRVCDFNLAVKTDSNGRVARAQGGTRGFWAWE…	Cre12.g525950.t1.2	IPR000719	186	484	Prot_kinase_dom	299	CIPQRELGKGAFGHVEMVIITLPDGTTVKAARKTLHACETKGAVAALRRILNQELAGLAAAAGCEHAVQCLGYRLPTDDDKRAELLLSCAEGGSVENLLNALAKEHFDRIDNAPERRRTGKNKDKYEMLPYPGNTLMDEADLKGMLRAMAPFIKHLNARGYMHFDLKPANLLYDIAPDGSKVFRVCDFNLAVKTDSNGRVARAQGGTRGFWAWETYCQLEGLEVKHPITRAADVASMGLVLADAAGLHCLGGGTQAYLEYLRDLPRRTPPALKELIEWMVAEDPAARPTPDQILAHRWL	299
36	Cre12.g526051	MNTTSFIKGPAVKAACIAILAGTATFVLARRGGLLRILRRKSDCKPKDKSCSAKSGIATVSSSPNDAAAVPLRDDLQPTKAADEAADATSSSGGELAGLAAAAGCEHAVQCLGYRLPTDDDERAELLLSCAEGGSVENLLNALAKEHFDRIDNAPERRRTGKNKDKYEMLPYPGNTLMDEADLKGMLRAMALFIKHLNARGYMHFDLKPANLLYDIAPDGSKVFRVCDFNLAVKTDSNGRVARAQGGTRGFWAWETYCQLEGLEVKHPITRAADVASMGLVLADAAGLHCLGGGTQAYLEYLRDLPRRTPPALKELIEWMVAEDPAARPTPDQILAHRWLTE	Cre12.g526051.t1.1	IPR000719	23	340	Prot_kinase_dom	318	TATFVLARRGGLLRILRRKSDCKPKDKSCSAKSGIATVSSSPNDAAAVPLRDDLQPTKAADEAADATSSSGGELAGLAAAAGCEHAVQCLGYRLPTDDDERAELLLSCAEGGSVENLLNALAKEHFDRIDNAPERRRTGKNKDKYEMLPYPGNTLMDEADLKGMLRAMALFIKHLNARGYMHFDLKPANLLYDIAPDGSKVFRVCDFNLAVKTDSNGRVARAQGGTRGFWAWETYCQLEGLEVKHPITRAADVASMGLVLADAAGLHCLGGGTQAYLEYLRDLPRRTPPALKELIEWMVAEDPAARPTPDQILAHRWL	318
37	Cre12.g526250	MQNALAKEHFDRIDNAPERRRTGKNKDKYEMLPYPGNTLMDEADLKGMLRAMALFIKHLNARGYMHFDLKPANLLYDIAPDGSKVFRVCDFNLAVKTDSNGRVARAQGGTRGFWAWETYCQLEGLEVKHPITRAADVASMGLVLADAAGLHCLGGGTQAYLEYLRDLPRRTPPALKELIEWMVAEDPAARPTPDQILAHRWLTE	Cre12.g526250.t1.2	IPR000719	1	202	Prot_kinase_dom	202	MQNALAKEHFDRIDNAPERRRTGKNKDKYEMLPYPGNTLMDEADLKGMLRAMALFIKHLNARGYMHFDLKPANLLYDIAPDGSKVFRVCDFNLAVKTDSNGRVARAQGGTRGFWAWETYCQLEGLEVKHPITRAADVASMGLVLADAAGLHCLGGGTQAYLEYLRDLPRRTPPALKELIEWMVAEDPAARPTPDQILAHRWL	202
38	Cre12.g526650	MNTTSFIKGPAVKAACIAILAGTATFVLARRGGLLRILRRKSDCKPKDKSCSAKSGIATVSSSPNDAAAVPLRDDLQPTKAADEAADATSSSGGASSPSGELALAAVNDKSSSGPSDASTGGCASSASSGNTAAGSLSGTGLSAFRGDNAACSATTADTIATAFPNNAKEAQVETVERTEASCMSDEEVKAFIKQHGLTLCIPQRELGKGAFGHVEMVIITLPDGTTVKAARKTLHACETKGAVAALRRILNQELAGLAAAAGCEHAVQCLGYRLPTDDDERAELLLSCAEGGSVENLLNALAKEHFDRIDNAPERRRTGKNKDKYEMLPYPGNTLMDEADLKGMLRAMALFIKHLNARGYMHFDLKPANLLYDIAPDGSKVFRVCDFNLAVKTDSNGR…	Cre12.g526650.t1.2	IPR000719	201	499	Prot_kinase_dom	299	CIPQRELGKGAFGHVEMVIITLPDGTTVKAARKTLHACETKGAVAALRRILNQELAGLAAAAGCEHAVQCLGYRLPTDDDERAELLLSCAEGGSVENLLNALAKEHFDRIDNAPERRRTGKNKDKYEMLPYPGNTLMDEADLKGMLRAMALFIKHLNARGYMHFDLKPANLLYDIAPDGSKVFRVCDFNLAVKTDSNGRVARAQGGTRGFWAWETYCQLEGLEVKHPITRAADVASMGLVLADAAGLHCLGGGTQAYLEYLRDLPRRTPPALKELIEWMVAEDPAARPTPDQILAHRWL	299
39	Cre12.g545750	MKGPAVKAACVAFLAGTGLAATFLLARRKGLLWILRRKSNCKPKDKSCNAKSSIATASSSTAAVPSRDDLQPTNSADAAADAPSSSGGPTSPSGELALAPNDKSSSGRSDASTGSCASSASSGNTAAGSLSGTCLAAFRGDNAAACSATTADTIADAIAFPDNAKEAQMDTIERTKASCMGDEEAKAFVAQHGLRSCVPGRALGKGGAGHVDLVEVTLPDGTILKAARKTILLGPGRNGKAIMRSILYQELAGLTAAAGCEHAVQCLGYRLPTDDDETAELLLSFADGGSVEDLLRALTWAHRARIANAPEGRRRTGKNKDKYEMLPYPGNTLMDEADLKGMLRAMALFIKHLNARGYMHFDLKPANLLYDIAPDGSKVFRVCDFNLAVKTDSNGCVER…	Cre12.g545750.t1.2	IPR000719	197	496	Prot_kinase_dom	300	CVPGRALGKGGAGHVDLVEVTLPDGTILKAARKTILLGPGRNGKAIMRSILYQELAGLTAAAGCEHAVQCLGYRLPTDDDETAELLLSFADGGSVEDLLRALTWAHRARIANAPEGRRRTGKNKDKYEMLPYPGNTLMDEADLKGMLRAMALFIKHLNARGYMHFDLKPANLLYDIAPDGSKVFRVCDFNLAVKTDSNGCVERAPGGSRGFWAWETYCQLMGLEQKHPITMAADVASMGLVLADAAGLHGLAGGTQAYLEYERDLPRRMPPALKELIEWMVAEDPAARPTPDQILAHPWL	300
40	Cre17.g710600	MARRKRKGARRAGNQLLPPSSSSAGVTPVLLLMAAAALLLAPTGLNARSLTPSSASATAGPAGASTILGAASPATAVATAAAADTAASGASTRPAATAAQRRSALDSTPSTSTPFAAAGTPEASAIPSSSGTGASSTRDSDFSPAHLRVVTSEVEFRAALADPGVNTIWVNGSLTLTQAYWRTVPTVEVQRPLIIEPSPDSPPLPVFDFAYVSGKARIAGCVPLPIIFPVADKLPTNSGVATATDAGAGAGTGSGARGTAGAAPPAAVGGAPAATGKATASTLFTEAAAAAATAAAAAAAAATASATSTPSSAPHTTAIRTLLAAAGSSPTTSTHIAAIMGIAPPEVSNPAAATSTPVATITPVATSTPAATAANAPTQQQQPPPLQQAPQQAPQQQQA…	Cre17.g710600.t1.2	IPR000719	1454	1923	Prot_kinase_dom	470	KPPATARGGGASSPTKTAAATTTAAALRQHQSYQVHSGAAAVATPREHGAAAHSQTGLSGGGFTSSALATTAVPAPALAGLLDACASGGDASSAALTTAGPDAAITTTTIDNNNINSANTAAPSETWLVMELCDGGSLAAAAARGEFVRRPAVAPARQQQPEAAGVTGTDGPQLDMVGVLAVARDIARGLSHLHAKGIVHGDMKMENVMLCRNAAAAGRSRTAARTPSASAYAFKAAAAGGGESAAAGGNSWWPFAVGGGAGVASVYANPVAAVGTPAASSPAASGALFGGAGASSINGDGGIDAFRYTAKVGDFGLSRALDSGRSHLQRTAGCVAGSLSHLAPEALLRGEMRREGDVYAFGVLLWELCSGVRAYRGLSSGEVVQGVLLRGLRPHTAAA…	470
41	Cre17.g713750	MLAFVAGCVLKALTGGDFREDLGCMLKALPEALGVTPRLRKTAGSDVCSPCIPCNGQQVVRRPLWDPRATLAAAGPVPVFEGNNSTCSVTASAESIAVATGSSDSNNESDCTTGGAFPSASPSNPTSASTSKALVPAGPVVAPAFCPASEDTPAATCCGEVKAEPSSGGDDNDDDVSSDTQGEARLVVTFEDGSVRRFPKSVVKAFYKLPLDAFEERHGLQCWRSEGQIGRGGYGLVHVGFLQLPNGTTRPVAAKLFMGGLTKAKEQLNREVGAAMQLQQACATASSSSSSSPEQLPLLAAAERSPFVRLLCHGGRPGQLPMMVMELAKGCVASELEDATGKRDEIWAQMEATQQQPADAITANANVASMPDNVTRARPPPPPPGSGVLPASRPPPPPP…	Cre17.g713750.t1.2	IPR000719	223	669	Prot_kinase_dom	447	WRSEGQIGRGGYGLVHVGFLQLPNGTTRPVAAKLFMGGLTKAKEQLNREVGAAMQLQQACATASSSSSSSPEQLPLLAAAERSPFVRLLCHGGRPGQLPMMVMELAKGCVASELEDATGKRDEIWAQMEATQQQPADAITANANVASMPDNVTRARPPPPPPGSGVLPASRPPPPPPGFDPLPEASPRPRPPPPGFHALPAAPRAPLPPPGFAPLASPPLPASAPAAAAVTAEDPLLPSVRMARAPPGFPVPGTASAPRCRDVWEDVALLPLQQVLAILVSLAAAIKAMHRVGLVHNDVKPANMLHRADDTHCLADFGLAERLSPADPTGTFCFEIACGTRHYMAPEVQSNVPLTAAVDVYSFGITALCVAVTGSNSAAADWFARESWWPAGDAPAAAR…	447
42	Cre17.g735550	MEETGTRVLACSPNLPGAMDRQSWTLQDYRITNTLYSGYAAQVYTATCRYSGMEVVLKVYNDVNKAPDVAQHEMYREVAIQSSLQHHNIVHLFAAFQEGQTLVLVQEYAPGGDLLGLMAAHGGRADEATVVKTVLRPLLEALLYLHRWGIVHRDVKPENVLFAADGTVKLADFGLAINMVEERPVSRVGTLDYMAPEVLRCPIKQHMGMAPGPTTPARYGFATDCWAVGVVTFELLTGLPPYASDCRYQAEARIIAAAPPPFPHGMSHPARDFIRRLLAPIPGDRPTVRQLLAHPWILDPEACVSAHLHHQHAHAVSSASAHHYYHPLPQHAQHTGCSPLATAGGAATASSLSATAYSHAAAHVHAYAGAAAAYSPYGSAHAQAQAAMTSASVHATTSH…	Cre17.g735550.t1.1	IPR000719	29	297	Prot_kinase_dom	269	YRITNTLYSGYAAQVYTATCRYSGMEVVLKVYNDVNKAPDVAQHEMYREVAIQSSLQHHNIVHLFAAFQEGQTLVLVQEYAPGGDLLGLMAAHGGRADEATVVKTVLRPLLEALLYLHRWGIVHRDVKPENVLFAADGTVKLADFGLAINMVEERPVSRVGTLDYMAPEVLRCPIKQHMGMAPGPTTPARYGFATDCWAVGVVTFELLTGLPPYASDCRYQAEARIIAAAPPPFPHGMSHPARDFIRRLLAPIPGDRPTVRQLLAHPWI	269
43	Cre09.g404550	MTLIEMQDTAHTCFSRQPFSASLLALVKQHAAYARARSHGNYLPALRAVAREAATIDTSRTRLFLVFLSDGAPSDHTSTRGMTPVDVSNACIQAVEQLGAAAGGRDPSTISSSLSSLLTDLGTSGGGGKGATVRPAVVPTTVRLDYNEKVWIRAVDGWVFYPHTAVVSRVRYNAAGQQLTLAQATAQRGLAVRRQKFGEGAERAVFQATVVVVSGSSAYTVGPRLVAKQPRFLEQLTGAMRFQQETFCRVQAEAEALAQKFNRQPAVREAAWQQVAFLQVVVWRVLDTEGVRGTGSRVVDMLVEELEGQLIKWNNNNGGVARSMGGITEGGGGSRAAPDPAMVVIADDDGEEYEEEGYEHYGDDGAEVRPEHVPQAFSHFTWQATGGTKPVYNLQGTWT…	Cre09.g404550.t1.2	IPR004166	171	451	MHCK_EF2_kinase	281	RYNAAGQQLTLAQATAQRGLAVRRQKFGEGAERAVFQATVVVVSGSSAYTVGPRLVAKQPRFLEQLTGAMRFQQETFCRVQAEAEALAQKFNRQPAVREAAWQQVAFLQVVVWRVLDTEGVRGTGSRVVDMLVEELEGQLIKWNNNNGGVARSMGGITEGGGGSRAAPDPAMVVIADDDGEEYEEEGYEHYGDDGAEVRPEHVPQAFSHFTWQATGGTKPVYNLQGTWTEADGFTLTDPVIHHARGHKLNGATDEGLEGVRSFFRTHTCNALCRRLGLRAA	281
44	Cre02.g108750	MPPDCHQLAVRAGGESLSLDKLRLKTLLGRGGFAAVWLAEYAGQEVAVKVNLPAGAGGTMAVVPQEVTQMFLREAEVTGSLAHRHIIRCLGTLELPASFHLPGLEREGLATRRPEPSAAMVLELCEPTSAKHLIVRAIISGRTKAYSTAQALQWCEQVAEALAYLHRQKPCIIHRDVKQENILFQRRGGGTQLEAKLADLGLHVAIEMDRKVMLRRRSVTAGSSMSGTAAPTSGGGNDSGVLPSRGPSANGGGGAGATGPSTPPSALASGVKGGPSASQLLPGAAGIITMIATAPGGRISATGAASGSSKVAASPFLTISPGASPAQSRTPSANALGSRPGSSSTAPPQAQAVPAGSGKALLAKASQVHRQEQQEQQKQQGKAGMAVPESPWALGLGLP…	Cre02.g1087502.t1.1	IPR000719	670	972	Prot_kinase_dom	303	SPSSERAGDATTAGVNSAQHSPTAAAATPAAGAAAGALSEARSGSLQQPMAAALHKSRSLKQRASGGPGGGRASADVALVTPFASAVPIATPPGSVGGATPTPGSSAGGASNGNGNGNGNGNGSGEQGPLPLHTSESLGTMLARRPSLVTPVDSSAARSGLRAVRSLLQQLGKRELRPLRKGDLEWVYGLTGRAGSYMYMAPEVWNRMPYNEKVDVFSFGVVMYELLSRDLLLISHMNTSRAAQLGIKTPADYVAQVSKGYRPPRPARLTSDAAWALISDCWQDDPVQRPDMDTVLVRLRELT	303

## Sheet: Ref_seq5_KD
ID	Sequence_cut
AT1G01140 (AtCIPK9)	YEMGRTLGEGSFAKVKYAKNTVTGDQAAIKILDREKVFRHKMVEQLKREISTMKLIKHPNVVEIIEVMASKTKIYIVLELVNGGELFDKIAQQGRLKEDEARRYFQQLINAVDYCHSRGVYHRDLKPENLILDANGVLKVSDFGLSAFSRQVREDGLLHTACGTPNYVAPEVLSDKGYDGAAADVWSCGVILFVLMAGYLPFDEPNLMTLYKRICKAEFSCPPWFSQGAKRVIKRILEPNPITRISIAELLEDEWFKK
AT1G29230 (AtCIPK18)	YELGKLLGHGTFAKVYLAQNIKSGDKVAIKVIDKEKIMKSGLVAHIKREISILRRVRHPYIVHLFEVMATKSKIYFVMEYVGGGELFNTVAKGRLPEETARRYFQQLISSVSFCHGRGVYHRDLKPENLLLDNKGNLKVSDFGLSAVAEQLRQDGLCHTFCGTPAYIAPEVLTRKGYDAAKADVWSCGVILFVLMAGHIPFYDKNIMVMYKKIYKGEFRCPRWFSSDLVRLLTRLLDTNPDTRITIPEIMKNRWF
AT1G30270 (AtCIPK23)	YELGRTLGEGTFAKVKFARNVENGDNVAIKVIDKEKVLKNKMIAQIKREISTMKLIKHPNVIRMFEVMASKTKIYFVLEFVTGGELFDKISSNGRLKEDEARKYFQQLINAVDYCHSRGVYHRDLKPENLLLDANGALKVSDFGLSALPQQVREDGLLHTTCGTPNYVAPEVINNKGYDGAKADLWSCGVILFVLMAGYLPFEDSNLTSLYKKIFKAEFTCPPWFSASAKKLIKRILDPNPATRITFAEVIENEWF
AT1G48260 (AtCIPK17)	YELGRTLGEGNSAKVKFAIDTLTGESFAIKIIEKSCITRLNVSFQIKREIRTLKVLKHPNIVRLHEVLASKTKIYMVLECVTGGDLFDRIVSKGKLSETQGRKMFQQLIDGVSYCHNKGVFHRDLKLENVLLDAKGHIKITDFGLSALSQHYREDGLLHTTCGSPNYVAPEVLANEGYDGAASDIWSCGVILYVILTGCLPFDDANLAVICRKIFKGDPPIPRWISLGAKTMIKRMLDPNPVTRVTIAGIKAHDWF
AT2G25090 (AtCIPK16)	YNIGRLLGTGNFAKVYHGTEISTGDDVAIKVIKKDHVFKRRGMMEQIEREIAVMRLLRHPNVVELREVMATKKKIFFVMEYVNGGELFEMIDRDGKLPEDLARKYFQQLISAVDFCHSRGVFHRDIKPENLLLDGEGDLKVTDFGLSALMMPEGLGGRRGSSDDLLHTRCGTPAYVAPEVLRNKGYDGAMADIWSCGIVLYALLAGFLPFIDENVMTLYTKIFKAECEFPPWFSLESKELLSRLLVPDPEQRISMSEIKMIPWF
AT2G26980 (AtCIPK3)	RQQVKRRVGKYEVGRTIGEGTFAKVKFARNSETGEPVALKILDKEKVLKHKMAEQIRREIATMKLIKHPNVVQLYEVMASKTKIFIILEYVTGGELFDKIVNDGRMKEDEARRYFQQLIHAVDYCHSRGVYHRDLKPENLLLDSYGNLKISDFGLSALSQQVRDDGLLHTSCGTPNYVAPEVLNDRGYDGATADMWSCGVVLYVLLAGYLPFDDSNLMNLYKKISSGEFNCPPWLSLGAMKLITRILDPNPMTRVTPQEVFEDEWF
AT2G30360 (AtCIPK11)	YELGKLLGCGAFAKVFHARDRRTGQSVAVKILNKKKLLTNPALANNIKREISIMRRLSHPNIVKLHEVMATKSKIFFAMEFVKGGELFNKISKHGRLSEDLSRRYFQQLISAVGYCHARGVYHRDLKPENLLIDENGNLKVSDFGLSALTDQIRPDGLLHTLCGTPAYVAPEILSKKGYEGAKVDVWSCGIVLFVLVAGYLPFNDPNVMNMYKKIYKGEYRFPRWMSPDLKRFVSRLLDINPETRITIDEILKDPWF
AT2G34180 (AtCIPK13)	YEIGKLLGHGSFAKVYLARNIHSGEDVAIKVIDKEKIVKSGLAGHIKREISILRRVRHPYIVHLLEVMATKTKIYIVMEYVRGGELYNTVARGRLREGTARRYFQQLISSVAFCHSRGVYHRDLKLENLLLDDKGNVKVSDFGLSVVSEQLKQEGICQTFCGTPAYLAPEVLTRKGYEGAKADIWSCGVILFVLMAGYLPFDDKNILVMYTKIYKGQFKCPKWFSPELARLVTRMLDTNPDTRITIPEIMKHRWF
AT2G38490 (AtCIPK22)	DSNSSESIIVNVTGDDNKSALFGKYDLGKLLGSGAFAKVYQAEDLQNGGESVAIKVVQKKRLKDGLTAHVKREISVMRRLRHPHIVLLSEVLATKTKIYFVMELAKGGELFSRVTSNRFTESLSRKYFRQLISAVRYCHARGVFHRDLKPENLLLDENRDLKVSDFGLSAMKEQIHPDGMLHTLCGTPAYVAPELLLKKGYDGSKADIWSCGVVLFLLNAGYLPFRDPNIMGLYRKIHKAQYKLPDWTSSDLRKL
AT3G17510 (AtCIPK1)	YELGRTLGEGNFGKVKFAKDTVSGHSFAVKIIDKSRIADLNFSLQIKREIRTLKMLKHPHIVRLHEVLASKTKINMVMELVTGGELFDRIVSNGKLTETDGRKMFQQLIDGISYCHSKGVFHRDLKLENVLLDAKGHIKITDFGLSALPQHFRDDGLLHTTCGSPNYVAPEVLANRGYDGAASDIWSCGVILYVILTGCLPFDDRNLAVLYQKICKGDPPIPRWLSPGARTMIKRMLDPNPVTRITVVGIKASEWF
AT3G23000 (AtCIPK7)	YELGRRLGSGSFAKVHLARSIESDELVAVKIIEKKKTIESGMEPRIIREIDAMRRLRHHPNILKIHEVMATKSKIYLVMELASGGELFSKVLRRGRLPESTARRYFQQLASALRFSHQDGVAHRDVKPQNLLLDEQGNLKVSDFGLSALPEHLQNGLLHTACGTPAYTAPEVISRRGYDGAKADAWSCGVILFVLLVGDVPFDDSNIAAMYRKIHRRDYRFPSWISKQAKSIIYQMLDPNPVTRMSIETVMKTNWF
AT4G14580 (AtCIPK4)	YELGRRLGSGSFAKVHVARSISTGELVAIKIIDKQKTIDSGMEPRIIREIEAMRRLHNHPNVLKIHEVMATKSKIYLVVEYAAGGELFTKLIRFGRLNESAARRYFQQLASALSFCHRDGIAHRDVKPQNLLLDKQGNLKVSDFGLSALPEHRSNNGLLHTACGTPAYTAPEVIAQRGYDGAKADAWSCGVFLFVLLAGYVPFDDANIVAMYRKIHKRDYRFPSWISKPARSIIYKLLDPNPETRMSIEAVMGTVWF
AT4G18700 (AtCIPK12)	YEMGKLLGHGTFAKVYLARNVKTNESVAIKVIDKEKVLKGGLIAHIKREISILRRVRHPNIVQLFEVMATKAKIYFVMEYVRGGELFNKVAKGRLKEEVARKYFQQLISAVTFCHARGVYHRDLKPENLLLDENGNLKVSDFGLSAVSDQIRQDGLFHTFCGTPAYVAPEVLARKGYDAAKVDIWSCGVILFVLMAGYLPFHDRNVMAMYKKIYRGEFRCPRWFSTELTRLLSKLLETNPEKRFTFPEIMENSWF
AT4G24400 (AtCIPK8)	YELGRTIGEGTFAKVKFAQNTETGESVAMKIVDRSTIIKRKMVDQIKREISIMKLVRHPCVVRLYEVLASRTKIYIILEYITGGELFDKIVRNGRLSESEARKYFHQLIDGVDYCHSKGVYHRDLKPENLLLDSQGNLKISDFGLSALPEQGVTILKTTCGTPNYVAPEVLSHKGYNGAVADIWSCGVILYVLMAGYLPFDEMDLPTLYSKIDKAEFSCPSYFALGAKSLINRILDPNPETRITIAEIRKDEWF
AT4G30960 (AtCIPK6)	YELGRLLGHGTFAKVYHARNIQTGKSVAMKVVGKEKVVKVGMVDQIKREISVMRMVKHPNIVELHEVMASKSKIYFAMELVRGGELFAKVAKGRLREDVARVYFQQLISAVDFCHSRGVYHRDLKPENLLLDEEGNLKVTDFGLSAFTEHLKQDGLLHTTCGTPAYVAPEVILKKGYDGAKADLWSCGVILFVLLAGYLPFQDDNLVNMYRKIYRGDFKCPGWLSSDARRLVTKLLDPNPNTRITIEKVMDSPWF
AT5G01810 (AtCIPK15)	YEVGKFLGQGTFAKVYHARHLKTGDSVAIKVIDKERILKVGMTEQIKREISAMRLLRHPNIVELHEVMATKSKIYFVMEHVKGGELFNKVSTGKLREDVARKYFQQLVRAVDFCHSRGVCHRDLKPENLLLDEHGNLKISDFGLSALSDSRRQDGLLHTTCGTPAYVAPEVISRNGYDGFKADVWSCGVILFVLLAGYLPFRDSNLMELYKKIGKAEVKFPNWLAPGAKRLLKRILDPNPNTRVSTEKIMKSSWF
AT5G01820 (AtCIPK14)	YEVGKLVGCGAFAKVYHGRSTATGQSVAIKVVSKQRLQKGGLNGNIQREIAIMHRLRHPSIVRLFEVLATKSKIFFVMEFAKGGELFAKVSKGRFCEDLSRRYFQQLISAVGYCHSRGIFHRDLKPENLLLDEKLDLKISDFGLSALTDQIRPDGLLHTLCGTPAYVAPEVLAKKGYDGAKIDIWSCGIILFVLNAGYLPFNDHNLMVMYRKIYKGEFRIPKWTSPDLRRLLTRLLDTNPQTRITIEEIIHDPWF
AT5G07070 (AtCIPK2)	YEVGRLLGQGTFAKVYFGRSNHTNESVAIKMIDKDKVMRVGLSQQIKREISVMRIAKHPNVVELYEVMATKSRIYFVIEYCKGGELFNKVAKGKLKEDVAWKYFYQLISAVDFCHSRGVYHRDIKPENLLLDDNDNLKVSDFGLSALADCKRQDGLLHTTCGTPAYVAPEVINRKGYEGTKADIWSCGVVLFVLLAGYLPFHDTNLMEMYRKIGKADFKCPSWFAPEVKRLLCKMLDPNHETRITIAKIKESSWF
AT5G10930 (AtCIPK5)	YEMGRLLGKGTFAKVYYGKEIIGGECVAIKVINKDQVMKRPGMMEQIKREISIMKLVRHPNIVELKEVMATKTKIFFVMEFVKGGELFCKISKGKLHEDAARRYFQQLISAVDYCHSRGVSHRDLKPENLLLDENGDLKISDFGLSALPEQILQDGLLHTQCGTPAYVAPEVLKKKGYDGAKADIWSCGVVLYVLLAGCLPFQDENLMNMYRKIFRADFEFPPWFSPEARRLISKLLVVDPDRRISIPAIMRTPWL
AT5G25110 (AtCIPK25)	YEMGRLLGKGTFGKVYYGKEITTGESVAIKIINKDQVKREGMMEQIKREISIMRLVRHPNIVELKEVMATKTKIFFIMEYVKGGELFSKIVKGKLKEDSARKYFQQLISAVDFCHSRGVSHRDLKPENLLVDENGDLKVSDFGLSALPEQILQDGLLHTQCGTPAYVAPEVLRKKGYDGAKGDIWSCGIILYVLLAGFLPFQDENLMKMYRKIFKSEFEYPPWFSPESKRLISKLLVVDPNKRISIPAIMRTPWF
AT5G35410 (AtCIPK24)	YEVGRTIGEGTFAKVKFARNTDTGDNVAIKIMAKSTILKNRMVDQIKREISIMKIVRHPNIVRLYEVLASPSKIYIVLEFVTGGELFDRIVHKGRLEESESRKYFQQLVDAVAHCHCKGVYHRDLKPENLLLDTNGNLKVSDFGLSALPQEGVELLRTTCGTPNYVAPEVLSGQGYDGSAADIWSCGVILFVILAGYLPFSETDLPGLYRKINAAEFSCPPWFSAEVKFLIHRILDPNPKTRIQIQGIKKDPWF
AT5G45810 (AtCIPK19)	YEMGRLLGHGTFAKVYLARNAQSGESVAIKVIDKEKVLKSGLIAHIKREISILRRVRHPNIVQLFEVMATKSKIYFVMEYVKGGELFNKVAKGRLKEEMARKYFQQLISAVSFCHFRGVYHRDLKPENLLLDENGNLKVSDFGLSAVSDQIRQDGLFHTFCGTPAYVAPEVLARKGYDGAKVDIWSCGVILFVLMAGFLPFHDRNVMAMYKKIYRGDFRCPRWFPVEINRLLIRMLETKPERRFTMPDIMETSWF
AT5G45820 (AtCIPK20)	YELGRLLGQGTFAKVYHARNIKTGESVAIKVIDKQKVAKVGLIDQIKREISVMRLVRHPHVVFLHEVMASKTKIYFAMEYVKGGELFDKVSKGKLKENIARKYFQQLIGAIDYCHSRGVYHRDLKPENLLLDENGDLKISDFGLSALRESKQQDGLLHTTCGTPAYVAPEVIGKKGYDGAKADVWSCGVVLYVLLAGFLPFHEQNLVEMYRKITKGEFKCPNWFPPEVKKLLSRILDPNPNSRIKIEKIMENSWF
AT5G57630 (AtCIPK21)	YEIGRTIGEGNFAKVKLGYDTTNGTYVAVKIIDKALVIQKGLESQVKREIRTMKLLNHPNIVQIHEVIGTKTKICIVMEYVSGGQLSDRLGRQKMKESDARKLFQQLIDAVDYCHNRGVYHRDLKPQNLLLDSKGNLKVSDFGLSAVPKSGDMLSTACGSPCYIAPELIMNKGYSGAAVDVWSCGVILFELLAGYPPFDDHTLPVLYKKILRADYTFPPGFTGEQKRLIFNILDPNPLSRITLAEIIIKDSWF
AT5G58380 (AtCIPK10)	YDVGRLLGQGTFAKVYYGRSILTNQSVAIKMIDKEKVMKVGLIEQIKREISVMRIARHPNVVELYEVMATKTRIYFVMEYCKGGELFNKVAKGKLRDDVAWKYFYQLINAVDFCHSREVYHRDIKPENLLLDDNENLKVSDFGLSALADCKRQDGLLHTTCGTPAYVAPEVINRKGYDGTKADIWSCGVVLFVLLAGYLPFHDSNLMEMYRKIGKADFKAPSWFAPEVRRLLCKMLDPNPETRITIARIRESSWF
Cre06.g249150.t1.1 (CrMAPKK1)	IRILKKLGQGASSIVHKGFFIRENKFVAVKKINVFERDTRHQMLNDLKALCDAPNNVPGLVSFYGAYHVPESGQISIVLEYVDGGSLADVQAKVGKIPENVLSKMTAKILRALAYLHREKHMVHRDIKPANILMTISGEPKITDFGISAFIDSTLAQCNTFLGTVTYMSPERINNQAYSFPADIWSLGLALVELATGRYPYDAGEGPLQLMIHVLQEDAPLPPAGEFSEEFRDFVRVSLQKDPHKRPMAEQLLTHPFI
Cre13.g563733.t1.1 (CrMAPKK-like (t1))	DFEDLCVIGQGSSGVAKKVRNKRDGRHMVLKVIQFDVSSDTVRKQARAKQYQQHQHQQHRLASCSKAAPSSSAAAAGPVAAPGSAAAAAAGTSNGGSSGAAAAAAAAAGPSSHVGENGTSTGAGGAGAGSGAGAAAGRSGPGLPEPVIAHIARQLVAGLTYLHRELKVVHRDIKPSNLLLNGAGEVKISDFGVSGQLASSVSNCLSWVGTVTYMSPERIKGDSYSFDSDLWSLGLTLLECALGRFPYPPPGETGVNLGFWELLEYIVMEPPPALPADQFSPALCDFVGQCLQKDAAARPSVTALAAHPFL
AT1G18350 (AtMKK7)	VEKLHVLGRGSSGIVYKVHHKTTGEIYALKSVNGDMSPAFTRQLAREMEILRRTDSPYVVRCQGIFEKPIVGEVSILMEYMDGGNLESLRGAVTEKQLAGFSRQILKGLSYLHSLKIVHRDIKPANLLLNSRNEVKIADFGVSKIITRSLDYCNSYVGTCAYMSPERFDSAAGENSDVYAGDIWSFGVMILELFVGHFPLLPQGQRPDWATLMCVVCFGEPPRAPEGCSDEFRSFVDCCLRKESSERWTASQLLGHPFL
AT1G32320 (AtMKK10)	LEKLSVLGQGSGGTVYKTRHRRTKTLYALKVLRPNLNTTVTVEADILKRIESSFIIKCYAVFVSLYDLCFVMELMEKGSLHDALLAQQVFSEPMVSSLANRILQGLRYLQKMGIVHGDIKPSNLLINKKGEVKIADFGASRIVAGGDYGSNGTCAYMSPERVDLEKWGFGGEVGFAGDVWSLGVVVLECYIGRYPLTKVGDKPDWATLFCAICCNEKVDIPVSCSLEFRDFVGRCLEKDWRKRDTVEELLRHSFV
AT1G51660 (AtMKK4)	LVRGNRIGSGAGGTVYKVIHRPSSRLYALKVIYGNHEETVRRQICREIEILRDVNHPNVVKCHEMFDQNGEIQVLLEFMDKGSLEGAHVWKEQQLADLSRQILSGLAYLHSRHIVHRDIKPSNLLINSAKNVKIADFGVSRILAQTMDPCNSSVGTIAYMSPERINTDLNQGKYDGYAGDIWSLGVSILEFYLGRFPFPVSRQGDWASLMCAICMSQPPEAPATASPEFRHFISCCLQREPGKRRSAMQLLQHPFI
AT1G73500 (AtMKK9)	LEKLNVLGCGNGGIVYKVRHKTTSEIYALKTVNGDMDPIFTRQLMREMEILRRTDSPYVVKCHGIFEKPVVGEVSILMEYMDGGTLESLRGGVTEQKLAGFAKQILKGLSYLHALKIVHRDIKPANLLLNSKNEVKIADFGVSKILVRSLDSCNSYVGTCAYMSPERFDSESSGGSSDIYAGDIWSFGLMMLELLVGHFPLLPPGQRPDWATLMCAVCFGEPPRAPEGCSEEFRSFVECCLRKDSSKRWTAPQLLAHPFL
AT3G06230 (AtMKK8)	LDRISVLGSGNGGTVFKVKDKTTSEIYALKKVKENWDSTSLREIEILRMVNSPYVAKCHDIFQNPSGEVSILMDYMDLGSLESLRGVTEKQLALMSRQVLEGKNYLHEHKIVHRDIKPANLLRSSKEEVKIADFGVSKIVVRSLNKCNSFVGTFAYMSPERLDSEADGVTEEDKSNVYAGDIWSFGLTMLEILVGYYPMLPDQAAIVCAVCFGEPPKAPEECSDDLKSFMDCCLRKKASER
AT3G21220 (AtMKK5)	LERVNRIGSGAGGTVYKVIHTPTSRPFALKVIYGNHEDTVRRQICREIEILRSVDHPNVVKCHDMFDHNGEIQVLLEFMDQGSLEGAHIWQEQELADLSRQILSGLAYLHRRHIVHRDIKPSNLLINSAKNVKIADFGVSRILAQTMDPCNSSVGTIAYMSPERINTDLNHGRYDGYAGDVWSLGVSILEFYLGRFPFAVSRQGDWASLMCAICMSQPPEAPATASQEFRHFVSCCLQSDPPKRWSAQQLLQHPFI
AT4G26070 (AtMEK1)	PIEPLDNQLSLADLEVIKVIGKGSSGNVQLVKHKLTQQFFALKVIQLNTEESTCRAISQELRINLSSQCPYLVSCYQSFYHNGLVSIILEFMDGGSLADLLKKVGKVPENMLSAICKRVLRGLCYIHHERRIIHRDLKPSNLLINHRGEVKITDFGVSKILTSTSSLANSFVGTYPYMSPERISGSLYSNKSDIWSLGLVLLECATGKFPYTPPEHKKGWSSVYELVDAIVENPPPCAPSNLFSPEFCSFISQCVQKDPRDRKSAKELLEHKFV
AT4G29810 (AtMKK2)	ADDQLSLSDLDMVKVIGKGSSGVVQLVQHKWTGQFFALKVIQLNIDEAIRKAIAQELKINQSSQCPNLVTSYQSFYDNGAISLILEYMDGGSLADFLKSVKAIPDSYLSAIFRQVLQGLIYLHHDRHIIHRDLKPSNLLINHRGEVKITDFGVSTVMTNTAGLANTFVGTYNYMSPERIVGNKYGNKSDIWSLGLVVLECATGKFPYAPPNQEETWTSVFELMEAIVDQPPPALPSGNFSPELSSFISTCLQKDPNSRSSA
AT5G40440 (AtMKK3)	MAALEELKKKLSPLFDAEKGFSSSSSLDPNDSYLLSDGGTVNLLSRSYGVYNFNELGLQKCTSSHVDESESSETTYQCASHEMRVFGAIGSGASSVVQRAIHIPNHRILALKKINIFEREKRQQLLTEIRTLCEAPCHEGLVDFHGAFYSPDSGQISIALEYMNGGSLADILKVTKKIPEPVLSSLFHKLLQGLSYLHGVRHLVHRDIKPANLLINLKGEPKITDFGISAGLENSMAMCATFVGTVTYMSPERIRNDSYSYPADIWSLGLALFECGTGEFPYIANEGPVNLMLQILDDPSPTPPKQEFSPEFCSFIDACLQKDPDARPTADQLLSHPFI
AT5G56580 (AtMKK6)	LETVKVIGKGSGGVVQLVRHKWVGKFFAMKVIQMNIQEEIRKQIVQELKINQASSQCPHVVVCYHSFYHNGAFSLVLEYMDRGSLADVIRQVKTILEPYLAVVCKQVLLGLVYLHNERHVIHRDIKPSNLLVNHKGEVKISDFGVSASLASSMGQRDTFVGTYNYMSPERISGSTYDYSSDIWSLGMSVLECAIGRFPYLESEDQQNPPSFYELLAAIVENPPPTAPSDQFSPEFCSFVSACIQKDPPARASSLDLLSHPFI
Cre01.g001200.t1.1 (CrMAPKKK14)	LQLREMLGRGGGGVVLRGRCGATDVAVKLMEMPVEADPAAATAPVPAASLLATAAAATAPGGEQPAAREAAPGEEAARLRARRTMLRNAMELWCGRALNHPNVVQVYATYTSVVLKVRQLPAGGGRQFYLVPVPEDCVPPPPPGPAAAAAAGGGGGAGISSVASSAAGGPAAANGPNGPNGPGSAPPPPPPAAAAAGGIEPGDSVCTALLVEWCDLGSLAAAVASRAFPRYLPPPGGRVAAAAAAGAQQPPPAVDMMGVYLTLLDVAMALRYLHGLNPPVAHRDVKAANVLLRSSTSDPRGFSAKLADYGFALPLTKTAEDGTRYALVDQACGTVTHLPPEALNKVPRLDASADIYSLGITMWELLAGGQRPHAAVPVDRIPGHVTRGGRPVFTEAVPL…
Cre01.g030600.t1.1 (CrMAPKKK4)	LELVEVLGKGGGGIVYRGRMGTQEVAVKVMELPDVDAGETAASGQQPQQQRSPAASPGNAGGNAAALAKEQLRARRALLRNAMEMAVQVRVSHPNVLQVYATHSNVLVEQRLRPDGSAYGCLVCTGQGSAADPPSANLLGPAGPTHCAIVTELADGGSLAALLTARLFPRVVVARGGPVQPDRHPFTLDLRGVYMVLLDVALALRHLHSMNLVHRDLKPANLLLKSNLRDYRGFTVKLADFGFVLHLSEVAEDGTRYVMVDQACGTVTHMAPELLPGKARVEASADVYSFGILCWELVAGGIRPFPHLHPDLIPRHIYKGARPTFSDSIPFTYRGLAQACWAADPSRRPKASDLVAFI
Cre02.g090700.t1.1 (CrMAPKKK8)	VVLQRRLGSGAHGTVYQGLWVGRPVAVKVVPLLDGDGGAVCPQALESIRQEVQVLSRLSHPHIVQFFGACLAPPHVCIVEELAAAGSLHHRLHARRRGSSVKLHPAMSYGEVLQLGLDVSSAMCYLHPHVVHRDLKPQNVLLDGSGRAKVCDFGIAKIKDRTLLSTRNAHAGTPAYMAPEQFEGRPVSEKVDVYAFAMTLYECLTGEQPWRDLQNPMQVIFVVGVQCQRPPLPPACPAGLADLVCACWADSPEERPTFAAVVERLRRL
Cre02.g103900.t1.1 (CrMAPKKK11)	MATDVQITPSQSRSTLPSLPSQPSEDGLGNPRLIQHERQGWREVLARVGAAPNKHLLMLVQELCDAGSLGAAIRQGMFRPKPGVRTPALARRVLLRTATELCRGMVHIHTANVLHGDLKPANVLLARSRKDRRGFTVKVADFGLSKLLHTDNSRIDSSAGGTLAYMSPEAFDGMFSRASDVYAFGMVLYEMATGERPYEHLNPAQVMMGVSLGELRPDWSPADWPELAALGARCLAQQPEDRPSFRELAEELVRLEEGL
Cre03.g154250.t1.1 (CrMAPKKK6)	LRILEVIGQGGFGVVYRGQWKGLNVAVKTITFQDRVAGGEKAQHRAILEAAISSSLAHPNVVTTYSYDIKPLTVQGVPSTDSPGSGNGANGTPGMKIVDKRPVLDWKLYLVQEFCDGGSLRMAILKRKFYDAKKDEPRMEMILDTSVELCGGLCHLHERNIVHGDLNPNNVLLKRDPTKKYGAVCKIADFGLSIKMNADQSHISNMRRGTPFYTCPQILARGNMTKAADVYSMGVMMWEMYHSCMSYRSLPSGFAARESFPKFPRKAPHEFARVVGLCLDPEPSQRPAFVHLKELLEAQL
Cre03.g194100.t1.2 (CrMAPKKK3)	LTLGQRIGIGSYGEVYKGSWRGTEVAVKRFLEQNLSPPTIRDFRDEVLIMSKLRHPNIVLFMGAVTQSNQLAIVTQFVARGSLFRLLHRTKEVLDPRRRLNMSLDIAKGMEYLHNCKPVLVHRDLKSPNLLVDRDWTVKVCDFGLSKVKMDTFLTAKTQGGSPAWMAPEILRSERCDEKSDVFSFGVILYELVTGREPWEELNPMQVVGVVGFNGQRMDLPPDLDPGVTALITACWADKPADRPSFSQILATLTTWS
Cre07.g339900.t1.1 (CrMAPKKK5)	IVLEGVLGHGSFGTVYKGTWQGLSVAIKTVVFSANQESRKHALKEAALCQSISHPNVIATYASELQPIGVLPTSAASSDAPSVSGHTPRASGTGSHLNIMDWRLYIIQEFADGGPLANLYGHRALWLSPGVVNLAAVVPLALGIARALAHLHSKRIVHGDLNPNNVLLKRDPAEPSGYGVKVGDFGLSVMLPHDRTHLSNIRMGTMFYICPAVACKGRVGPAADVFSLGVILWELYHGRRAGVRTQEGPRYCSNFPAFPPTCPEVYKAVTLQCLQRQPQNRPPATVIVGALEHLLA
Cre08.g373300.t1.1 (CrMAPKKK1)	VKLLPVIRGKGSYGRVVEGLYGGQRVAVKLVVDVDEWSGPTDSLVSSFAQEVEVLGRCQHPNIVRLLAACLKPPRLCLVMELMDTSLERLVHGKPGELLPLPTVLHVAADIARGLAYLHPTIVHRDLKPGNVLLSNTECMRPIAKLTDFGLSRLRSTVLVTRHPEAGTPAYMAPEAFDASNYVITHKADIYALGVILWEMLTGSVPWEGCSMVAIAYSITVRHHRLPLSKLDANRCPPKLRKLIHQCWDPDPQRRPAAAELVKQLTLVLQLV
Cre09.g393850.t1.1 (CrMAPKKK2)	LVLTSVLGSGSFGVVFNGTWRGLRVAVKTLVVHDSLLGTEARRRHRAVLEAAISKSLNHPNVVATYETEVIPLSVPGTARNLSALPDPLAAGGDPAGNASEAVVLDATTDTYKLLLVMEYCDAGSLTRALEMGAVGSVAAGGAAGLCALTLALDVACGMRHIHARNIVHGDLSAGNILLCSTADAQCRGGCDLADAPLRSPLAGLWAPPLVAKVADFGLSVHMGEHQTHASNKFQGTPAYTAPEVLSRGRLSSAADVWSFGCILLELTHGERISRIRARAATAAAAAPAAAAPAPAAAGPGDLHGTSGKPVWVPWTAPPSGSSPRLAQLLAACLAMEPSARPSFDQVAEALVAILVESHRNAQHNVL
Cre12.g517000.t1.1 (CrMAPKKK7)	LVVHGLIGKGAHGTVYRGTWRGLEVAVKSMIFGPDNSTRHQQRPLMEAAISSNLTHANIVTTYSYELREVQHELASLSPELSQQGGGWRLLIIQEFCDAGPLRSLVDCGFFLTPPKQASPPPAPAPARAKRKLPGMSSLLRKEASSGASAHADNASGQVAMTPSRGSSGSSGKGRAVESGRTSPGSDRSSGGNKAGAEASPQAGVTVPSAPGNAPTDATGHHQHGGTRPLLEDMPADVSGGRPASSLQAALRYVEAALQIARGLQHIHDKNIVHGDLNPNNVLLVRAPGTPLGFCLKVADFGLSIRMAEDESHLSNLFQGTPYYCAPEVMLSGKIGKSADLYSLGIMLWELQNGTRPPWRMGVRLRTYPSLNTGELEFGPDTPPRYARLARECFSSSKE…
Cre12.g545950.t1.1 (CrMAPKKK9)	FTLEAVLGHGSFGTVYKGTWQGLPVAIKTVVFSATQESRRQALKEAALCHSIIHPNIIATYATDLQPIGVLPGSGFDTRSHSSSTTPTSSARLYQITDWRLYIIQEFADGGPLGSLYGHPMLWLAPGVVELAAVVPLALGIARALAHLHSKRIVHGDLNPNNVLLRQDPTQPSGYAVKIGDFGLSVMLPQGRTHVSNLRMGTMFYICPAVVCQGQVGASSDVFSLGVLLWELFHGRRAGVLTKEGPRYCTSFPAFPPSCPEGYKAVALQCLQRQPSNRPTAPTIVTALEQLL
Cre14.g630750.t1.1 (CrMAPKKK10)	IQIQDIIDVGRPGPAFGSGSGSGLAAGGSSKSLMLLPASRGSKSKSKSREPGRAVYRGLWRGQQVAVKTRVEALAGGREARARLRAVLESATSTALSHPHIVATYLYDLRVLGPLELPTGGGGGGGGGGGSASAAASRRSLMHSESGASASAAAATAAVNGGGAPGASVSAAAAAAAAAREVSKLYVVQELCSGGSLRAALQEGVAGCVLAGGLFRLLALRLALDAALGMRQLHACRLVHGDLRPENVLLVAGPRAGTPGGPSAVGPHGHHTPAPLLLPTPAMQRPSHFLESPLTATASGGGGGGGGGGGGGGGGDGGDSNMGSPLMHAASARNFGGDRPSPFGLRQMNSPVAGAPRNLDSPGQLAIRNLDSPGLPGSGAASPAPERASLQRGGEQADG…
Cre15.g635700.t1.1 (CrMAPKKK12)	RLLPLVLGRGAFGKVYAGVYRGRHVAVKLLMGLGPHQLAPPVLAAGLPAAPRKATAGPQQDTVAPAVGTPTAVRASAVALLQHTADGTGADAANPAHTQQQQQQLQQQPVANSNAVTQTTTATPDAAAAAWLSPVKAGGSSSPAKAVPQFGTQVQQVLPDGWDEKQQQPTDPTGLLAVTAAQDEIAREQDMEQQHGQEGYQQGQQPVAAVVSEHHNHMALFGKPAAAASQAPGALLSKAAASAPDAAAAVAASTAAAATAAAAAASAAAPAAVWYDPEELELFKREVQVLGRLSHPNIVRLIAVCMAPPRLSLVMEAAETSLDKVVYGGGGGAPGGGGGELLPLPKVLHIAVQIAQGLAYLHPTVCHGDLKPANVLLNGASGDTPEVKLTDFGQAHIRM…
Cre16.g649100.t1.2 (CrMAPKKK13)	FTLHKLIGRGGFGNVYLGEWEGRKVAVKVVTGNNNETASDQPEDKEWEARKEKMAQMEAILMASVNHPNIVHTLKVIAHQGDAMDPELAAIERELFTEKEDQHPPSFEWHIIMEYCDRGSLSRALAAMRFHEFVETQGYVRWDAWACLQTLKEVTKALMFLHENRILHGDLKAANVLLSSSETDRRGFVAKVSDFGLSRVLAGNRKEIKTQTFGTVTHMPPELLSKGILSPSADVYAMGVLLWEAYSGDRVFKQLSDSEVILAVVTRKARPQFPPDTPHRLKYLAERCWAELAEVRPSLQQLYNELENLQLQLC
AT1G07150 (AtMAPKKK13)	TCSSSLMLSSPSSFWVRGACIGRGCFGAVSTAISKTNGEVFAVKSVDLATSLPTQSESLENEISVFRSLKPHPYIVKFLGDGVSKEGTTTFRNLYLEYLPNGDVASHRAGGKIEDETLLQRYTACLVSALRHVHSQGFVHCDVKARNILVSQSSMVKLADFGSAFRIHTPRALITPRGSPLWMAPEVIRREYQGPESDVWSLGCTIIEMFTGKPAWEDHGIDSLSRISFSDELPVFPSKLSEIGRDFLEKCLKRDPNQRWSCDQLLQHPFL
AT1G08720 (AtEDR1)	LVIAERIGLGSYGEVYHADWHGTEVAVKKFLDQDFSGAALAEFRSEVRIMRRLRHPNVVFFLGAVTRPPNLSIVTEFLPRGSLYRILHRPKSHIDERRRIKMALDVAMGMNCLHTSTPTIVHRDLKTPNLLVDNNWNVKVGDFGLSRLKHNTFLSSKSTAGTPEWMAPEVLRNEPSNEKCDVYSFGVILWELATLRLPWRGMNPMQVVGAVGFQNRRLEIPKELDPVVGRIILECWQTDPNLRPSFAQLTEVLKPLN
AT1G09000 (AtANP1)	WRKGQLIGRGAFGTVYMGMNLDSGELLAVKQVLIAANFASKEKTQAHIQELEEEVKLLKNLSHPNIVRYLGTVREDDTLNILLEFVPGGSISSLLEKFGPFPESVVRTYTRQLLLGLEYLHNHAIMHRDIKGANILVDNKGCIKLADFGASKQVAELATMTGAKSMKGTPYWMAPEVILQTGHSFSADIWSVGCTVIEMVTGKAPWSQQYKEVAAIFFIGTTKSHPPIPDTLSSDAKDFLLKCLQEVPNLRPTASELLKHPFV
AT1G54960 (AtANP2)	AHIQELEEEVKLLKNLSHPNIVRYLGTVREDETLNILLEFVPGGSISSLLEKFGAFPESVVRTYTNQLLLGLEYLHNHAIMHRDIKGANILVDNQGCIKLADFGASKQVAELATISGAKSMKGTPYWMAPEVILQTGHSFSADIWSVGCTVIEMVTGKAPWSQQYKEIAAIFHIGTTKSHPPIPDNISSDANDFLLKCLQQEPNLRPTASELLKHPFVTGKQKESASKDLTSFMDNSCSPLPSELTNITSYQTSTSDDVGDIC
AT2G30040 (AtMAPKKK14)	WIRGSCVGRGCFGTVSKALSKIDGGLFAVKSIDLATCLPSQAESLENEIVILRSMKSHPNIVRFLGDDVSKEGTASFRNLHLEYSPEGDVANGGIVNETLLRRYVWCLVSALSHVHSNGIVHCDVKSKNVLVFNGGSSVKLADFGSAVEFEKSTIHVSPRGSPLWMAPEVVRREYQGPESDVWSLGCTVIEMLTGKPAWEDHGFDSLSRIGFSNDLPFIPVGLSELGRDFLEKCLKRDRSQRWSCDQLLQHPFL
AT3G06030 (AtANP3)	WRKGELIGCGAFGRVYMGMNLDSGELLAIKQVLIAPSSASKEKTQGHIRELEEEVQLLKNLSHPNIVRYLGTVRESDSLNILMEFVPGGSISSLLEKFGSFPEPVIIMYTKQLLLGLEYLHNNGIMHRDIKGANILVDNKGCIRLADFGASKKVVELATVNGAKSMKGTPYWMAPEVILQTGHSFSADIWSVGCTVIEMATGKPPWSEQYQQFAAVLHIGRTKAHPPIPEDLSPEAKDFLMKCLHKEPSLRLSATELLQHPFV
AT5G03730 (AtCTR1)	LNIKEKIGAGSFGTVHRAEWHGSDVAVKILMEQDFHAERVNEFLREVAIMKRLRHPNIVLFMGAVTQPPNLSIVTEYLSRGSLYRLLHKSGAREQLDERRRLSMAYDVAKGMNYLHNRNPPIVHRDLKSPNLLVDKKYTVKVCDFGLSRLKASTFLSSKSAAGTPEWMAPEVLRDEPSNEKSDVYSFGVILWELATLQQPWGNLNPAQVVAAVGFKCKRLEIPRNLNPQVAAIIEGCWTNEPWKRPSFATIMDLLRPLI
Cre01.g009500.t1.2 (CrCDPK3)	FKFGQQINKGQFGVIHVVTDAAGNKYACKQISKRKLTGPNSIRDIRREIEIMHHLRGHPSVITFHGVYEDVSDVYMVMELCTGGDLFEKIEKMSTVTERAAAALFRELVECVAYCHTLGVMHRDLKPENFLVTDRTGDARIKLSDFGLSTFFREGQADFADVLGSAYYMAPEVLERSYGKSCDVWSLGVILHVLLSGAPPFAGATDAEIIKAVRSRDVDLSAKPWPAISRHARHLVSRMLEKDPEQRIQLDQVLTHPWL
Cre01.g029500.t1.2 (CrCDPKK3)	YIVIKHLGSGTSGQVKLAFNLRSKKLVAIKAVRKSHCGAGGHPLSHASRDGARSYDGRLGSASLGLPGTAAGGAGAGPGAGALGNCGSVNTAPSGSVHSAGGGVARGWRAMTPSAFLRRASSSTHAAWGRASGCNPGNGGLASGGAVPGGVGAGCGNSGPGGAPGGPSESAEDFVREIAILKRLSHPNVVQLLEVIDDPASDCLLLVMGYVEGATLQPPQVAPGRWKPVPEQVVWRHCRDVLCGLEYLHCHSVVHGDLKPANFIQDSLTGVVRILDFGSAVFHARVMGEEGRGAHVPMSCTPGFRSPESLVSGYRSSFELDMWALGVCLYMWVFGELPFKGSAPFVVYENIRSAQLALPAQPRISAQMTDFISRLLDKDPRTRMTVHQAVNHPWT
Cre01.g031300.t1.1 (CrCDPK4)	MVVEKSTGKEYAAKSIAKRLSVPNISANKQKQHIENIKREALILFRLRGTLNVVHLEDCFECEDSVHLIMENCKGGELLHRINTRHYSERTAASYMRAVLRTLAQCHHLRILHRDIKPGNFMLLHDADNAPVKAIDFGLAVFFDPKKLPRSDLGLEGTPHFMAPEQLNSKTEPASDIWSAGIMAYQLLSGAVPFDDVKNPKSPSLSLVWRAILTQEPKFTGRAWQGVSDTAKDFVRSLLAKDPKERPTAKQALAHPWL
Cre01.g034900.t1.2 (CrCDPK5)	FNLIKRLGRGGYSEVWHAVHKGTGETRALKVVALDDPELLPGDLAILRAEAKFLLTLDCPYLIKCYETTHDGVHLFLVLEMLTGGELLDHIHKVHNYTERQAANLFAQVVSAISYLHNLNLMHRDIKPENVMFTAPVNDCEAAGAPLRVKVIDLGMSAQFDPKKLVREATGTPGFAAPELFNGGAQTPACDVYSLGVVLFIMLIGRPPHSGTDIRYLTYSDKSIKDAPGLQDARYRALSADAKDLLLKMLADDPKARPTCLEVLKHPFM
Cre07.g328900.t1.2 (CrCDPK9)	YRVDKQIGKGAFGVVRAGAKRSTGDPVAVKSISKAKLVCKEDVKDVQAEVAIMNLVAGHPYVVTLRSTHEDKEFVHIAMELCAGGELFDSIVEAGNFTEKKAALYFRKMVEVVNHCHELGVMHRDLKPENFLLTSKGPEGELKLTDFGLGVFFKPGERFRDLVGSPYYVAPEVLRKNYSHEADMWSLGVILYILLSGLPPFWGDTEDQIFKMVLKGHIDFKTDPWPKISEAAKDCVKRLLDQDVTKRATAAQILKHEWL
Cre10.g428650.t1.2 (CrCDPKK1)	YLVVRFLGRGACGKVFLCLNTYDLRLYAMKAVRKVDLESSQPPQQGAKKRNPMEDLKREIMIMKKMKHTNIVTLSEVIDDPAGSKLLLVMEYMEGGPVLTREALEKRERLPESLALQYFRDMIKALDYLHGNKVVHGDLKPENVLMAASGEVKLSDFGCSKVFATGNEYLERCNGTPAFLAPEMMKPNTRYRGRPTDVYALGACLYTLLFGRIPFSAPNLYKLFQVVQNEPVKYPPDVPITEELKDLLARMLTKNPRERIGMSELMRHPWL
Cre17.g705350.t1.1 (CrCDPKK2)	YLIIKDLGKGAHGTVKLVYNTQDDMLYAMKVIHKRRMRRQSYLAEPRAVANMMRNVGMSPLSPGSQTEMQRGMSPLASPRTPNGMTDEYSNEIAVMKELDHPNVVKLYEVIHDPSNNKLLMTMEYVEGGCVLAGSSPTQKIPIPEATAVKYFRDVVKGLEYLHFNRIVHGDLKPDNLLMSSSGKVKISDFGSARFCEKSDMIFATAGTPTFMAPEMCQGKQFNGFPGDIWALGICLFMFVFGKPPFVGATTYQIYEAIQRAELAFPHEIPVSGELKDLLGRLLQKDPAERISLEEIPAHPWV
AT1G35670 (AtCPK11)	YLLGKKLGQGQFGTTYLCTEKSTSANYACKSIPKRKLVCREDYEDVWREIQIMHHLSEHPNVVRIKGTYEDSVFVHIVMEVCEGGELFDRIVSKGHFSEREAVKLIKTILGVVEACHSLGVMHRDLKPENFLFDSPKDDAKLKATDFGLSVFYKPGQYLYDVVGSPYYVAPEVLKKCYGPEIDVWSAGVILYILLSGVPPFWAETESGIFRQILQGKLDFKSDPWPTISEAAKDLIYKMLERSPKKRISAHEALCHPWI
AT2G17290 (AtCPK6)	YTLSRKLGQGQFGTTYLCTDIATGVDYACKSISKRKLISKEDVEDVRREIQIMHHLAGHKNIVTIKGAYEDPLYVHIVMELCAGGELFDRIIHRGHYSERKAAELTKIIVGVVEACHSLGVMHRDLKPENFLLVNKDDDFSLKAIDFGLSVFFKPGQIFKDVVGSPYYVAPEVLLKHYGPEADVWTAGVILYILLSGVPPFWAETQQGIFDAVLKGYIDFDTDPWPVISDSAKDLIRKMLCSSPSERLTAHEVLRHPWI
AT2G35890 (AtCPK25)	YNLGSKLGHGQFGTTFVCVEKGTGEEYACKSIPKRKLENEEDVEDVRREIEIMKHLLGQPNVISIKGAYEDSVAVHMVMELCRGGELFDRIVERGHYSERKAAHLAKVILGVVQTCHSLGVMHRDLKPENFLFVNDDEDSPLKAIDFGLSMFLKPGENFTDVVGSPYYIAPEVLNKNYGPEADIWSAGVMIYVLLSGSAPFWGETEEEIFNEVLEGELDLTSDPWPQVSESAKDLIRKMLERNPIQRLTAQQVLCHPWI
AT2G38910 (AtCPK20)	YSVGRKLGQGQFGTTFLCVDKKTGKEFACKTIAKRKLTTPEDVEDVRREIQIMHHLSGHPNVIQIVGAYEDAVAVHVVMEICAGGELFDRIIQRGHYTEKKAAELARIIVGVIEACHSLGVMHRDLKPENFLFVSGDEEAALKTIDFGLSVFFKPGETFTDVVGSPYYVAPEVLRKHYSHECDVWSAGVIIYILLSGVPPFWDETEQGIFEQVLKGDLDFISEPWPSVSESAKDLVRRMLIRDPKKRMTTHEVLCHPWA
AT3G10660 (AtCPK2)	YSLGRKLGQGQFGTTFLCLEKGTGNEYACKSISKRKLLTDEDVEDVRREIQIMHHLAGHPNVISIKGAYEDVVAVHLVMELCSGGELFDRIIQRGHYTERKAAELARTIVGVLEACHSLGVMHRDLKPENFLFVSREEDSLLKTIDFGLSMFFKPDEVFTDVVGSPYYVAPEVLRKRYGPESDVWSAGVIVYILLSGVPPFWAETEQGIFEQVLHGDLDFSSDPWPSISESAKDLVRKMLVRDPKRRLTAHQVLCHPWV
AT4G09570 (AtCPK4)	YLLGKKLGQGQFGTTYLCTEKSSSANYACKSIPKRKLVCREDYEDVWREIQIMHHLSEHPNVVRIKGTYEDSVFVHIVMEVCEGGELFDRIVSKGCFSEREAAKLIKTILGVVEACHSLGVMHRDLKPENFLFDSPSDDAKLKATDFGLSVFYKPGQYLYDVVGSPYYVAPEVLKKCYGPEIDVWSAGVILYILLSGVPPFWAETESGIFRQILQGKIDFKSDPWPTISEGAKDLIYKMLDRSPKKRISAHEALCHPWI
AT4G35310 (AtCPK5)	YTLSRKLGQGQFGTTYLCTEIASGVDYACKSISKRKLISKEDVEDVRREIQIMHHLAGHGSIVTIKGAYEDSLYVHIVMELCAGGELFDRIIQRGHYSERKAAELTKIIVGVVEACHSLGVMHRDLKPENFLLVNKDDDFSLKAIDFGLSVFFKPGQIFTDVVGSPYYVAPEVLLKRYGPEADVWTAGVILYILLSGVPPFWAETQQGIFDAVLKGYIDFESDPWPVISDSAKDLIRRMLSSKPAERLTAHEVLRHPWI
AT4G38230 (AtCPK26)	RPQEEATMKHSGGNQACYVLGQKTPSIRDLYSLGHKLGQGQFGTTYMCKEISTGREYACKSITKRKLISKEDVEDVRREIQIMHHLAGYKNIVTIKGAYEDPLYVHIVMELCSGGELFDRIIQRGHYSERKAAELIKIIVGVVEACHSLGVMHRDLKPENFLLVNKDDDFSLKAIDFGLSVFFKPGQIFEDVVGSPYYVAPEVLLKHYGPEADVWTAGVILYILVSGVPPFWAETQQGIFDAVLKGHIDFDSDPWPLISDSAKNLIRGMLCSRPSERLTAHQVLRHPWI
AT5G04870 (AtCPK1)	YSLGRKLGQGQFGTTFLCVEKTTGKEFACKSIAKRKLLTDEDVEDVRREIQIMHHLAGHPNVISIKGAYEDVVAVHLVMECCAGGELFDRIIQRGHYTERKAAELTRTIVGVVEACHSLGVMHRDLKPENFLFVSKHEDSLLKTIDFGLSMFFKPDDVFTDVVGSPYYVAPEVLRKRYGPEADVWSAGVIVYILLSGVPPFWAETEQGIFEQVLHGDLDFSSDPWPSISESAKDLVRKMLVRDPKKRLTAHQVLCHPWV
AT5G23580 (AtCPK12)	YFLGQVLGQGQFGTTFLCTHKQTGQKLACKSIPKRKLLCQEDYDDVLREIQIMHHLSEYPNVVRIESAYEDTKNVHLVMELCEGGELFDRIVKRGHYSEREAAKLIKTIVGVVEACHSLGVVHRDLKPENFLFSSSDEDASLKSTDFGLSVFCTPGEAFSELVGSAYYVAPEVLHKHYGPECDVWSAGVILYILLCGFPPFWAESEIGIFRKILQGKLEFEINPWPSISESAKDLIKKMLESNPKKRLTAHQVLCHPWI
Cre01.g010000.t1.2 (CrMAPK8)	YLPIKPIGKGAYGVVCSAKNLDNQEKVAIKKIANAFDNVIDAKRTLREIKLLRHLQHENIVQIKDIIPPTNRDAFKDLYVVYELMDTDLHQIIRSPQALSNDHSQYFLYQLLRGLKYIHSANILHRDLKPSNLLVNANCDLKICDFGLARTSTSNEKEFMTEYVVTRWYRAPELLLSCSGYTTAIDVWSVGCIFAELLGRKPLFPGKDYVHQLSLITKVIGSPSEEELGFITSEKAKRYIRSLPRSERVDFGQLWPHVTKTALDLIDKMLVFDPTKRITVEQALEHPYL
Cre01.g052800.t2.1 (CrMAPK10)	FRQDKITGRVVAVKGFKAAHEDKDIMRLAMREAKMLEAVSHENVVRLITAFKSKSGRVYMVFDYAGSSVQSVMERAGGGLGGAATKLLSWQLLQAAAHLHGNKVLHRDIKPANILVDSSGVAKLCDFGFARAVRCGPREAQRCTSYVVTRWYRAPEVLVSDEYGAASDIWSVGCSIAEFAVGRALFPGSSTADQLWRIMRCFGPLPSGLSMRMATDPRLRSLCAPQPLSRNLRQRLPEVEPRLLELVAACLRLDPAARPTAAELLQMPYFWDVPKLIAGTQLAAAL
Cre01.g052850.t1.1 (CrMAPK11)	MAHEDKDIMRLAVREVKVLQAVSHENLVRLINAFKSKSGRVYMVFEFAGSSVHDQLDRYPTGLGAAATKLLSWQLLQAAAYLHGNKVLHRDIKPANILVDSSGVAKLCDFGFARAVRCGPREAQRCTSYVVTRWYRAPEVLVSDNYGAAADIWSIGCTIAEIATGRALFPGNSTSDQLWRIMRCLGPLPPAHTARLLSDPRLRGATIPPLHKDLRQRLPEVEPRLLELVAACLRLDPAARPTAAELLQMPYF
Cre02.g111014.t1.1 (CrMAPK15)	MAPFGNAGIGTQVASWYVGRAIKGFKEAHKDDVVMRLATREAKLLQSIAHPNVVTLLKAFRSQHKHIYMVFEYMRTTVHAMLDCMPCGLPAPITKVIAWQLLRATTYLHERKIVHRDIKPANVLVDPCTLTAKLCDFGFAKATNCDPREARRGTSYVVTRWYRAPEILVRDHYGASADIWSLGCTIAEMATGRPLFQGTSSLDQLWHIVRCLGPLSPQQAACVAANPHLQPLAALKPPVSKTLRQRLPHLEPRLFQVVEACLRTDPRQRPTARELLQLPYF
Cre03.g169500.t1.2 (CrMAPK14)	YEFLSRTGEGAYGSVWRARDKNTGMMVAVKKMKDVPTTEEEGEIAMREVRVLQLAKHVNIVNLLEAYKSQSGRLYLVFEYVERTLLQELKANRGGMPPAAVKSLTWQLLQSLSYLHRKQIIHRDVKPSNILITESGVLKICDFGFARAMTSSSADPAYTTYVVTRWYRAPEVLVGDNYGPPVDVWALGCIFAEMLAGRPLFPGKNHHDQLWLILKCLGTMTERQLELLDSDPQFACFRLPTQSEIEPLEHRLSALSGPAMQFLRACLNPDPKQRATADELLAMPYF
Cre03.g200200.t1.1 (CrMAPK12)	YTYVSTLGEGAYGTVWRCTDNETGQEVAVKALKKAHEDALIMRLAVREVKVLRKLAHPNCVKLLDAFKSKTGRVYMVFEFVGPSAHDMLDAHPEGLPRDALKLVCWQLLRAAAYLHQEKLLHRDIKPANVLVDTRTGVVRLCDFGFARPCNSSAKEAEQCTSYVVTRWYRAPEVLVAAPYGPASDVWSIGCTMAELATGRPLFVGSSTADQLRRIMRCLGPLSPPHMSRIASDPRLANVQLPDPHLTLRQRLPEVEPRLLALIYCCLQPDPQLRPTAAELLQMPYF
Cre08.g385050.t1.1 (CrMAPK2)	YTIKEVIGKGSYGVVCSAVDNFTGEKVAIKKITNVFEHVSDATRIVREIKLLRLLKHPDIVDIKHIMLPPSPKDFKDIYVVFELLETDLHQVIKANDDLTPEHHQFFLYQMLRGIKYIHSAKVFHRDLKPKNILANSDCKLKICDFGLARPAFNDMPTTVFWTDYVATRWYRAPELCGSFFAKYSPAIDIWSVGCIFAEVLLGKPLFPGRNVVHQLELITDLLGTPSPEVIAKVRNEKARRFLLNMRPKPGIPFEQHFPRADRGALRLLRRLLAFDPAERPTAEEALADPYF
Cre10.g432250.t1.1 (CrMAPK13)	YVYLRTIAEGSYGDVHACLRKDTGELCAVKRMKDAHIDGTSKRLALREAQIHRALPPHVNVTRLMDAFRGTSGRLYLVFDLANRSLLHEMRKHPRGVVPSGMAKVVAWQLLRALEHCHKQGVVHRDVKPANVLIGQPQADPAGRGPPSPAAAAGAAAAVHPGGQSCSSTPHGAGMVVKLCDFGLARYLPSKRSTTAAARPRRGGEAGPLDDRKQRLGGLTDYVVTRWYRAPEVIISCEPYDTAVDIWSFGCTLAELMSGTPLFPGSSSPDQLWRIMRCCGALADRHAAYLKFYPRLAALAETPAPGRTLAERVPAACPQMLDLINACLNMDPLKRPTATQLLQHPFF
Cre12.g508900.t1.2 (CrMAPK6)	YVPIKAIGKGAFGVVCSAKDTKTGEKVAIKKIGNAFENLIDARRTLREIKLLRHLRHENIIQVKDVLKPPSRDNFNDVYIIYELMDTDLHQIIRSSQTLTNEHFQYFVYQVLRGLKYVHTANVLHRDLKPSNLLLNASCDLKIADFGLARTGTEKQNFMTEYVVTRWYRAPELLLSCDTYTTAIDVWSVGCILAELLGRKPLLPGKDYVDQLKLIIKTLGPPSEEDLGFITSSKARAYIRALPPSEKINFRKLFPDADPLAIDLMEKMLQFDPRKRIDVIQALKHPWL
Cre12.g509000.t1.1 (CrMAPK3)	YVPIKAIGKGAYGVVASAKDSVTGEKVAIKKIGNAFENLTDARRTLREIKLLRHLKHDNIIAVKDILKPPAKDKFNDVYLVYELMDTDLHQIIRSSQPLTNEHFQYFVYQVLRGLKYVHTANVLHRDLKPSNLLLNASCDLKICDFGLARTGSERNFMTEYVVTRWYRAPELLLSCEHYTSAIDMWSVGCIMAELLGRKPLLPGKDYVDQLKLIIKSLGPPSEDDLTFINSQKARAYIRALPPAEKVNFRKKFPEADPLAIDLMEKMLQFDPRKRIDVHGALKHPWL
Cre12.g538300.t1.1 (CrLF5/MAPK9)	YEIISIVGEGAYGVVLKCRNKETGEIVAVKKFKESDEDEIVRKTTLREVKMLRALRQENIVNLKEAFRRKQKLYLVFEYVERNLLEILEEHPGGLEGEQVRNYIYQLIKAVGWCHQHNIVHRDIKPENLLISPSAAGGVGKLKLCDFGFARQLPPADVSITDYVSTRWYRAPELLLGSTHYGKEVDLWAIGCIMAELLDGQPLFPGESDIDQLYILQRLLGPLTREQHDLFLRNPRFNGLKFPDMRNPETLDRKYAGKMPHDALAFMKALLAVDPSARLTCSQALSHPYL
Cre13.g582650.t1.1 (CrMAPK1/LF4)	YRLVAKKGEGTFSEVLKAQCIKNGKYVAIKCMKNHFDSLDQVNNLREIQALRRLSPHANIIKLLEVLYDQPTGRLALVFELMDMNIYELIRGRRHYVAEERIKNYMYQLMKSMDHMHRNGIFHRWGWAGGSVDGVGWAGGWVGGCW
Cre13.g607300.t1.2 (CrFAP352/MAPK5)	YEIQQKLGKGAYGVVWKAIDRKTREVVALKKIFDAFQNATDAQRTFREVMFLQDLNNHDNIVRLLNVLKAENDRDLYLVFEYMETDLHAVIRANILEEVHKQYIMYQLFKSLKYMHSGELLHRDIKPSNLLLNSDCMVKLADFGLARSVSQLNASDGQNPILTDYVATRWYRAPEILLGSTKYTFGVDMWSSGCILGELLMGKPVFPGTSTMNQLDRIVEFCGRPSPSDVEAIDSPFAATMMESCSVSQARRLQDVFPHASPDAADLLRKLLVFNPHKRLTAEQALRHPYV
Cre16.g661100.t1.2 (CrMAPK7)	YKVVKQLGDGTYGTVWKAINRQTNEVVAIKKMKRKFYSWEECMNLREVKSLRKLNHPCIIKLKEVIRENDELFFVFEYLECNVYQLTKDRDKFLPESRIRNWCYQIFQGLAYIHKHGFFHRDMKPENLLASKDSIKIADFGLAREIRSRPPYTDYVSTRWYRAPEVLLRSPYYNAPIDLFAMGAIMAELYMLRPLFPGTSEADEIYKICSIMGTPTQQVWPEGLKLAATMNFRFPQFAPTPLNKIITNACPEAIDLMTQLCHWDPNKRPTAVQALQHPYF
Cre17.g709500.t1.1 (CrMAPK16)	YTYIQLLGRGTYGAVVKCAVRDAASASGAGGGAGSSTGGPAGDEEQYVAIKAFHGAYKEKQGLKLALREARVLRVLDHPGVVKLLDAFKSPSGRPYLVLEYLPRCVATELDARPSGLSRRDVKLLSWQLASVIRYLHACRVVHRDVKPANILLTDEGVLKLCDFGFARFTSCDDPRDGEALTSYVVTRWYRAPEVLLGQEYGPPADIWSFGCTVAEMATGVPLLPGTSTADQLWRIIRMFGPLPPDMALCLAHDPLLIHMTAPPPGMALRQRLAKLGPRLLELLEVCLRPDPRDRPTAEELMHLPYF
Cre17.g709750.t1.1 (CrMAPK17)	MRIALREVTVLNGLSHCNIIKLRRAFRTPSGRVCMVFDYGGSSAQQVLEDRYPLGFPGPQLKRLAFQLLQALKYLHSRKILHRDVKPANVLLDSAGVLRLCDFGFARFTCEEAAIAAKADLRAAASSDRLTPYVVTRWYRAPEVLLGMPYGPGADVWSFGATLAELATGEPLLPGDSSLDQLARIMRATGPLNPHMATCLSRDLRTPLTSLLANHAAQKGPNGLLRQTLGARLSPALLDLIEACLRPDPKDRPTAEQLLRLPYF
Cre17.g745447.t1.1 (CrMAPK4)	YTVHSLIGKGSYGLVCAAKDNLTGEMVAIKKIQNVFDNVADAHRILREITLLRVLRHPDIVEIKHIMLPSDPNTFKDLYVCFELMESDLHTVIGANDDLTADHHKVFLFQLLRGLNFMHSNGVLHRDLKPKNILANSNCKLKICDFGLARPHLLDGAGAAPLTPVLWTDYVATRWYRAPELCGCFYGRYSSAVDMWSIGCIFAEVLLGKPLFPGRDAVHQLQLITDLLGKPPPHVVDAIGNVKARAFLNALEPKRPRQLSSKFPAADPLALDLLGHLLAFDPADRPTAAEALAHPYF
LjCCaMK	YEISEILGRGGFSVVRKGTKKSGNEKTQVAIKTLRRLGSSPSGTGGGQKSTATVMGFPSLRQVSVSDALLTNEILVMRRIVENVSPHPNVIDLYDVCEDSNGVHLVLELCSGGELFDRIVAQDKYAETEAAAVVRQIAAGLEAVHKADIVHRDLKPENCLFLDSRKDSPLKIMDFGLSSVEEFTDPVVGLFGSIDYVSPEALSQGKITAKSDMWSLGVILYILLSGYPPFIAQNNRQKQQMIINGNFSFYEKTWKGITQSAKQLISSLLTVDPSKRPSAQELLSHPWV
MtCCaMK	YEVSEILGRGGFSVVRKGTKKSSIEEEKSQSQVAIKTLRRLGASNNPSGLPRKKDIGEKSTIGFPTMRQVSVSDTLLTNEILVMRRIVENVSPHPNVIDLYDVYEDTNGVHLVLELCSGGELFDRIVAQDKYSETEAATVVHQIASGLEAVHRANIVHRDLKPENCLFLDVRKDSPLKIMDFGLSSVEEFTDPVVGLFGSIDYVSPEALSQGKITTKSDMWSLGVILYILLSGYPPFIAQNNRQKQQMIMNGNFSFYEKTWKGISQPAKNLISSLLTVDPSKRPSALELLSDPWV
PsCCaMK	YEVSEILGRGGFSVVRKGTRKSNNDDEKSQSQSKSQSQSQVAIKTLRRLGTSNNLPRKKDGGENSTETMMKFPTMRQVSVSDALLTNEILVMRRIVENVSPHPNVIDLYDVYEDTNGVHLVLELCSGGELFDRIVAQDKYSETEASTVVHQIVAGLEAIHRANIIHRDLKPENCLFLDVGKDSSLKIMDFGLSSVEEFTDPVVGLFGSIDYVSPEALSQGKITTKSDMWSLGVILYILLSGYPPFIAQNNRQKQQMILNGNFSFYEKTWKGISQSAKNLISSLLTVDPAKRPSAQELLSDPWV
NtCCaMK	YEVTDILGRGGFSVVRRGTRRRTLHSGQHHEVVAIKTLRRFGPPPAPEKKSLNKSRVPQAALISETLLTNELLVMIKIVEDVSPHPNVIHLYDVCEDPSGVHLILELCSGGELFDRIAGQARYNEAGAAAVVRQIAKGLEALHGASIVHRDLKPENCLFLNKDENSPLKIMDFGLSSIEDFANPVVGLFGSIDYVSPEALSRENITTKSDIWSLGVILYILLSGYPPFIAPSNRKKQQMILNGQFSFDEKTWKNISSSAKQLISSLLKVDPNMRPTAQEILEHPWV
LlCCaMK	YEVVDVLGKGGFSVVRRGISKSRGKNNDVAIKTLRRYGYTLPGAQRSQPGQRGLSPLGMPTLKQVSVSDALLTNEILVMRRIVEDVSPHPNVIHLHDVYEDANGVHLVLELCSGGELFDRIVAQDRYSESEAAEVVQQIASGLAALHKSTIIHRDLKPENCLFLNQEKRSTLKIMDFGLSSVEDFTDPIVALFGSIDYVSPEALSQRQVSSASDMWSLGVILYILLSGCPPFHAPSNREKQQRILAGDFSFEEHTWKTITSSAKDLISSLLSVDPYKRPTANDLLKHPWV
OsCCaMK	YEVVDVLGRGGFSIVRRGVSKSEEKTQVAIKTLRRLGPAMAGMKQGTKPVPGSGLPMWKQVSISDALLTNEILVMRRIVESVAPHPNVINLHDVYEDVHGVHLVLELCSGGELFDRIVGRDRYSEFDAACVIRQIASGLEALHKASIVHRDLKPENCLFSDKDEKSTLKIMDFGLSSVEDFSDPIVALFGSIDYVSPEALSRQEVSAASDMWSVGVILYILLSGCPPFHAATNREKQQRILQGEFSFQDHTWKTISSSAKDLISRLLSVQPYKRPTASDLLRHPWV
PpCCaMK	FHVGPVLGTGGFSVVRAGVRKQDNLQVAIKTLKKFGYGRGDHGRPGAQMSQAEALVKNEIMVMMRIVDEVSPHPNVIHLIDVYEDDGAVHLVLELCRGGELFDRIVQHERYSERDAAKVVRQIASGLAALHQAQIVHRDLKPENCLYVNPLAEAPLKIMDFGLSYIHHNTNSIVGIFGSIDYMAPEQLSLSGIMPANDMWSLGVILYILLCGYPPFRARSSRDKQMQILTGSYSMEEESWRGISHEAKQLIRRLLSVDPFARPTARELLSHPWV
Cre01.g001800.t1.1 (CrFAP403)	YIRGKVLGKGSFGCAILVTNKLDNKNYVIKEIDISRMPKAERDASEQEAKLLMALNHPNIVRCIECFTHMNKLCIVMDWCSEGDLYGLIQKRRGQQLSEDTILDWLVQMCLGLKHVHDRKILHRDIKTQNVFMSSGGLLKLGDFGVSKVLNSTFQLATTAVGTPYYLSPEICQNRKYNQKSDIWSLGCVLYELATLKHAFEAPNMRALIQKIIKGSYPPMPATRSKELRDLCDRMLTLDWQKRPSINDILATPVM
Cre02.g075350.t1.2 (CrCNK1)	FKVHKLLGKGSYGKVYKVERESDKQLYALKEADLGSMSQAERADAVNEVRLLVSITHHNVIRYNEAFLLGNKLCTVMEYAPFGDLRYYISKGAKLRTPFPEEAVWRIFLQLCKGLQALHSQNIIHRDIKPANIFLCANDLLKIGDLGIAKALTSMNFARTQIGTPCYMAPEVWSGRPYSYSSDMWSLGAVLYEMMTFRTPMEGRTMADLRNRIMGGRYTPIPAGRYSAELTNICHSLLATDPAKRPSPTSILGSSAAAKWM
Cre02.g107800.t1.1 (CrCNK9)	YTQLRQIGKGAFGTAHIVEHKVTGERSVLKRVRLARQSAKERQCSVRELLLLSNLRHRNVLDFKGCWVEGGCNLCLLVELCESGDLFTQIKLRAQSGVHFSEEHLQEMAVQLLSAVAYLHRSSIAHRDLKSSNVLITGEGCLKIADFGLSTVLHDDGAGHLLTKTVVGTPNYMSPCVLQEKPYGMPNDIWGLGCVLYEVSALKPAFQAFNMAGLIKRVTTGAAPAMPSCYSENWRSLIKSMLTKEPELRPSAAELLELDWL
Cre05.g232750.t1.2 (CrCNK4)	FIIKEKIGSGSYGVVFKVVRKVDKHVYAMKEIDLQGMSRKEQEECIRETRVLSSLDSDFIIRYYDSFLEKGKLYIITEYAANGNLHDYIKKQKSRLTEDLIWKLYIQILLGLNHMHSKKILHRDIKTLNVFLDEDLNVKLGDMGVAKILSTNTVFAKTIVGTPYYLSPELCEDKPYNEKSDVWALGVVLYECCTQRHPFDADNQGALILKILRGKFPPVSGYSPDICDLIKRCLTQNANRRPNTYKLLLLPSI
Cre06.g268150.t1.1 (CrCNK3)	MQVVCKQIRLFEMDDKARADTLTEAKVLAQFNHVNIVHYYECVLESGVLNIVMEYANGGDLAAAIQRRQAEKKPYSEDEIMFWFVQIVLALYHVHGRNVLHRDLKSQNIFIAEGNLLKLGDFGIARVLNSDTELARTVIGSPYYLSPEICEDRPYNRKSDVWSLGCVLYELATLRRAFDGQSLPALVVKILRGKYPPVPTRYSTPLRGLIESMLKQNPKDRPSADAILKSDFV
Cre07.g328850.t1.2 (CrCNK8)	YQELKLIGKGTYGKVYQVRSKVDDDICVVKKVQFDGTPQSEAEAALREGQVLSLLRHPHVVPYKEFFKHTDGDLCLVMAFCEGGDLFKYIRELRDKGQTVPEPQVWAWLVQLLLSLSYIHSKRILHRDVKTQNIFLSGGKVLLGDFGLAKQLQRTFEMARTPIGTPYYMAPEIYEEQPYSFKSDVWALGCVMYEMMTGRAAFAADNLSRVVLRVIRGQYDPLPDSYSSALRMVVTSMLCKEVKARPDANQLLTVPAVVPHVQSYL
Cre10.g443300.t1.2 (CrCNK5)	YLDLTAIGQGQYGTAYRAKDKYDNQLYCIKRIPMSAKDDHAGALREAQLLDSLDHPNIIRYRESFVDKDGSLCIVTSFCEEGDLFNRIRKKAAAKEYFTEDEVMNMFVQIASAISYIHSKRVLHRDLKTQNIFIAKGGIIKLGDFGISKVLERTDSFATTVTGTPYYMAPEICTNQPYTYKSDIWSLGCVLYELCTLRHAFAADSLLSLVYQIVRGNFPPIPTDQFSNGLSDLVNRLLWRDPATRPSLSEVFKLQFV
Cre12.g499850.t1.1 (CrCNK7)	YQLDRLLGRGKYSQVYLARETHTGQMVAIKRVEIFDMMDPVSRQACVKEVKILQNVEHPNIVKCFRSFLSEADNELVIVLEWAEAGDLGQLIKQRAEAGQPFSEEQVWRQFQQVCNALKHMHDRRMMHRDLKPSNIFVTASGDLKLGDLGLSRYFSSRTLQANTTVGTPYYMSPEVVRGQPYDFSSDIWSLGCLLYELVALRNPFYKENQSLYVLGKNIQNCAYEPLPPSVPDELRTLVTSMLQPQPSSRPSISHVADQVDLYV
Cre12.g514650.t1.2 (CrCNK6)	YDVQKPVGKGGYAVVYKGIRRDDGRVVAVKKVEIFEMSAKKRDRCLQEVTLLQQLDHPNIIQMLDAFIDENMLIIIFEWAPAGDLKRLIKKTAEQGKTLDEPSIWTLFYQVTDGLRYMHQHRIMHRDIKPANVLVGANGALKLGDLGLGRQLSEQTMEAFSKVGTPYYVSPEVVRGAGYDWKSDVWSMGCLLYELACLRSPFEMEGANLYDVFQKISKGEYSPLPADQFSAPLRSLVGRMLQIDPAKRPELEEVWTITSGAV
Cre12.g560350.t1.1 (CrCNK2)	FKVLKFLGKGSYGSVFLVQRLADSQTYALKEMDVRSMSQAEREDSINEIRLLASVNHPNVVCYNEAFLDGNRLCIIMEYAADGDLAKVIKKQQMMKRPLPEDMIWKYFIQVVMGLQALHSMKILHRDIKPGNIMVFDNGVAKIGDLGIAKLLTKTAAAKTQIGTPHYMGPEIWKNRPYSYTSDTWAIGCLLYELAALAVPFEARSMSELRYKVLRGTYPPIPNTFSRDLQQMVRECLDPNPDKRPTMDQILASAAV
AT1G54510 (AtNEK1)	YEFLEQIGKGSFGSALLVRHKHEKKKYVLKKIRLARQTQRTRRSAHQEMELISKMRHPFIVEYKDSWVEKACYVCIVIGYCEGGDMAQAIKKSNGVHFQEEKLCKWLVQLLMGLEYLHSNHILHRDVKCSNIFLTKEQDIRLGDFGLAKILTSDDLTSSVVGTPSYMCPELLADIPYGSKSDIWSLGCCIYEMAYLKPAFKAFDMQALINKINKTIVSPLPAKYSGPFRGLVKSMLRKNPEVRPSASDLLRHPHL
AT3G04810 (AtNEK2)	YEVLEQIGKGSFGSALLVRHKHEKKLYVLKKIRLARQTGRTRRSAHQEMELISKIHNPFIVEYKDSWVEKGCYVCIIIGYCKGGDMAEAIKKTNGVHFTEEKLCKWLVQILLALEYLHANHILHRDVKCSNIFLTKDQDIRLGDFGLAKVLTSDDLASSVVGTPSYMCPELLADIPYGSKSDIWSLGCCMYEMTAMKPAFKAFDMQGLINRINRSIVPPLPAQYSAAFRGLVKSMLRKNPELRPSAAELLRQPLL
AT3G12200 (AtNEK7)	YHVVEQVRRGKSSSDFVVLHDIEDKKYAMKKICLAKHTDKLKQTALQEISRAVINYDLMKLLSSLKNPYIVHYEDSWIDNDNNACIFTAYYEGGNMANAIKKARGKLFPEERIFKWLAQLLLAVNYLHSNRVVHMDLTCSNIFLPKDDHVQLGNYGLAKLINPEKPVSMVSGISNSMCPEVLEDQPYGYKSDIWSLGCCMYEITAHQPAFKAPDMAGLINKINRSLMSPLPIVYSSTLKQMIKLMLRKKPEYRPTACELLRNPSLQPYL
AT3G20860 (AtNEK5)	KISETASKMDDYEVVEQIGRGAFGSAFLVIHKSERRKYVVKKIRLAKQTERCKLAAIQEMSLISKLKSPYIVEYKDSWVEKDCVCIVTSYCEGGDMTQMIKKSRGVFASEEKLCRWMVQLLLAIDYLHNNRVLHRDLKCSNIFLTKENEVRLGDFGLAKLLGKDDLASSMVGTPNYMCPELLADIPYGYKSDIWSLGCCMFEVAAHQPAFKAPDMAALINKINRSSLSPLPVMYSSSLKRLIKSMLRKNPEHRP
AT3G44200 (AtNEK6)	YELMEQIGRGAFGAAILVHHKAERKKYVLKKIRLARQTERCRRSAHQEMSLIARVQHPYIVEFKEAWVEKGCYVCIVTGYCEGGDMAELMKKSNGVYFPEEKLCKWFTQLLLAVEYLHSNYVLHRDLKCSNIFLTKDQDVRLGDFGLAKTLKADDLTSSVVGTPNYMCPELLADIPYGFKSDIWSLGCCIYEMAAYRPAFKAFDMAGLISKVNRSSIGPLPPCYSPSLKALIKGMLRKNPEYRPNASEILKHPYL
AT3G63280 (AtNEK4)	YEVLEQIGKGSFGSALLVRHKQERKKYVLKKIRLARQSDRARRSAHQEMELISTVRNPFVVEYKDSWVEKGCYVCIVIGYCQGGDMTDTIKRACGVHFPEEKLCQWLVQLLMALDYLHSNHILHRDVKCSNIFLTKEQDIRLGDFGLAKILTSDDLTSSVVGTPSYMCPELLADIPYGSKSDIWSLGCCMYEMAAHKPPFKASDVQTLITKIHKLIMDPIPAMYSGSFRGLIKSMLRKNPELRPSANELLNHPHLQPYISMVYMKLESPRRSTFPLQFSERDATLKERRRSSFSNDRRLNPSVSDTEAG
AT5G28290 (AtNEK3)	YEVLEQIGKGSFGSALLVRHKHEKKLYVLKKIRLARQTGRTRRSAHQEMELISKIRNPFIVEYKDSWVEKGCYVCIVIGYCKGGDMAEAIKKANGVEFSEEKLCKWLVQLLMALEYLHASHILHRDVKCSNIFLTKDQDIRLGDFGLAKILTSDDLASSVVGTPSYMCPELLADIPYGSKSDIWSLGCCMYEMTALKPAFKAFDMQGLINRINRSIVAPLPAQYSTAFRSLVKSMLRKNPELRPSASDLLRQPLL
Cre03.g158300.t1.1 (CrPTK7)	VQILEPIGQGSFARVYKGIWQGSVVALKVLLLPASLSQDERLQRVAVMEAAVSSGLSHPNLVQTYSYSFRALYDSTATSASVPHRRRDDLLLRDPPALMESAAGGGGAAATGEGGEGLEGEGAGGVEAQPHGYELQLVLEYCDLGTLRQALDRGVFHRNMQLQRQQQQAGGSGGEGGGGGGVGGGGAGGGAGGNGGGGVGAGGAGAGGSAAAVEGRRAVQPVVVPTADRHQAGAGAVRSAGGVGEGSSRGPGGPGPGASAGAAAVRSAGSTIAAHMLQVMGGAGGGGGGMRGALQQLRQQLQPPRRSLSAGRVPPISPDKPPAPAYRYGLMLSVACDVASALLHLHSHNIVHGDVKVRTAAVPWRRASNVLLKSGSGGSRALAACGSSSSGAASAIPAL…
Cre07.g351150.t1.2 (CrFA2)	DYELQYIDKGSFGAVFKAVRKSDGRVYALKQVDLRSADFKNPTLDRAAAIDEARMLAQLNHPHVIRHFESFVDGEGKLNILMEYASKGSVRQLVKSYRGRPLPEEGVWRIFIQTLIGLSYLHSKKIIHRDIKSANLFIDAYDNIKIGDFGIARSLGASSNLAQTILGTPYYMAPELCQDKPYDAKSDVWALGVVMYECCMGHYPFDVENNNQVALIRKIARGVFKPVSGPYTQQLIQLITSCLTLDPRQRPDTTALLRNPSL
Cre12.g494500.t1.2 (CrCDKI1)	YRIIRRLGQGAFGEVSLAGVLETGEVVALKRIHIRNTGGIPDVVVREIKALQSVSHPNVVALLDVFPKGQAIYLVQEYCTTDLAALLRRLPAPPPERIAKGLMLQLCRGLEALHAEGIMHRDVKPSNTLLSAASGTAKLADCGLARPLDGGERPAYTHAVATRWYRAPELLYGARAYGPAVDVWALGLVFAELLGLSPLVPGDNDIDQLGRVIATFGSMEPVWLGVRALPDWGKIAFPHCEPLPLGDLLPGAPAAALEFLAAFLRYDPAKRITAACAVRSTYL
Cre12.g498650.t1.2 (CrALK3)	YQLGDKLYTGYASTVYKAVCRASGEVVVLKIYHLMSVCDLYKYQIYREVRVHSNLCHENIVHLYAAFQEGDKVILVQEYADGSDLFTLLHKYGGRLSERLAVQLVLEPFLRVLQYLHSRAIIHRDIKPENILFNKAMCLKLGDFGLAIDLREERAVTRAGTLDYMAPEVLRCPFKSRPEENKDNERLHYSARVDAWAVGVLTYELLVGFPPFFDQSRTSTEERINHSMPAFPAGMSEEAKAFVSSALSKHAAERPTILEMLHHPWI
Cre12.g511850.t1.2 (CrGSK3)	YSTDRVVGNGSFGVVFQATCLETGETVAIKKVLQDKRFKNRELQIMKLVDHPNIVKLKHCFYSHTDKDETYLHLVLEFVPDTVYRISKHYAKNNQRMPNLFVKLYAYQMCRALNSIHKMGICHRDIKPQNLLVNTETHQLKLCDFGSAKVLVKGEPNISYICSRYYRAPELIFGATDYTSAIDVWSVGCVLAELLLGQPLFPGESGVDQLVEIIKVLGTPTREEINAMNPNYTEFKFPQIKAHPWTKVFSKRMPPDAVDLVSKLLQYAPQKRMTAVQAMTHPFF
Cre12.g529550.t1.2 (CrALK1)	FHLLRKVGSGYASTVYLGTCRTSGNQVAVKLYHKQKLSELNHFQVAREITIHSSLDHKNIIQLWAAFEDQYGIYLVFEYASKGDVFTEVERRGGQLDEAETVRAVVYPFLSALDYLHSRCIIHRDIKPENLLFTATGVLKVADFGLSINFSQERPVTRVGTLDYMAPEVVVCPDKHRPQDHKELKHLHYTPLVDAWAVGVLAYELIVGRPPFDKGQKKATIAEILNSEPFIPPWLSEGATHFIRWSLTKEVGKRPSVQQLAEHPWI
